# Supplementary material for: Overexpression of HLH4 Inhibits Cell Elongation and Anthocyanin Biosynthesis in Arabidopsis thaliana
Source: Cells. 2022 Mar 24;11(7):1087. doi: 10.3390/cells11071087 (PMC8997993; doi:10.3390/cells11071087)
Supplement: Supplementary file 1 [file cells-11-01087-s001.zip]

Archive with 6 entries (5 files):
- suppl/
- suppl/Supplenmental figures.pdf
- suppl/Table S1. Differentially expressed genes from RNA_seq.xlsx
- suppl/Table S2. HLH4 interacting proteins identified by Y2H screening.xlsx
- suppl/Table S3. HLH4OE23-Flag Immunoprecipitation-Mass Spectrometry.xlsx
- suppl/Table S4. Primers used in this study.xlsx
