# Supplementary material for: Overexpression of HLH4 Inhibits Cell Elongation and Anthocyanin Biosynthesis in Arabidopsis thaliana
Source: Cells. 2022 Mar 24;11(7):1087. doi: 10.3390/cells11071087 (PMC8997993; doi:10.3390/cells11071087)
Supplement: Supplementary file 1 [file cells-11-01087-s001.zip › suppl/Table S1. Differentially expressed genes from RNA_seq.xlsx]

## Sheet: downregulated genes
test_id	gene	locus	refseq_id	alternative_refseq_ids	locus	sample_1	sample_2	status	value_1	value_2	log2(fold_change)	test_stat
XLOC_017844	UF3GT	AT5G54060	NM_124785	none	chr5:21936812-21938373	sample_7sO23	sample_7sWT	OK	0.0858674	42.8453	8.96281	4.83863
XLOC_010028	AT3G12710	AT3G12710	NM_112107	none	chr3:4040426-4041927	sample_7sO23	sample_7sWT	OK	0.0297417	8.6422	8.18277	2.15186
XLOC_013474	TDS4	AT4G22880	NM_001036623	NM_118417	chr4:12004756-12006193	sample_7sO23	sample_7sWT	OK	0.389011	86.1027	7.7901	7.53417
XLOC_008768	PAD3	AT3G26830	NM_113595	none	chr3:9889382-9889566	sample_7sO23	sample_7sWT	OK	0.0548415	9.25987	7.39958	2.9142
XLOC_001903	ATMYB90	AT1G66390	NM_105310	none	chr1:24763949-24765489	sample_7sO23	sample_7sWT	OK	0.118458	13.4672	6.82893	3.50125
XLOC_003231	ATEXPA11	AT1G20190	NM_101872	none	chr1:6998513-6999810	sample_7sO23	sample_7sWT	OK	0.419125	43.0795	6.68348	6.45082
XLOC_008908	AT3G44970	AT3G44970	NM_114366	none	chr3:16432441-16435062	sample_7sO23	sample_7sWT	OK	0.0602331	6.17197	6.67903	3.05983
XLOC_011671	TT8	AT4G09820	NM_117050	none	chr4:6182036-6186359	sample_7sO23	sample_7sWT	OK	0.0393429	3.66356	6.541	2.44925
XLOC_007433	EXP8	AT2G40610	NM_129623	none	chr2:16948857-16950555	sample_7sO23	sample_7sWT	OK	0.901733	77.9705	6.43408	7.98199
XLOC_014769	ATGSTF12	AT5G17220	NM_121728	none	chr5:5658456-5659506	sample_7sO23	sample_7sWT	OK	0.961557	82.3627	6.42048	7.9288
XLOC_017727	AT5G50335	AT5G50335	NM_124414	none	chr5:20489253-20489698	sample_7sO23	sample_7sWT	OK	0.240419	16.5883	6.10847	3.68035
XLOC_006370	PAP8	AT2G01890	NM_126250	NM_201668	chr2:396971-399198	sample_7sO23	sample_7sWT	OK	0.103104	6.63193	6.00726	2.97655
XLOC_014450	PDCB2	AT5G08000	NM_120882	none	chr5:2563630-2565270	sample_7sO23	sample_7sWT	OK	0.0688476	4.40274	5.99885	1.9191
XLOC_009038	ATPCA	AT3G49110	NM_114770	none	chr3:18200681-18202501	sample_7sO23	sample_7sWT	OK	0.0579112	3.57342	5.94732	1.80452
XLOC_007870	AT3G03840	AT3G03840	NM_111255	none	chr3:981188-981626	sample_7sO23	sample_7sWT	OK	0.123781	6.66581	5.75092	2.31176
XLOC_014606	AT5G12940	AT5G12940	NM_121297	none	chr5:4087685-4088927	sample_7sO23	sample_7sWT	OK	0.308592	14.9816	5.60135	4.93738
XLOC_013755	AT4G30410	AT4G30410	NM_119187	NM_202911	chr4:14871199-14872196	sample_7sO23	sample_7sWT	OK	0.0980971	4.6774	5.57535	2.44451
XLOC_006303	MYB12	AT2G47460	NM_130314	none	chr2:19476356-19479116	sample_7sO23	sample_7sWT	OK	0.10073	4.21904	5.38835	2.64121
XLOC_008705	AT3G25290	AT3G25290	NM_001035687	NM_113435	chr3:9208949-9210428	sample_7sO23	sample_7sWT	OK	0.178207	6.59776	5.21035	3.72066
XLOC_012698	AT4G38340	AT4G38340	NM_119996	none	chr4:17957017-17957887	sample_7sO23	sample_7sWT	OK	0.114459	3.85238	5.07285	2.30814
XLOC_004436	AT1G70260	AT1G70260	NM_105694	none	chr1:26456778-26459501	sample_7sO23	sample_7sWT	OK	1.35253	41.3956	4.93575	5.79547
XLOC_014037	AT4G37900	AT4G37900	NM_119951	none	chr4:17823845-17824150	sample_7sO23	sample_7sWT	OK	0.312063	9.10279	4.8664	3.25853
XLOC_014726	AT5G16170	AT5G16170	NM_121622	none	chr5:5277869-5279770	sample_7sO23	sample_7sWT	OK	0.105231	3.06956	4.8664	2.63946
XLOC_001893	AT1G66090	AT1G66090	NM_105280	none	chr1:24602475-24604639	sample_7sO23	sample_7sWT	OK	0.961614	26.9712	4.80982	6.8862
XLOC_005117	-		unknown	none	chr2:6212191-6212882	sample_7sO23	sample_7sWT	OK	0.192117	5.38845	4.80982	2.60359
XLOC_011858	AT4G15620	AT4G15620	NM_117653	none	chr4:8913855-8915651	sample_7sO23	sample_7sWT	OK	0.972824	27.1132	4.80068	5.80213
XLOC_004032	ATMYB75	AT1G56650	NM_104541	none	chr1:21233596-21235182	sample_7sO23	sample_7sWT	OK	2.16434	59.5776	4.78277	7.21573
XLOC_016127	FLS2	AT5G63580	NM_125753	NM_124003	chr5:25454704-25456344	sample_7sO23	sample_7sWT	OK	0.1762	4.78387	4.7629	3.04078
XLOC_006954	FRA8	AT2G28110	NM_179782	none	chr2:11978586-11979127	sample_7sO23	sample_7sWT	OK	0.110634	2.97891	4.75092	1.80419
XLOC_008718	AT3G25640	AT3G25640	NM_113462	none	chr3:9334158-9334602	sample_7sO23	sample_7sWT	OK	0.120707	3.25014	4.75092	1.87553
XLOC_016984	SULTR3	AT5G19600	unknown	none	chr5:6616743-6616962	sample_7sO23	sample_7sWT	OK	0.203614	5.27482	4.69521	3.85883
XLOC_014591	AtcwINV6	AT5G11920	NM_001085105	NM_121230	chr5:3839397-3841055	sample_7sO23	sample_7sWT	OK	0.183191	4.72706	4.68952	2.63184
XLOC_005388	AT2G22590	AT2G22590	NM_127824	none	chr2:9594007-9594360	sample_7sO23	sample_7sWT	OK	0.19274	4.75723	4.62539	2.31494
XLOC_014495	AT5G09290	AT5G09290	NM_120965	none	chr5:2883522-2884176	sample_7sO23	sample_7sWT	OK	0.350649	8.65476	4.62539	3.32866
XLOC_005500	PDF1.2b	AT2G26020	NM_128161	none	chr2:11089220-11089707	sample_7sO23	sample_7sWT	OK	4.2921	104.074	4.59978	9.32908
XLOC_016828	AT5G15500	AT5G15500	NM_121554	NM_180494	chr5:5031717-5033476	sample_7sO23	sample_7sWT	OK	0.296762	7.14542	4.58964	4.11828
XLOC_017370	AT5G39520	AT5G39520	NM_123314	none	chr5:15824238-15825432	sample_7sO23	sample_7sWT	OK	0.308496	7.38358	4.581	3.09007
XLOC_011902	ATCSLA01	AT4G16590	NM_117760	none	chr4:9348907-9349121	sample_7sO23	sample_7sWT	OK	0.359346	8.58721	4.57874	3.97682
XLOC_005877	WRKY44	AT2G37260	NM_001084546	NM_129282	chr2:15645417-15646933	sample_7sO23	sample_7sWT	OK	0.160894	3.76061	4.54678	2.98844
XLOC_000727	PRA1.F1	AT1G17700	NM_101632	none	chr1:6089522-6090046	sample_7sO23	sample_7sWT	OK	0.272047	6.20599	4.51173	2.89067
XLOC_014664	AT5G14360	AT5G14360	NM_121440	none	chr5:4630989-4631628	sample_7sO23	sample_7sWT	OK	0.0898442	2.01595	4.48789	1.56111
XLOC_018371	AT5G10336	AT5G10336	NM_001125731	none	chr5:3251442-3251742	sample_7sO23	sample_7sWT	OK	0.287555	6.45224	4.48789	2.8443
XLOC_012084	BGLU47	AT4G21760	NM_118296	none	chr4:11561191-11566364	sample_7sO23	sample_7sWT	OK	0.920284	20.2815	4.46194	2.7637
XLOC_001133	AT1G30282	AT1G30282	unknown	none	chr1:10662698-10664652	sample_7sO23	sample_7sWT	OK	0.264439	5.66984	4.4223	2.77058
XLOC_002291	AT1G76620	AT1G76620	NM_106312	none	chr1:28758583-28759190	sample_7sO23	sample_7sWT	OK	0.232744	4.96126	4.41389	2.57945
XLOC_014273	AT5G03360	AT5G03360	NM_001203284	NM_120415	chr5:819589-819983	sample_7sO23	sample_7sWT	OK	0.152119	3.07195	4.33589	1.90609
XLOC_015488	ARAC2	AT5G45970	NM_123965	none	chr5:18643711-18644436	sample_7sO23	sample_7sWT	OK	0.245458	4.95687	4.33589	2.49019
XLOC_013094	AT4G13000	AT4G13000	NM_117369	none	chr4:7598453-7599222	sample_7sO23	sample_7sWT	OK	0.102945	2.02116	4.29524	1.88181
XLOC_018031	LTP4	AT5G59310	NM_125322	none	chr5:23925196-23925841	sample_7sO23	sample_7sWT	OK	0.957429	18.6902	4.28698	4.92451
XLOC_003243	AT1G20480	AT1G20480	NM_101898	none	chr1:7096121-7096564	sample_7sO23	sample_7sWT	OK	0.12484	2.38101	4.25342	1.69651
XLOC_013564	AT4G25433	AT4G25433	NM_148374	none	chr4:13001469-13001684	sample_7sO23	sample_7sWT	OK	0.781063	14.8968	4.25342	5.23408
XLOC_000131	CER1	AT1G02205	NM_001197961	NM_100101,NM_180601	chr1:420520-422234	sample_7sO23	sample_7sWT	OK	0.215393	3.98725	4.21035	2.62446
XLOC_009920	ATPAP16	AT3G10150	NM_111850	none	chr3:3137509-3139108	sample_7sO23	sample_7sWT	OK	0.185055	3.35645	4.18091	2.79027
XLOC_002590	SDD1	AT1G04110	NM_100292	none	chr1:1062187-1063391	sample_7sO23	sample_7sWT	OK	0.167723	3.01073	4.16596	1.92142
XLOC_004180	AT1G62810	AT1G62810	NM_104959	none	chr1:23258092-23261854	sample_7sO23	sample_7sWT	OK	0.406526	7.29738	4.16596	3.28228
XLOC_004769	AT1G78990	AT1G78990	NM_106548	none	chr1:29714598-29714823	sample_7sO23	sample_7sWT	OK	0.673445	12.0887	4.16596	4.61664
XLOC_007534	AT2G43140	AT2G43140	NM_001202809	NM_129876	chr2:17933895-17935449	sample_7sO23	sample_7sWT	OK	0.309168	5.54976	4.16596	2.75055
XLOC_008824	AT3G28580	AT3G28580	NM_113778	none	chr3:10716822-10717103	sample_7sO23	sample_7sWT	OK	0.191508	3.43768	4.16596	2.06553
XLOC_014159	AT4G20080	AT4G20080	NM_118127	none	chr4:10867907-10868051	sample_7sO23	sample_7sWT	OK	3.16041	56.7312	4.16596	13.8659
XLOC_012223	AT4G25780	AT4G25780	NM_118710	none	chr4:13121054-13121498	sample_7sO23	sample_7sWT	OK	0.241414	4.33352	4.16596	2.46672
XLOC_012825	AT4G01390	AT4G01390	NM_116369	none	chr4:569749-571646	sample_7sO23	sample_7sWT	OK	3.61394	63.2742	4.12997	6.95851
XLOC_000383	NAS3	AT1G09240	NM_100794	none	chr1:2984887-2986093	sample_7sO23	sample_7sWT	OK	1.07522	18.2902	4.08836	5.29467
XLOC_003876	ATROPGEF11	AT1G52240	NM_001160947	NM_104103	chr1:19458654-19458975	sample_7sO23	sample_7sWT	OK	0.241655	4.06674	4.07285	2.3095
XLOC_005120	XTH10	AT2G14620	NM_127026	none	chr2:6245438-6245858	sample_7sO23	sample_7sWT	OK	0.514692	8.66159	4.07285	3.75431
XLOC_006996	ATGSTU6	AT2G29440	NM_128498	none	chr2:12620386-12621129	sample_7sO23	sample_7sWT	OK	0.455671	7.66835	4.07285	3.45946
XLOC_007956	AT3G05980	AT3G05980	NM_111472	none	chr3:1795814-1796147	sample_7sO23	sample_7sWT	OK	0.220894	3.71736	4.07285	2.19
XLOC_014617	AT5G13210	AT5G13210	NM_121324	none	chr5:4215440-4216567	sample_7sO23	sample_7sWT	OK	0.406526	6.8413	4.07285	3.20738
XLOC_015992	AT5G59845	AT5G59845	NM_125377	none	chr5:24111403-24111771	sample_7sO23	sample_7sWT	OK	0.376926	6.34317	4.07285	3.0524
XLOC_016723	ATMYB46	AT5G12870	NM_121290	none	chr5:4063233-4064716	sample_7sO23	sample_7sWT	OK	0.234358	3.94393	4.07285	2.26766
XLOC_017084	AT5G22540	AT5G22540	NM_122159	none	chr5:7481971-7482225	sample_7sO23	sample_7sWT	OK	0.461092	7.75957	4.07285	3.48688
XLOC_006556	AT2G16367	AT2G16367	unknown	none	chr2:7079774-7080073	sample_7sO23	sample_7sWT	OK	1.16046	19.529	4.07285	5.48331
XLOC_013142	AT4G14090	AT4G14090	NM_117485	none	chr4:8120715-8124076	sample_7sO23	sample_7sWT	OK	3.06137	50.9435	4.05665	4.53044
XLOC_002213	ATMYB31	AT1G74650	NM_106123	none	chr1:28042586-28042817	sample_7sO23	sample_7sWT	OK	0.264382	4.30089	4.02394	2.48036
XLOC_004036	AT1G57590	AT1G57590	NM_104556	none	chr1:21327371-21329719	sample_7sO23	sample_7sWT	OK	2.18037	34.9113	4.00105	6.11557
XLOC_015047	AT5G25460	AT5G25460	NM_122456	none	chr5:8863403-8865659	sample_7sO23	sample_7sWT	OK	5.98577	95.4912	3.99576	7.38964
XLOC_002790	THA1	AT1G08630	NM_001035924	NM_001084023,NM_100736,NM_179283,NM_179284	chr1:2744633-2745124	sample_7sO23	sample_7sWT	OK	0.555882	8.73111	3.97332	3.85264
XLOC_002986	AT1G13630	AT1G13630	NM_001198058	NM_101233	chr1:4671058-4672252	sample_7sO23	sample_7sWT	OK	0.43999	6.91083	3.97332	3.29185
XLOC_003839	AT1G50790	AT1G50790	NM_103961	none	chr1:18825290-18825476	sample_7sO23	sample_7sWT	OK	0.33366	5.24073	3.97332	2.7479
XLOC_004899	-		unknown	none	chr1:21616535-21616762	sample_7sO23	sample_7sWT	OK	0.654524	10.2805	3.97332	4.30853
XLOC_006287	ATMYB2	AT2G47190	NM_130287	none	chr2:19376363-19377159	sample_7sO23	sample_7sWT	OK	95.8713	1505.83	3.97332	169.588
XLOC_011361	AT3G63480	AT3G63480	NM_116213	NM_180411	chr3:23442969-23443583	sample_7sO23	sample_7sWT	OK	0.420359	6.60249	3.97332	3.19374
XLOC_014827	AT5G18730	AT5G18730	NM_121878	none	chr5:6247570-6247822	sample_7sO23	sample_7sWT	OK	0.472237	7.41732	3.97332	3.45094
XLOC_016071	AGL42	AT5G62165	NM_001037046	NM_001203664,NM_001203665,NM_125610,NM_180916	chr5:24964776-24966846	sample_7sO23	sample_7sWT	OK	0.495809	7.78757	3.97332	3.56569
XLOC_017387	AT5G40230	AT5G40230	NM_123387	none	chr5:16080426-16081434	sample_7sO23	sample_7sWT	OK	0.159103	2.499	3.97332	1.98091
XLOC_014449	CYP75B1	AT5G07990	NM_120881	none	chr5:2560421-2563042	sample_7sO23	sample_7sWT	OK	1.87781	29.388	3.9681	5.97604
XLOC_000763	AtMYB47	AT1G18710	NM_101729	none	chr1:6452640-6452945	sample_7sO23	sample_7sWT	OK	0.550641	8.33991	3.92085	3.62318
XLOC_005814	AT2G35640	AT2G35640	NM_129119	none	chr2:14983120-14984097	sample_7sO23	sample_7sWT	OK	0.129733	1.96491	3.92085	1.82482
XLOC_011260	MAP65-4	AT3G60840	NM_115948	none	chr3:22480317-22480453	sample_7sO23	sample_7sWT	OK	0.183649	2.78151	3.92085	2.06021
XLOC_015509	anac096	AT5G46590	NM_124029	none	chr5:18905989-18906762	sample_7sO23	sample_7sWT	OK	0.146331	2.2163	3.92085	1.89728
XLOC_017711	AT5G49800	AT5G49800	NM_124358	none	chr5:20235209-20236209	sample_7sO23	sample_7sWT	OK	0.329823	4.99544	3.92085	2.69675
XLOC_010249	ILR2	AT3G18485	NM_148731	none	chr3:6341925-6343424	sample_7sO23	sample_7sWT	OK	0.170611	2.54303	3.89776	2.68645
XLOC_004526	AT1G73040	AT1G73040	NM_105962	none	chr1:27475132-27475961	sample_7sO23	sample_7sWT	OK	0.995129	14.8115	3.89569	4.56284
XLOC_013199	UGT84A1	AT4G15480	NM_117638	none	chr4:8848854-8850546	sample_7sO23	sample_7sWT	OK	0.274106	4.04173	3.88217	3.44421
XLOC_003502	UNE1	AT1G29300	NM_102670	none	chr1:10247863-10249284	sample_7sO23	sample_7sWT	OK	0.570719	8.32386	3.8664	3.81002
XLOC_008140	AtRLP35	AT3G11080	NM_111945	none	chr3:3473092-3473317	sample_7sO23	sample_7sWT	OK	0.292713	4.26918	3.8664	2.45705
XLOC_009066	AT3G49930	AT3G49930	NM_114853	none	chr3:18510293-18510612	sample_7sO23	sample_7sWT	OK	1.12269	16.3743	3.8664	6.10344
XLOC_010042	AT3G13020	AT3G13020	NM_112139	none	chr3:4168776-4168966	sample_7sO23	sample_7sWT	OK	0.33366	4.86639	3.8664	2.66919
XLOC_014553	SYTD	AT5G11100	NM_121148	none	chr5:3533975-3534476	sample_7sO23	sample_7sWT	OK	0.2225	3.24513	3.8664	2.08077
XLOC_014774	AT5G17350	AT5G17350	NM_121741	none	chr5:5719198-5719469	sample_7sO23	sample_7sWT	OK	0.724376	10.5649	3.8664	4.48894
XLOC_016334	AT5G02070	AT5G02070	NM_120285	none	chr5:407261-407620	sample_7sO23	sample_7sWT	OK	0.376926	5.49741	3.8664	2.8879
XLOC_012806	AT4G00890	AT4G00890	NM_116315	none	chr4:375193-375353	sample_7sO23	sample_7sWT	OK	0.207032	2.9421	3.82893	2.20285
XLOC_012971	AT4G08570	AT4G08570	NM_116926	none	chr4:5455086-5456018	sample_7sO23	sample_7sWT	OK	0.619369	8.73561	3.81804	3.62514
XLOC_008769	AT3G26840	AT3G26840	NM_113596	none	chr3:9894744-9896196	sample_7sO23	sample_7sWT	OK	0.781544	10.668	3.77082	4.36288
XLOC_001758	GPT2	AT1G61800	NM_104862	none	chr1:22824445-22826772	sample_7sO23	sample_7sWT	OK	2.23255	30.3457	3.76473	5.81338
XLOC_004388	CLE12	AT1G68795	NM_105553	none	chr1:25840929-25841495	sample_7sO23	sample_7sWT	OK	0.320832	4.31934	3.75092	2.62632
XLOC_002981	AT1G13550	AT1G13550	NM_101225	none	chr1:4637998-4638070	sample_7sO23	sample_7sWT	OK	0.915088	12.3198	3.75092	5.11754
XLOC_005895	TBL15	AT2G37720	NM_129328	none	chr2:15820989-15821176	sample_7sO23	sample_7sWT	OK	0.79316	10.6783	3.75092	4.63041
XLOC_007668	AT2G46760	AT2G46760	NM_130242	none	chr2:19213906-19214288	sample_7sO23	sample_7sWT	OK	0.205933	2.77246	3.75092	1.92692
XLOC_011287	ADL1B	AT3G61760	NM_116041	none	chr3:22860861-22861061	sample_7sO23	sample_7sWT	OK	0.994489	13.3888	3.75092	5.42593
XLOC_013205	AT4G15730	AT4G15730	NM_117664	none	chr4:8953568-8953960	sample_7sO23	sample_7sWT	OK	0.871665	11.7352	3.75092	4.94604
XLOC_013476	AT4G22940	AT4G22940	NM_118423	none	chr4:12022517-12022797	sample_7sO23	sample_7sWT	OK	1.14284	15.3861	3.75092	5.98595
XLOC_016986	ATOFP8	AT5G19650	NM_121970	none	chr5:6640188-6640352	sample_7sO23	sample_7sWT	OK	1.22862	16.5409	3.75092	6.30117
XLOC_017188	PLDALPHA3	AT5G25370	NM_122446	none	chr5:8806638-8806832	sample_7sO23	sample_7sWT	OK	1.10303	14.85	3.75092	5.83757
XLOC_017970	AT5G57785	AT5G57785	NM_125162	none	chr5:23409196-23409402	sample_7sO23	sample_7sWT	OK	0.900282	12.1204	3.75092	5.05929
XLOC_010460	AT3G24450	AT3G24450	NM_113352	none	chr3:8880154-8881662	sample_7sO23	sample_7sWT	OK	0.217316	2.92571	3.75092	2.1896
XLOC_007511	TBL39	AT2G42570	NM_129818	none	chr2:17719039-17720016	sample_7sO23	sample_7sWT	OK	0.630007	8.48175	3.75092	3.7582
XLOC_015205	AT5G38010	AT5G38010	NM_123160	none	chr5:15158737-15159662	sample_7sO23	sample_7sWT	OK	0.351381	4.73062	3.75092	2.65988
XLOC_018255	AT5G65300	AT5G65300	NM_125928	none	chr5:26095187-26095755	sample_7sO23	sample_7sWT	OK	0.159538	2.14786	3.75092	1.86402
XLOC_015969	LTP3	AT5G59320	NM_125323	none	chr5:23928982-23929708	sample_7sO23	sample_7sWT	OK	5.63455	75.6292	3.74657	7.06667
XLOC_017990	AT5G58390	AT5G58390	NM_125225	none	chr5:23599728-23601313	sample_7sO23	sample_7sWT	OK	0.898861	11.985	3.73698	4.47467
XLOC_003679	TPPD	AT1G35910	NM_103289	none	chr1:13363863-13365019	sample_7sO23	sample_7sWT	OK	0.201619	2.65784	3.72055	2.25744
XLOC_012816	TBL26	AT4G01080	NM_116338	none	chr4:466477-468285	sample_7sO23	sample_7sWT	OK	10.1711	132.68	3.7054	7.31262
XLOC_000562	AT1G13920	AT1G13920	NM_101258	none	chr1:4758913-4759895	sample_7sO23	sample_7sWT	OK	1.34689	17.3776	3.68952	6.12539
XLOC_003272	AT1G21220	AT1G21220	unknown	none	chr1:7428179-7428592	sample_7sO23	sample_7sWT	OK	0.27691	3.57269	3.68952	2.31157
XLOC_016194	AGL68	AT5G65080	NM_001085330	NM_125907	chr5:25997771-26001285	sample_7sO23	sample_7sWT	OK	0.403605	5.20731	3.68952	2.82262
XLOC_011461	CPL3	AT4G01060	NM_128914	NM_001036490,NM_116336,NM_202764	chr4:460471-461055	sample_7sO23	sample_7sWT	OK	1.65838	21.0244	3.66421	5.33496
XLOC_002121	AT1G72230	AT1G72230	NM_105882	none	chr1:27188246-27189145	sample_7sO23	sample_7sWT	OK	2.20939	27.7919	3.65295	5.54052
XLOC_016693	AT5G11930	AT5G11930	NM_121231	none	chr5:3844970-3845645	sample_7sO23	sample_7sWT	OK	1.11077	13.7773	3.63266	4.39766
XLOC_016832	LNG1	AT5G15580	NM_121562	none	chr5:5068432-5072384	sample_7sO23	sample_7sWT	OK	0.565	6.98511	3.62796	4.37503
XLOC_001902	RGL	AT1G66350	NM_105306	none	chr1:24748216-24750021	sample_7sO23	sample_7sWT	OK	0.600551	7.41142	3.62539	4.22545
XLOC_005820	AT2G35738	AT2G35738	unknown	none	chr2:15023894-15024507	sample_7sO23	sample_7sWT	OK	3.68786	45.512	3.62539	13.3847
XLOC_006340	AT2G01175	AT2G01175	NM_201659	none	chr2:105659-105874	sample_7sO23	sample_7sWT	OK	0.781063	9.63913	3.62539	4.4165
XLOC_007095	XIF	AT2G31900	NM_128748	none	chr2:13569319-13569914	sample_7sO23	sample_7sWT	OK	1.37465	16.9646	3.62539	6.57986
XLOC_008821	AT3G28500	AT3G28500	NM_113770	none	chr3:10682464-10682583	sample_7sO23	sample_7sWT	OK	6.34834	78.3451	3.62539	19.8683
XLOC_009159	AT3G52460	AT3G52460	NM_115106	none	chr3:19447298-19447600	sample_7sO23	sample_7sWT	OK	6.75957	83.4202	3.62539	20.7998
XLOC_009577	E2L2	AT3G01330	NM_110999	none	chr3:124661-124915	sample_7sO23	sample_7sWT	OK	2.48152	30.6245	3.62539	10.0506
XLOC_010550	AT3G27130	AT3G27130	NM_113627	none	chr3:10003903-10004244	sample_7sO23	sample_7sWT	OK	1.51491	18.6956	3.62539	7.05204
XLOC_012105	CYP706A2	AT4G22710	NM_118397	none	chr4:11934988-11935115	sample_7sO23	sample_7sWT	OK	4.99519	61.6458	3.62539	16.6844
XLOC_012642	CEN2	AT4G37010	NM_001036721	NM_119864,NM_114896	chr4:17444905-17445477	sample_7sO23	sample_7sWT	OK	0.663886	8.19304	3.62539	3.94599
XLOC_012682	AT4G37895	AT4G37895	unknown	none	chr4:17813571-17814565	sample_7sO23	sample_7sWT	OK	3.68786	45.512	3.62539	13.3847
XLOC_013416	AT4G21500	AT4G21500	NM_118270	none	chr4:11441296-11441721	sample_7sO23	sample_7sWT	OK	2.36942	29.241	3.62539	9.7212
XLOC_014232	AT5G02440	AT5G02440	NM_120322	none	chr5:531342-532666	sample_7sO23	sample_7sWT	OK	0.270675	3.34041	3.62539	2.18545
XLOC_018318	AT5G66840	AT5G66840	NM_126083	none	chr5:26694991-26695363	sample_7sO23	sample_7sWT	OK	0.321025	3.96178	3.62539	2.43156
XLOC_008342	AT3G16150	AT3G16150	NM_112485	none	chr3:5471753-5473174	sample_7sO23	sample_7sWT	OK	0.609757	7.49083	3.61882	3.87063
XLOC_003736	AT1G47370	AT1G47370	NM_103631	none	chr1:17366641-17367095	sample_7sO23	sample_7sWT	OK	1.7398	20.9829	3.59222	6.21976
XLOC_002214	AT1G74670	AT1G74670	NM_106125	none	chr1:28053295-28054109	sample_7sO23	sample_7sWT	OK	5.37381	64.5259	3.58586	6.739
XLOC_015875	AT5G56720	AT5G56720	NM_125055	none	chr5:22945435-22946064	sample_7sO23	sample_7sWT	OK	0.330646	3.95687	3.581	2.44654
XLOC_014698	AT5G15581	AT5G15581	NM_001125757	none	chr5:5068432-5072384	sample_7sO23	sample_7sWT	OK	0.355226	4.25101	3.581	1.33607
XLOC_013197	BMY1	AT4G15210	NM_117609	NM_179058	chr4:8666416-8669459	sample_7sO23	sample_7sWT	OK	12.2372	146.246	3.57905	7.02375
XLOC_013318	AT4G18360	AT4G18360	NM_001084937	NM_117946	chr4:10146105-10146710	sample_7sO23	sample_7sWT	OK	0.687374	8.09732	3.55828	3.75466
XLOC_010657	AT3G43960	AT3G43960	NM_114264	none	chr3:15774255-15775502	sample_7sO23	sample_7sWT	OK	0.261721	3.03415	3.53519	2.49205
XLOC_011979	AT4G18630	AT4G18630	NM_117979	none	chr4:10257093-10258831	sample_7sO23	sample_7sWT	OK	0.205589	2.37573	3.53053	2.72068
XLOC_010021	DRT100	AT3G12610	NM_112096	none	chr3:4006426-4007797	sample_7sO23	sample_7sWT	OK	3.16954	36.4555	3.52379	5.78534
XLOC_002594	KCS2	AT1G04220	NM_100303	none	chr1:1119789-1122521	sample_7sO23	sample_7sWT	OK	0.333739	3.78831	3.50476	3.29866
XLOC_007461	SSL1	AT2G41300	NM_129694	none	chr2:17214216-17216142	sample_7sO23	sample_7sWT	OK	0.340245	3.84907	3.49986	3.03806
XLOC_010076	AT3G13590	AT3G13590	NM_112205	none	chr3:4436431-4436743	sample_7sO23	sample_7sWT	OK	0.267882	3.0054	3.48789	2.18249
XLOC_001997	AT1G69050	AT1G69050	NM_105576	none	chr1:25962002-25962248	sample_7sO23	sample_7sWT	OK	0.508278	5.70243	3.48789	3.15433
XLOC_002699	AT1G06660	AT1G06660	NM_100543	none	chr1:2037981-2038167	sample_7sO23	sample_7sWT	OK	1.27484	14.3026	3.48789	5.9819
XLOC_003404	AT1G26200	AT1G26200	NM_001160896	none	chr1:9063955-9064111	sample_7sO23	sample_7sWT	OK	7.20628	80.8481	3.48789	20.9064
XLOC_003758	CIPK17	AT1G48260	NM_103723	none	chr1:17814849-17815640	sample_7sO23	sample_7sWT	OK	1.08383	12.1597	3.48789	5.33172
XLOC_003927	AT1G53633	AT1G53633	NM_001160949	none	chr1:20017543-20017810	sample_7sO23	sample_7sWT	OK	0.3977	4.46184	3.48789	2.67878
XLOC_004062	AT1G58390	AT1G58390	NM_104619	none	chr1:21693207-21693526	sample_7sO23	sample_7sWT	OK	0.245458	2.75382	3.48789	1.97532
XLOC_004114	RECQL4B	AT1G60930	NM_104773	none	chr1:22438661-22438815	sample_7sO23	sample_7sWT	OK	3.50005	39.2675	3.48789	12.3615
XLOC_004926	AT1G80160	AT1G80160	NM_001084382	NM_106665	chr1:30152286-30152521	sample_7sO23	sample_7sWT	OK	0.586156	6.57616	3.48789	3.47497
XLOC_005549	CYP94C1	AT2G27690	NM_128328	none	chr2:11809815-11810817	sample_7sO23	sample_7sWT	OK	1.48536	16.6645	3.48789	6.66995
XLOC_007149	arpc2b	AT2G33385	NM_001202737	NM_179877	chr2:14148875-14149441	sample_7sO23	sample_7sWT	OK	0.472237	5.29808	3.48789	3.00214
XLOC_009273	AT3G55485	AT3G55485	unknown	none	chr3:20571528-20571702	sample_7sO23	sample_7sWT	OK	1.60846	18.0456	3.48789	7.06043
XLOC_009284	AT3G55700	AT3G55700	NM_115428	none	chr3:20671143-20671407	sample_7sO23	sample_7sWT	OK	1.02895	11.5439	3.48789	5.13962
XLOC_011780	AT4G13540	AT4G13540	NM_117428	none	chr4:7870202-7870486	sample_7sO23	sample_7sWT	OK	0.871665	9.77932	3.48789	4.57387
XLOC_011848	AT4G15430	AT4G15430	NM_001160765	NM_117632	chr4:8830312-8831452	sample_7sO23	sample_7sWT	OK	2.79405	31.3468	3.48789	10.5025
XLOC_016257	DAR6	AT5G66620	NM_126060	none	chr5:26591468-26591986	sample_7sO23	sample_7sWT	OK	0.315003	3.53406	3.48789	2.30454
XLOC_016314	OSH1	AT5G01580	NM_120236	none	chr5:223783-223893	sample_7sO23	sample_7sWT	OK	8.50498	95.4184	3.48789	23.6013
XLOC_017202	AT5G25820	AT5G25820	NM_122483	none	chr5:8998934-8999434	sample_7sO23	sample_7sWT	OK	10.1278	113.625	3.48789	26.8272
XLOC_017925	ATMKK6	AT5G56580	NM_125041	none	chr5:22905829-22906124	sample_7sO23	sample_7sWT	OK	0.769228	8.63006	3.48789	4.19159
XLOC_018337	ATEB1C	AT5G67270	NM_126127	none	chr5:26840477-26841333	sample_7sO23	sample_7sWT	OK	16.0915	180.532	3.48789	37.7528
XLOC_018366	-		unknown	none	chr5:1541367-1541509	sample_7sO23	sample_7sWT	OK	3.32456	37.2987	3.48789	11.9095
XLOC_018406	AT5G54030	AT5G54030	NM_124782	none	chr5:21925001-21925223	sample_7sO23	sample_7sWT	OK	0.703354	7.89102	3.48789	3.9391
XLOC_008409	anac057	AT3G17730	NM_112654	none	chr3:6065558-6065886	sample_7sO23	sample_7sWT	OK	0.458279	5.14148	3.48789	2.85854
XLOC_012614	AT4G36110	AT4G36110	NM_119778	none	chr4:17089894-17090630	sample_7sO23	sample_7sWT	OK	0.491899	5.45736	3.47177	3.09225
XLOC_017686	AT5G49100	AT5G49100	NM_124287	none	chr5:19897621-19899205	sample_7sO23	sample_7sWT	OK	0.844379	9.30742	3.46242	4.29342
XLOC_018223	AT5G64550	AT5G64550	NM_125851	none	chr5:25801508-25805013	sample_7sO23	sample_7sWT	OK	3.91566	42.6761	3.4461	5.61707
XLOC_002693	AT1G06475	AT1G06475	NM_202044	none	chr1:1973896-1974350	sample_7sO23	sample_7sWT	OK	0.347729	3.77118	3.43898	2.3944
XLOC_005990	LHCB4.3	AT2G40100	NM_001202790	NM_129568	chr2:16745731-16747306	sample_7sO23	sample_7sWT	OK	20.8818	224.035	3.4234	5.74141
XLOC_002007	AT1G69350	AT1G69350	NM_105602	none	chr1:26071391-26071581	sample_7sO23	sample_7sWT	OK	1.20444	12.8372	3.41389	5.21523
XLOC_008238	LBD22	AT3G13850	NM_112239	none	chr3:4560334-4560653	sample_7sO23	sample_7sWT	OK	0.490915	5.23226	3.41389	2.91023
XLOC_014114	AT4G39630	AT4G39630	NM_120123	none	chr4:18397923-18398962	sample_7sO23	sample_7sWT	OK	0.293576	3.12899	3.41389	2.18774
XLOC_014645	HPPBF-1	AT5G13820	NM_121385	none	chr5:4461922-4462175	sample_7sO23	sample_7sWT	OK	0.66085	7.04345	3.41389	3.50009
XLOC_015226	AtGDU7	AT5G38770	NM_123238	none	chr5:15526072-15526433	sample_7sO23	sample_7sWT	OK	0.366554	3.90679	3.41389	2.4591
XLOC_015307	AT5G41040	AT5G41040	NM_123469	NM_180780	chr5:16432739-16433093	sample_7sO23	sample_7sWT	OK	0.465189	4.95807	3.41389	2.81824
XLOC_016780	AGP6	AT5G14380	NM_121442	none	chr5:4636153-4636534	sample_7sO23	sample_7sWT	OK	0.326174	3.47641	3.41389	2.30943
XLOC_004743	GA2OX1	AT1G78440	NM_106491	none	chr1:29511709-29513036	sample_7sO23	sample_7sWT	OK	1.30257	13.6638	3.39093	4.48755
XLOC_013211	AT4G15830	AT4G15830	NM_117675	none	chr4:8995506-8996583	sample_7sO23	sample_7sWT	OK	0.348853	3.6529	3.38835	2.5643
XLOC_002907	ATDUF2	AT1G11420	NM_101015	none	chr1:3846210-3846757	sample_7sO23	sample_7sWT	OK	0.506043	5.29886	3.38835	2.83234
XLOC_003540	AT1G30280	AT1G30280	NM_102767	none	chr1:10662698-10664652	sample_7sO23	sample_7sWT	OK	0.753575	7.82036	3.37541	3.08201
XLOC_007179	AT2G34080	AT2G34080	NM_128959	none	chr2:14393485-14394324	sample_7sO23	sample_7sWT	OK	0.356086	3.69535	3.37541	2.43474
XLOC_007871	AT3G03850	AT3G03850	NM_111256	none	chr3:983123-983632	sample_7sO23	sample_7sWT	OK	0.380474	3.94844	3.37541	2.49841
XLOC_014943	NIT4	AT5G22300	NM_122135	none	chr5:7379206-7381981	sample_7sO23	sample_7sWT	OK	6.87656	70.9719	3.36749	6.29289
XLOC_005106	ALD1	AT2G13810	NM_126957	none	chr2:5768455-5772062	sample_7sO23	sample_7sWT	OK	0.310925	3.13948	3.33589	2.83731
XLOC_012820	AT4G01200	AT4G01200	NM_116350	none	chr4:506787-507610	sample_7sO23	sample_7sWT	OK	0.234969	2.37253	3.33589	2.20087
XLOC_016887	AT5G17040	AT5G17040	NM_121710	none	chr5:5606446-5606864	sample_7sO23	sample_7sWT	OK	0.405754	4.09698	3.33589	2.4891
XLOC_001874	AGL23	AT1G65360	NM_105210	none	chr1:24281830-24282052	sample_7sO23	sample_7sWT	OK	1.40671	14.2038	3.33589	5.6598
XLOC_008736	AT3G26050	AT3G26050	NM_113509	none	chr3:9523915-9524380	sample_7sO23	sample_7sWT	OK	0.319105	3.22207	3.33589	2.22658
XLOC_008940	AT3G46490	AT3G46490	NM_114516	none	chr3:17115918-17119552	sample_7sO23	sample_7sWT	OK	7.1847	72.5454	3.33589	18.0995
XLOC_009402	AT3G59200	AT3G59200	NM_115782	none	chr3:21889033-21889310	sample_7sO23	sample_7sWT	OK	0.715692	7.22649	3.33589	3.59294
XLOC_011488	AT4G01730	AT4G01730	NM_116403	none	chr4:751150-751596	sample_7sO23	sample_7sWT	OK	0.580229	5.8587	3.33589	3.14423
XLOC_000707	AHA10	AT1G17260	NM_101587	none	chr1:5908442-5908760	sample_7sO23	sample_7sWT	OK	0.746317	7.53573	3.33589	3.90981
XLOC_014949	AT5G22580	AT5G22580	NM_122164	none	chr5:7502685-7503338	sample_7sO23	sample_7sWT	OK	37.1069	374.036	3.33342	8.9849
XLOC_010328	GRP5	AT3G20470	NM_112938	none	chr3:7140442-7140747	sample_7sO23	sample_7sWT	OK	5.11708	50.8854	3.31386	7.76832
XLOC_001548	AT1G53180	AT1G53180	NM_104197	none	chr1:19832107-19832866	sample_7sO23	sample_7sWT	OK	0.358869	3.55647	3.30892	2.51938
XLOC_014201	AT5G01740	AT5G01740	NM_120252	none	chr5:281112-281390	sample_7sO23	sample_7sWT	OK	0.98183	9.63837	3.29524	3.93761
XLOC_004284	anac028	AT1G65910	NM_105263	none	chr1:24521350-24522412	sample_7sO23	sample_7sWT	OK	0.256908	2.47877	3.2703	2.20329
XLOC_000997	ATSOFL1	AT1G26210	NM_102385	none	chr1:9067126-9068198	sample_7sO23	sample_7sWT	OK	1.43259	13.7461	3.26233	4.37965
XLOC_000259	AT1G05835	AT1G05835	NM_001083996	none	chr1:1762264-1762726	sample_7sO23	sample_7sWT	OK	0.618083	5.89419	3.25342	2.99645
XLOC_006899	AT2G26750	AT2G26750	NM_128232	none	chr2:11396625-11397043	sample_7sO23	sample_7sWT	OK	0.541005	5.15916	3.25342	2.80389
XLOC_006614	SRS4	AT2G18120	NM_127369	none	chr2:7877546-7877821	sample_7sO23	sample_7sWT	OK	0.248616	2.37087	3.25342	1.91639
XLOC_010212	AT3G17130	AT3G17130	NM_112589	none	chr3:5844463-5845114	sample_7sO23	sample_7sWT	OK	1.56026	14.6603	3.23205	4.33966
XLOC_001675	AT1G57630	AT1G57630	NM_104560	none	chr1:21345552-21346173	sample_7sO23	sample_7sWT	OK	0.55736	5.23696	3.23205	2.93104
XLOC_011374	-		unknown	none	chr3:5380422-5380778	sample_7sO23	sample_7sWT	OK	0.567258	5.30345	3.22485	2.85702
XLOC_013401	AT4G21170	AT4G21170	NM_118236	none	chr4:11286819-11288214	sample_7sO23	sample_7sWT	OK	0.708434	6.62334	3.22485	3.24734
XLOC_005926	LTP2	AT2G38530	NM_129410	none	chr2:16128396-16129130	sample_7sO23	sample_7sWT	OK	2.08016	19.2146	3.20744	4.71562
XLOC_010457	AT3G24420	AT3G24420	NM_113349	none	chr3:8863002-8864965	sample_7sO23	sample_7sWT	OK	0.684445	6.30476	3.20343	3.41299
XLOC_011124	AT3G57010	AT3G57010	NM_115560	none	chr3:21095936-21097392	sample_7sO23	sample_7sWT	OK	0.348102	3.19533	3.19838	2.71378
XLOC_006396	ARPN	AT2G02850	NM_126340	none	chr2:826593-827761	sample_7sO23	sample_7sWT	OK	0.881723	8.03738	3.18833	3.44289
XLOC_013927	HIPP25	AT4G35060	NM_119672	none	chr4:16685762-16686496	sample_7sO23	sample_7sWT	OK	1.69406	15.3509	3.17977	4.36948
XLOC_010954	ACA1	AT3G52720	NM_115132	NM_180354	chr3:19538644-19541276	sample_7sO23	sample_7sWT	OK	15.4987	139.182	3.16674	6.73551
XLOC_017769	-		unknown	none	chr5:20904700-20905471	sample_7sO23	sample_7sWT	OK	0.461136	4.13883	3.16596	2.50576
XLOC_000882	AT1G22065	AT1G22065	NM_001123856	none	chr1:7785788-7786071	sample_7sO23	sample_7sWT	OK	0.673897	6.04842	3.16596	3.25957
XLOC_002098	SERK1	AT1G71830	NM_105841	none	chr1:27020401-27021766	sample_7sO23	sample_7sWT	OK	1.06938	9.59798	3.16596	4.4231
XLOC_003706	CYCA1	AT1G77390	unknown	none	chr1:16775482-16776153	sample_7sO23	sample_7sWT	OK	0.850273	7.63145	3.16596	3.79297
XLOC_011454	AT4G00960	AT4G00960	NM_116324	none	chr4:415237-416137	sample_7sO23	sample_7sWT	OK	0.244449	2.194	3.16596	1.8425
XLOC_016934	AT5G18340	AT5G18340	NM_121839	none	chr5:6071513-6072141	sample_7sO23	sample_7sWT	OK	1.5153	13.6002	3.16596	5.62002
XLOC_003739	AT5PTASE11	AT1G47510	NM_001198233	NM_103644	chr1:17436002-17438028	sample_7sO23	sample_7sWT	OK	0.358065	3.16352	3.14324	2.51587
XLOC_007274	UGT73C1	AT2G36750	NM_129230	none	chr2:15411367-15412034	sample_7sO23	sample_7sWT	OK	0.667358	5.89615	3.14324	3.03087
XLOC_014868	NUDT24	AT5G19470	NM_001203411	NM_121952	chr5:6566261-6568814	sample_7sO23	sample_7sWT	OK	6.46669	57.0918	3.14218	5.92241
XLOC_002909	XTH8	AT1G11545	NM_101028	none	chr1:3878599-3880350	sample_7sO23	sample_7sWT	OK	1.41022	12.3934	3.13559	4.20098
XLOC_007799	AT3G02120	AT3G02120	NM_111078	none	chr3:377110-377655	sample_7sO23	sample_7sWT	OK	0.5449	4.76837	3.12943	2.71867
XLOC_006527	PR1	AT2G14610	NM_127025	none	chr2:6241749-6242470	sample_7sO23	sample_7sWT	OK	20.8637	182.021	3.12504	7.33643
XLOC_014807	AT5G18245	AT5G18245	unknown	none	chr5:6028148-6031206	sample_7sO23	sample_7sWT	OK	12.2518	106.642	3.12171	0.397191
XLOC_009045	AT3G49330	AT3G49330	NM_114793	none	chr3:18291467-18291871	sample_7sO23	sample_7sWT	OK	0.433842	3.73162	3.10456	2.37897
XLOC_018135	AT5G62210	AT5G62210	NM_125615	none	chr5:24986363-24987482	sample_7sO23	sample_7sWT	OK	3.09375	26.524	3.09987	4.97226
XLOC_008616	IAA7	AT3G23050	NM_113205	NM_202626	chr3:8194697-8197098	sample_7sO23	sample_7sWT	OK	7.75467	66.2671	3.09516	6.0039
XLOC_007462	AT2G41342	AT2G41342	NM_001125023	none	chr2:17230321-17231022	sample_7sO23	sample_7sWT	OK	0.498346	4.24917	3.09196	1.44747
XLOC_013624	AT4G26950	AT4G26950	NM_001203922	NM_118829	chr4:13533517-13534223	sample_7sO23	sample_7sWT	OK	1.8342	15.4335	3.07285	4.32046
XLOC_003941	AT1G54020	AT1G54020	NM_001084250	NM_104279,NM_179474	chr1:20161776-20162076	sample_7sO23	sample_7sWT	OK	5.08039	42.7481	3.07285	12.881
XLOC_009143	ATGR1	AT3G24170	NM_001035679	NM_001125216,NM_113322,NM_180352	chr3:19327376-19327801	sample_7sO23	sample_7sWT	OK	0.385481	3.24357	3.07285	2.25496
XLOC_010498	AT3G25855	AT3G25855	NM_113488	none	chr3:9459509-9459813	sample_7sO23	sample_7sWT	OK	0.55539	4.67324	3.07285	2.79791
XLOC_014678	AT5G14880	AT5G14880	NM_121492	none	chr5:4813983-4818026	sample_7sO23	sample_7sWT	OK	1.44875	12.1903	3.07285	5.28176
XLOC_017055	AT5G21280	AT5G21280	NM_147881	none	chr5:7264948-7265503	sample_7sO23	sample_7sWT	OK	1.74333	14.669	3.07285	6.00904
XLOC_018143	ATGSTU9	AT5G62480	NM_125642	NM_180918	chr5:25089296-25089572	sample_7sO23	sample_7sWT	OK	0.72307	6.08416	3.07285	3.30713
XLOC_013200	UGT84A3	AT4G15490	NM_117639	none	chr4:8852683-8854440	sample_7sO23	sample_7sWT	OK	9.6616	80.149	3.05235	6.00161
XLOC_010294	AT3G19550	AT3G19550	NM_112844	none	chr3:6787325-6788276	sample_7sO23	sample_7sWT	OK	0.617875	5.11236	3.0486	2.85199
XLOC_005406	scpl10	AT2G23000	NM_127865	none	chr2:9792179-9795927	sample_7sO23	sample_7sWT	OK	4.12004	34.0604	3.04737	5.33573
XLOC_006544	AT2G15760	AT2G15760	NM_127138	none	chr2:6865821-6866846	sample_7sO23	sample_7sWT	OK	0.389995	3.22189	3.04638	2.62611
XLOC_016260	DAR3	AT5G66640	NM_001203709	NM_126062	chr5:26600756-26601670	sample_7sO23	sample_7sWT	OK	0.476012	3.91632	3.04043	2.51651
XLOC_012244	AT4G26255	AT4G26255	unknown	none	chr4:13294758-13295917	sample_7sO23	sample_7sWT	OK	0.449366	3.69709	3.04043	2.36475
XLOC_000389	AtGolS3	AT1G09350	NM_100805	none	chr1:3019701-3021415	sample_7sO23	sample_7sWT	OK	1.20131	9.87441	3.03909	4.00994
XLOC_002582	AT1G03940	AT1G03940	NM_100275	none	chr1:1008520-1011046	sample_7sO23	sample_7sWT	OK	1.19653	9.83297	3.03877	3.67655
XLOC_005357	MEE3	AT2G21650	NM_127736	none	chr2:9259577-9260664	sample_7sO23	sample_7sWT	OK	6.59381	53.7102	3.02601	5.85635
XLOC_002777	WIP3	AT1G08290	NM_112181	NM_100702	chr1:2612646-2613206	sample_7sO23	sample_7sWT	OK	0.326215	2.65339	3.02394	2.09139
XLOC_006885	ARD	AT2G26400	NM_128197	none	chr2:11231860-11233277	sample_7sO23	sample_7sWT	OK	1.17126	9.41734	3.00726	3.6873
XLOC_017465	AT5G42860	AT5G42860	NM_123651	none	chr5:17183156-17185016	sample_7sO23	sample_7sWT	OK	1.48259	11.9107	3.00606	4.13994
XLOC_001760	AT1G61930	AT1G61930	NM_104873	none	chr1:22893121-22893896	sample_7sO23	sample_7sWT	OK	0.458397	3.65711	2.99604	2.57758
XLOC_014376	AT5G05960	AT5G05960	NM_120678	none	chr5:1790190-1790833	sample_7sO23	sample_7sWT	OK	9.8425	78.3177	2.99224	6.46044
XLOC_009242	AT3G54780	AT3G54780	NM_001035784	NM_115335,NM_202704	chr3:20280329-20281538	sample_7sO23	sample_7sWT	OK	0.426835	3.35801	2.97586	2.04843
XLOC_010584	GATL10	AT3G28340	NM_113753	none	chr3:10589339-10590544	sample_7sO23	sample_7sWT	OK	0.261802	2.05603	2.97332	2.26868
XLOC_000701	GST	AT1G17170	NM_101578	none	chr1:5869849-5870628	sample_7sO23	sample_7sWT	OK	0.467584	3.67212	2.97332	2.49737
XLOC_008590	AT3G22415	AT3G22415	NM_202624	none	chr3:7941003-7941688	sample_7sO23	sample_7sWT	OK	0.650968	5.1123	2.97332	2.80757
XLOC_012055	CAT1	AT4G21120	NM_118231	NM_101914	chr4:11272635-11273724	sample_7sO23	sample_7sWT	OK	0.465489	3.65566	2.97332	2.36985
XLOC_008538	JMJD5	AT3G20810	NM_001035656	NM_112972,NM_180286	chr3:7277782-7278175	sample_7sO23	sample_7sWT	OK	1.02087	8.01729	2.97332	3.72729
XLOC_011584	CRK37	AT4G04500	NM_116688	none	chr4:2239546-2240835	sample_7sO23	sample_7sWT	OK	0.94501	7.42153	2.97332	3.5482
XLOC_016804	AT5G14840	AT5G14840	unknown	none	chr5:4799226-4800322	sample_7sO23	sample_7sWT	OK	0.210013	1.64932	2.97332	1.68311
XLOC_008902	KP1	AT3G44730	NM_114341	none	chr3:16289918-16290904	sample_7sO23	sample_7sWT	OK	2.20605	17.325	2.97332	6.83868
XLOC_013608	AT4G26580	AT4G26580	NM_001203919	NM_118792	chr4:13412563-13413085	sample_7sO23	sample_7sWT	OK	0.313995	2.46592	2.97332	1.94675
XLOC_010637	AT3G33000	AT3G33000	unknown	none	chr3:13536998-13537157	sample_7sO23	sample_7sWT	OK	2.21347	17.3833	2.97332	7.47243
XLOC_013860	CDC20.1	AT4G33270	NM_119481	none	chr4:16045496-16046072	sample_7sO23	sample_7sWT	OK	0.132191	1.03815	2.97332	1.18722
XLOC_005713	ATCSLB03	AT2G32530	NM_179859	none	chr2:13809237-13813422	sample_7sO23	sample_7sWT	OK	0.841189	6.41423	2.93078	3.78628
XLOC_003219	AT1G19840	AT1G19840	NM_101839	none	chr1:6872334-6873337	sample_7sO23	sample_7sWT	OK	0.582854	4.4139	2.92085	2.89399
XLOC_014021	AT4G37445	AT4G37445	NM_119908	none	chr4:17604273-17604916	sample_7sO23	sample_7sWT	OK	0.766031	5.80108	2.92085	2.98893
XLOC_003703	AT1G43910	AT1G43910	NM_103518	none	chr1:16655980-16657631	sample_7sO23	sample_7sWT	OK	0.741707	5.59797	2.91598	3.39793
XLOC_011026	AT3G54400	AT3G54400	NM_115300	none	chr3:20140111-20142695	sample_7sO23	sample_7sWT	OK	4.96662	37.3574	2.91106	5.26281
XLOC_008321	AT3G15650	AT3G15650	NM_001202974	NM_112435	chr3:5305935-5307808	sample_7sO23	sample_7sWT	OK	0.772453	5.7775	2.90293	3.09648
XLOC_001945	AT1G67820	AT1G67820	NM_105450	none	chr1:25430086-25430427	sample_7sO23	sample_7sWT	OK	0.344987	2.5803	2.90293	1.98298
XLOC_004733	TPR12	AT1G78120	NM_106462	none	chr1:29395698-29396047	sample_7sO23	sample_7sWT	OK	0.918956	6.87325	2.90293	3.394
XLOC_006189	ATERF13	AT2G44840	NM_130048	none	chr2:18495702-18496081	sample_7sO23	sample_7sWT	OK	0.494734	3.70032	2.90293	2.36353
XLOC_011007	AT3G54040	AT3G54040	NM_115264	none	chr3:20014693-20014995	sample_7sO23	sample_7sWT	OK	0.847654	6.33996	2.90293	3.22683
XLOC_011611	ATK5	AT4G05190	NM_116758	none	chr4:2677672-2678569	sample_7sO23	sample_7sWT	OK	0.33963	2.54024	2.90293	1.96931
XLOC_016430	AT5G04690	AT5G04690	NM_120551	none	chr5:1351614-1352376	sample_7sO23	sample_7sWT	OK	0.373542	2.77642	2.89388	2.32139
XLOC_012733	AT4G39320	AT4G39320	NM_120092	none	chr4:18289066-18289676	sample_7sO23	sample_7sWT	OK	0.474046	3.51013	2.88843	2.35082
XLOC_017958	AT5G57480	AT5G57480	NM_125129	none	chr5:23279648-23280073	sample_7sO23	sample_7sWT	OK	0.655024	4.8502	2.88843	2.70691
XLOC_000210	AXR3	AT1G04250	NM_100306	none	chr1:1136271-1138578	sample_7sO23	sample_7sWT	OK	12.0414	89.0836	2.88716	6.0042
XLOC_001833	AT1G64360	AT1G64360	NM_105111	none	chr1:23887873-23888518	sample_7sO23	sample_7sWT	OK	27.2341	200.662	2.88128	7.60795
XLOC_008682	AT3G24750	AT3G24750	NM_113387	none	chr3:9036270-9037701	sample_7sO23	sample_7sWT	OK	0.452736	3.32464	2.87645	2.54112
XLOC_010606	ATHEXP_ALPHA_1.4	AT3G29030	NM_113824	none	chr3:11011336-11013254	sample_7sO23	sample_7sWT	OK	11.634	85.1495	2.87165	5.88171
XLOC_000730	AtPEPR2	AT1G17750	NM_101638	none	chr1:6109091-6109312	sample_7sO23	sample_7sWT	OK	0.770044	5.61549	2.8664	3.19046
XLOC_004496	AT1G72220	AT1G72220	NM_105881	none	chr1:27184451-27184788	sample_7sO23	sample_7sWT	OK	0.429355	3.13104	2.8664	2.22035
XLOC_007391	AT2G39560	AT2G39560	NM_129514	none	chr2:16505344-16506001	sample_7sO23	sample_7sWT	OK	0.438619	3.1986	2.8664	2.24806
XLOC_008400	CHX19	AT3G17630	NM_112644	none	chr3:6030264-6031706	sample_7sO23	sample_7sWT	OK	1.11176	8.10746	2.8664	4.07742
XLOC_009715	AT3G04850	AT3G04850	NM_111357	none	chr3:1333901-1334044	sample_7sO23	sample_7sWT	OK	0.458279	3.34197	2.8664	2.30663
XLOC_014695	AT5G15510	AT5G15510	NM_001203387	NM_121555	chr5:5034466-5034835	sample_7sO23	sample_7sWT	OK	0.34931	2.54732	2.8664	1.97794
XLOC_017438	RPN12b	AT5G42040	NM_123569	none	chr5:16814276-16814451	sample_7sO23	sample_7sWT	OK	0.708436	5.16622	2.8664	3.02218
XLOC_008565	UGT84A2	AT3G21560	NM_113051	none	chr3:7595796-7597570	sample_7sO23	sample_7sWT	OK	9.64988	69.6632	2.85181	5.60186
XLOC_017004	AT5G20110	AT5G20110	NM_122018	none	chr5:6791492-6793259	sample_7sO23	sample_7sWT	OK	1.32948	9.55957	2.84608	3.56468
XLOC_000851	-		unknown	none	chr1:7443189-7443777	sample_7sO23	sample_7sWT	OK	0.868158	6.23358	2.84403	3.07119
XLOC_009470	AT3G60966	AT3G60966	NM_001035830	none	chr3:22552619-22553263	sample_7sO23	sample_7sWT	OK	0.330207	2.37097	2.84403	2.03319
XLOC_012815	GT72B1	AT4G01070	NM_001203720	NM_116337	chr4:461649-463438	sample_7sO23	sample_7sWT	OK	14.6507	104.971	2.84094	5.02231
XLOC_013132	SHM5	AT4G13890	NM_117463	none	chr4:8033206-8033719	sample_7sO23	sample_7sWT	OK	0.411667	2.92508	2.82893	2.35475
XLOC_013499	AT4G23493	AT4G23493	NM_118479	none	chr4:12256229-12256518	sample_7sO23	sample_7sWT	OK	0.953971	6.77839	2.82893	3.3789
XLOC_016429	AT5G04680	AT5G04680	NM_120550	none	chr5:1348201-1348523	sample_7sO23	sample_7sWT	OK	0.500327	3.55505	2.82893	2.31173
XLOC_017850	AT5G54240	AT5G54240	NM_124804	none	chr5:22023333-22023673	sample_7sO23	sample_7sWT	OK	0.630664	4.48115	2.82893	2.62796
XLOC_008822	AT3G28510	AT3G28510	NM_113771	none	chr3:10685563-10687334	sample_7sO23	sample_7sWT	OK	0.855276	6.0493	2.82231	3.50146
XLOC_001384	AT1G48100	AT1G48100	NM_103706	none	chr1:17766891-17769837	sample_7sO23	sample_7sWT	OK	3.57949	25.2777	2.82004	4.8091
XLOC_007753	BGLU28	AT2G44460	NM_180085	none	chr2:18350800-18351081	sample_7sO23	sample_7sWT	OK	1.37475	9.63966	2.80982	4.08105
XLOC_008646	ATIPT7	AT3G23630	NM_113267	none	chr3:8489245-8489611	sample_7sO23	sample_7sWT	OK	0.711185	4.9868	2.80982	2.74984
XLOC_012051	AT4G21065	AT4G21065	NM_001084945	NM_001084946	chr4:11247252-11247589	sample_7sO23	sample_7sWT	OK	0.719803	5.04723	2.80982	2.76795
XLOC_002712	AT1G06980	AT1G06980	NM_100571	none	chr1:2143092-2143808	sample_7sO23	sample_7sWT	OK	1.19246	8.28183	2.79601	3.37901
XLOC_009814	AT3G07010	AT3G07010	NM_111581	none	chr3:2212759-2216511	sample_7sO23	sample_7sWT	OK	2.12781	14.7695	2.79518	4.26341
XLOC_009104	TT6	AT3G51240	NM_001203121	NM_114983	chr3:19025200-19026878	sample_7sO23	sample_7sWT	OK	23.7331	164.28	2.79119	5.6977
XLOC_010398	AT3G22540	AT3G22540	NM_113153	none	chr3:7984235-7984650	sample_7sO23	sample_7sWT	OK	0.822934	5.69344	2.79045	2.88211
XLOC_006928	AT2G27420	AT2G27420	NM_128302	none	chr2:11726175-11727602	sample_7sO23	sample_7sWT	OK	4.58358	31.6856	2.78928	4.89694
XLOC_009658	CHAT	AT3G03480	NM_111219	none	chr3:828778-829405	sample_7sO23	sample_7sWT	OK	0.716546	4.9239	2.78067	2.72039
XLOC_004258	4CL3	AT1G65060	NM_105180	NM_179513	chr1:24167223-24171566	sample_7sO23	sample_7sWT	OK	4.12461	28.1565	2.77114	4.92282
XLOC_016371	AT5G03210	AT5G03210	NM_120399	none	chr5:762862-763309	sample_7sO23	sample_7sWT	OK	7.27282	49.4918	2.7666	5.96253
XLOC_012158	ATCSLG1	AT4G24010	NM_118533	none	chr4:12466335-12469740	sample_7sO23	sample_7sWT	OK	1.61293	10.9656	2.76524	4.13746
XLOC_017159	AT5G24580	AT5G24580	NM_001161262	NM_122366,NM_203101	chr5:8410351-8412269	sample_7sO23	sample_7sWT	OK	1.06961	7.26672	2.76422	3.42242
XLOC_004638	TUB1	AT1G75780	NM_106228	none	chr1:28451265-28453715	sample_7sO23	sample_7sWT	OK	0.853647	5.79419	2.7629	3.34429
XLOC_000103	AT1G01520	AT1G01520	NM_100034	none	chr1:190550-192414	sample_7sO23	sample_7sWT	OK	0.663068	4.49203	2.76014	3.0134
XLOC_017477	QWRF9	AT5G43160	NM_123682	none	chr5:17328289-17331843	sample_7sO23	sample_7sWT	OK	0.28336	1.91521	2.75679	1.03168
XLOC_008856	AT3G30460	AT3G30460	NM_113947	none	chr3:12104392-12104983	sample_7sO23	sample_7sWT	OK	1.35087	9.09333	2.75092	3.4137
XLOC_015824	AT5G55420	AT5G55420	unknown	none	chr5:22461782-22462149	sample_7sO23	sample_7sWT	OK	1.23716	8.32792	2.75092	3.48379
XLOC_002030	AT1G69790	AT1G69790	NM_105647	none	chr1:26268538-26268914	sample_7sO23	sample_7sWT	OK	0.824557	5.55048	2.75092	2.88074
XLOC_005110	MCM9	AT2G14050	NM_126977	none	chr2:5913790-5914203	sample_7sO23	sample_7sWT	OK	2.02033	13.5998	2.75092	5.40252
XLOC_007028	ATOFP17	AT2G30395	NM_179813	none	chr2:12954530-12954945	sample_7sO23	sample_7sWT	OK	0.687418	4.62734	2.75092	2.67969
XLOC_008392	POK1	AT3G17360	NM_112614	none	chr3:5945686-5946204	sample_7sO23	sample_7sWT	OK	0.798493	5.37504	2.75092	2.93238
XLOC_017268	AN3	AT4G19850	NM_122747	none	chr5:10648116-10648482	sample_7sO23	sample_7sWT	OK	1.02087	6.87196	2.75092	3.42145
XLOC_017487	TOPP6	AT5G43380	NM_001036923	NM_123704,NM_180792	chr5:17421016-17421569	sample_7sO23	sample_7sWT	OK	1.04142	7.01028	2.75092	3.46556
XLOC_000249	AT1G05710	AT1G05710	NM_001197987	NM_100451,NM_179266,NM_202035,NM_202036	chr1:1715306-1716423	sample_7sO23	sample_7sWT	OK	2.1302	14.3394	2.75092	6.12616
XLOC_002625	ATSPS3F	AT1G04920	NM_100370	none	chr1:1393921-1394577	sample_7sO23	sample_7sWT	OK	0.944473	6.3577	2.75092	3.49223
XLOC_004261	AT1G65180	AT1G65180	NM_105191	none	chr1:24213312-24213563	sample_7sO23	sample_7sWT	OK	0.955932	6.43483	2.75092	3.52057
XLOC_009766	ANP3	AT3G06030	NM_111477	none	chr3:1821210-1821949	sample_7sO23	sample_7sWT	OK	1.56213	10.5154	2.75092	4.92796
XLOC_013144	XTR7	AT4G14130	NM_117490	none	chr4:8137932-8138195	sample_7sO23	sample_7sWT	OK	0.831333	5.5961	2.75092	3.20807
XLOC_014548	AT5G10990	AT5G10990	NM_121137	none	chr5:3477030-3477237	sample_7sO23	sample_7sWT	OK	1.77162	11.9256	2.75092	5.38089
XLOC_017572	AT5G45720	AT5G45720	NM_001203547	NM_123939	chr5:18546959-18547291	sample_7sO23	sample_7sWT	OK	1.61105	10.8448	2.75092	5.03503
XLOC_014162	AT4G24480	AT4G24480	NM_118581	none	chr4:12650041-12654950	sample_7sO23	sample_7sWT	OK	0.533389	3.59049	2.75092	0.450493
XLOC_015983	AT5G59680	AT5G59680	NM_125360	none	chr5:24046537-24050906	sample_7sO23	sample_7sWT	OK	1.79917	11.9834	2.73564	4.36191
XLOC_006974	AT2G28790	AT2G28790	NM_128438	none	chr2:12354472-12355427	sample_7sO23	sample_7sWT	OK	2.94513	19.6077	2.73502	4.29274
XLOC_005429	AT2G23910	AT2G23910	NM_127952	none	chr2:10177831-10179783	sample_7sO23	sample_7sWT	OK	0.563312	3.74979	2.7348	2.6394
XLOC_015476	AT5G45670	AT5G45670	NM_123934	none	chr5:18528647-18530242	sample_7sO23	sample_7sWT	OK	0.763639	5.06902	2.73074	3.01163
XLOC_015618	ATCP1	AT5G49480	NM_124325	none	chr5:20070692-20071485	sample_7sO23	sample_7sWT	OK	15.7031	102.769	2.71028	6.02802
XLOC_009563	scpl40	AT3G63470	NM_116212	none	chr3:23439679-23440462	sample_7sO23	sample_7sWT	OK	0.362586	2.37294	2.71028	2.03071
XLOC_015478	AT5G45700	AT5G45700	NM_123937	none	chr5:18537354-18537815	sample_7sO23	sample_7sWT	OK	0.676634	4.42823	2.71028	2.55036
XLOC_012332	AT4G28780	AT4G28780	NM_119022	none	chr4:14215523-14217379	sample_7sO23	sample_7sWT	OK	2.64781	17.0878	2.6901	4.2143
XLOC_007614	BEN1	AT2G45400	NM_001203077	NM_114198,NM_130102	chr2:18705105-18706238	sample_7sO23	sample_7sWT	OK	0.561799	3.62416	2.68952	2.31874
XLOC_000154	AT1G02952	AT1G02952	unknown	none	chr1:665170-666440	sample_7sO23	sample_7sWT	OK	15.9801	103.088	2.68952	0.847076
XLOC_017386	AT5G40210	AT5G40210	NM_123385	none	chr5:16075518-16076106	sample_7sO23	sample_7sWT	OK	0.847792	5.43513	2.68053	2.83541
XLOC_018256	ATHB5	AT5G65310	NM_001037074	NM_125929	chr5:26102070-26104635	sample_7sO23	sample_7sWT	OK	10.3931	66.3924	2.6754	5.28495
XLOC_001025	AtHB23	AT1G26960	NM_102460	NM_123338	chr1:9356000-9357283	sample_7sO23	sample_7sWT	OK	0.873426	5.56765	2.67231	2.98117
XLOC_015512	AT5G46680	AT5G46680	NM_124038	none	chr5:18941866-18942560	sample_7sO23	sample_7sWT	OK	0.789571	5.0197	2.66846	2.6908
XLOC_008548	AT3G21020	AT3G21020	unknown	none	chr3:7369077-7369311	sample_7sO23	sample_7sWT	OK	2.07952	13.2206	2.66846	5.33042
XLOC_010551	AT3G27150	AT3G27150	NM_113629	none	chr3:10010145-10010628	sample_7sO23	sample_7sWT	OK	0.311794	1.98223	2.66846	1.73104
XLOC_011119	AT3G56890	AT3G56890	NM_115548	none	chr3:21063205-21063555	sample_7sO23	sample_7sWT	OK	0.589588	3.74831	2.66846	2.37197
XLOC_017771	AT5G51580	AT5G51580	NM_124537	none	chr5:20952714-20953118	sample_7sO23	sample_7sWT	OK	0.433842	2.75815	2.66846	2.01468
XLOC_018245	AT5G65040	AT5G65040	NM_125903	none	chr5:25978160-25978374	sample_7sO23	sample_7sWT	OK	2.37948	15.1276	2.66846	5.85314
XLOC_013850	AT4G33040	AT4G33040	NM_119458	none	chr4:15940606-15941354	sample_7sO23	sample_7sWT	OK	2.99339	19.0105	2.66694	4.20473
XLOC_016859	AT5G16360	AT5G16360	NM_121641	none	chr5:5355418-5355940	sample_7sO23	sample_7sWT	OK	0.456248	2.86648	2.65139	2.1078
XLOC_004058	AT1G58280	AT1G58280	NM_001160963	NM_001198334,NM_104608,NM_179495	chr1:21620354-21622613	sample_7sO23	sample_7sWT	OK	4.31199	27.047	2.64904	4.56771
XLOC_000219	AT1G04540	AT1G04540	NM_100333	none	chr1:1236768-1238962	sample_7sO23	sample_7sWT	OK	0.556472	3.48301	2.64595	3.02126
XLOC_015956	AT5G58770	AT5G58770	NM_125264	none	chr5:23734294-23735622	sample_7sO23	sample_7sWT	OK	12.8999	80.657	2.64444	5.49444
XLOC_008963	AT3G47380	AT3G47380	NM_114606	none	chr3:17457777-17458410	sample_7sO23	sample_7sWT	OK	0.88047	5.47095	2.63545	2.80397
XLOC_007283	AT2G36885	AT2G36885	NM_129244	NM_201886	chr2:15482074-15483725	sample_7sO23	sample_7sWT	OK	3.45239	21.3952	2.63162	4.27302
XLOC_013002	AT4G09990	AT4G09990	NM_117067	none	chr4:6259230-6259967	sample_7sO23	sample_7sWT	OK	0.386619	2.38564	2.62539	1.99896
XLOC_003348	AT1G23850	AT1G23850	NM_102233	none	chr1:8426166-8427135	sample_7sO23	sample_7sWT	OK	2.69378	16.622	2.62539	5.93426
XLOC_013947	ATSERAT3	AT4G35640	unknown	none	chr4:16906498-16908016	sample_7sO23	sample_7sWT	OK	0.667103	4.11637	2.62539	2.46239
XLOC_004520	AT1G72840	AT1G72840	NM_001198457	NM_105942	chr1:27413221-27413321	sample_7sO23	sample_7sWT	OK	26.3155	162.38	2.62539	35.9162
XLOC_004912	AT1G70640	AT1G70640	NM_105732	none	chr1:26637518-26637718	sample_7sO23	sample_7sWT	OK	1.98898	12.273	2.62539	5.54005
XLOC_005396	AT2G22730	AT2G22730	NM_127838	none	chr2:9661098-9661651	sample_7sO23	sample_7sWT	OK	4.96303	30.6245	2.62539	10.6444
XLOC_006163	AT2G44240	AT2G44240	NM_129988	none	chr2:18290545-18291166	sample_7sO23	sample_7sWT	OK	0.967605	5.97063	2.62539	3.36893
XLOC_007634	AT2G45900	AT2G45900	NM_130153	none	chr2:18886776-18887065	sample_7sO23	sample_7sWT	OK	0.687374	4.24145	2.62539	2.69
XLOC_007712	-		unknown	none	chr2:2295071-2295291	sample_7sO23	sample_7sWT	OK	1.44875	8.93955	2.62539	4.43885
XLOC_007834	AT3G02840	AT3G02840	NM_111152	none	chr3:618797-619027	sample_7sO23	sample_7sWT	OK	1.25514	7.74488	2.62539	4.02045
XLOC_008378	AT3G16900	AT3G16900	NM_112566	none	chr3:5772309-5772633	sample_7sO23	sample_7sWT	OK	1.6622	10.2566	2.62539	4.88447
XLOC_010355	AT3G21210	AT3G21210	NM_113016	none	chr3:7439534-7439734	sample_7sO23	sample_7sWT	OK	0.967605	5.97063	2.62539	3.36893
XLOC_010719	AT3G46150	AT3G46150	NM_114484	none	chr3:16949338-16949639	sample_7sO23	sample_7sWT	OK	0.570069	3.51762	2.62539	2.38972
XLOC_012326	AMT1	AT4G28700	unknown	none	chr4:14161624-14162866	sample_7sO23	sample_7sWT	OK	1.01656	6.27267	2.62539	3.48273
XLOC_014340	AT5G05140	AT5G05140	NM_120596	none	chr5:1520269-1522665	sample_7sO23	sample_7sWT	OK	0.590702	3.64494	2.62539	2.44331
XLOC_016757	AGL15	AT5G13790	NM_121382	none	chr5:4450134-4450866	sample_7sO23	sample_7sWT	OK	0.329823	2.03518	2.62539	1.7409
XLOC_016858	AT5G16340	AT5G16340	NM_121639	none	chr5:5349567-5350888	sample_7sO23	sample_7sWT	OK	61.4825	379.379	2.62539	67.6444
XLOC_018156	AtVEX1	AT5G62850	NM_125680	none	chr5:25230273-25230719	sample_7sO23	sample_7sWT	OK	1.25514	7.74488	2.62539	4.02045
XLOC_018257	AT5G65320	AT5G65320	NM_125930	none	chr5:26107667-26108333	sample_7sO23	sample_7sWT	OK	0.243429	1.50208	2.62539	1.49847
XLOC_004872	ATRBL6	AT1G12750	NM_001084059	NM_001198046,NM_101145	chr1:4345005-4348350	sample_7sO23	sample_7sWT	OK	1.80056	11.1104	2.62539	0.339001
XLOC_017861	ANK	AT5G54610	NM_124842	none	chr5:22182984-22186776	sample_7sO23	sample_7sWT	OK	22.9955	141.062	2.61691	2.36969
XLOC_015337	AT5G41900	AT5G41900	NM_123555	none	chr5:16768937-16771675	sample_7sO23	sample_7sWT	OK	2.03965	12.4817	2.61342	3.91989
XLOC_010619	AFP3	AT3G29575	NM_001035717	NM_001084753,NM_113878	chr3:11382220-11383964	sample_7sO23	sample_7sWT	OK	3.63024	22.1195	2.60719	3.37722
XLOC_012238	AT4G26120	AT4G26120	NM_118745	none	chr4:13237789-13238209	sample_7sO23	sample_7sWT	OK	0.438462	2.6704	2.60653	2.11772
XLOC_008355	AHP4	AT3G16360	NM_001202983	NM_112507	chr3:5554267-5555670	sample_7sO23	sample_7sWT	OK	1.85916	11.2634	2.59892	3.58306
XLOC_013322	AT4G18422	AT4G18422	NM_001160780	none	chr4:10176233-10176582	sample_7sO23	sample_7sWT	OK	0.989118	5.9924	2.59892	2.98869
XLOC_012860	GH9B13	AT4G02290	NM_116462	none	chr4:1004282-1004865	sample_7sO23	sample_7sWT	OK	0.424515	2.55995	2.59222	2.12441
XLOC_010506	CYP71B19	AT3G26170	NM_113524	none	chr3:9573442-9575173	sample_7sO23	sample_7sWT	OK	2.0924	12.5726	2.58705	3.89911
XLOC_005669	LSH3	AT2G31160	NM_128672	none	chr2:13277821-13278526	sample_7sO23	sample_7sWT	OK	0.696317	4.16644	2.581	2.53321
XLOC_005131	AT2G14900	AT2G14900	NM_127054	none	chr2:6404191-6405086	sample_7sO23	sample_7sWT	OK	1.41298	8.45459	2.581	3.37387
XLOC_007497	CYP712A1	AT2G42250	NM_129787	none	chr2:17600513-17601813	sample_7sO23	sample_7sWT	OK	0.879	5.25952	2.581	2.71012
XLOC_000397	AT1G09500	AT1G09500	NM_001035935	NM_100821,NM_179294	chr1:3066766-3066851	sample_7sO23	sample_7sWT	OK	0.918956	5.4986	2.581	2.97542
XLOC_003627	AT1G33030	AT1G33030	NM_103036	none	chr1:11965844-11966280	sample_7sO23	sample_7sWT	OK	0.217857	1.30355	2.581	1.4541
XLOC_012242	AT4G26220	AT4G26220	NM_118755	none	chr4:13284870-13285101	sample_7sO23	sample_7sWT	OK	1.62485	9.72233	2.581	4.32729
XLOC_017909	AT5G56050	AT5G56050	NM_124987	none	chr5:22701870-22701961	sample_7sO23	sample_7sWT	OK	2.83723	16.9767	2.581	6.36469
XLOC_005781	AT2G34655	AT2G34655	NM_201872	none	chr2:14596619-14597543	sample_7sO23	sample_7sWT	OK	5.90079	35.1413	2.57419	4.70756
XLOC_001101	SAUR68	AT1G29490	NM_102691	none	chr1:10322584-10323174	sample_7sO23	sample_7sWT	OK	0.752418	4.47398	2.57195	2.55024
XLOC_001105	AT1G29600	AT1G29600	NM_102700	none	chr1:10344979-10345444	sample_7sO23	sample_7sWT	OK	1.29039	7.63336	2.56451	3.1577
XLOC_006053	AT2G41380	AT2G41380	NM_129701	none	chr2:17251950-17252960	sample_7sO23	sample_7sWT	OK	0.942639	5.56368	2.56126	2.90296
XLOC_002294	OPR2	AT1G76690	NM_106319	none	chr1:28778920-28783254	sample_7sO23	sample_7sWT	OK	1.73535	10.2213	2.55828	2.13109
XLOC_012167	AT4G24130	AT4G24130	NM_118545	none	chr4:12527774-12528429	sample_7sO23	sample_7sWT	OK	2.32603	13.6779	2.55591	3.77831
XLOC_001541	AT1G53070	AT1G53070	NM_104186	none	chr1:19778323-19779214	sample_7sO23	sample_7sWT	OK	1.48236	8.69554	2.55238	3.32483
XLOC_007597	AT2G44930	AT2G44930	NM_130058	none	chr2:18531117-18531275	sample_7sO23	sample_7sWT	OK	0.535011	3.13457	2.55062	2.25193
XLOC_011339	EDL3	AT3G63060	NM_116171	none	chr3:23300416-23301426	sample_7sO23	sample_7sWT	OK	0.505577	2.95761	2.54843	2.35994
XLOC_000729	PGDH	AT1G17745	NM_001035984	NM_101636	chr1:6101035-6105234	sample_7sO23	sample_7sWT	OK	10.9337	63.8408	2.5457	4.97524
XLOC_011176	RTM3	AT3G58350	NM_115697	none	chr3:21591496-21591967	sample_7sO23	sample_7sWT	OK	0.651445	3.77613	2.53519	2.33083
XLOC_011059	TT5	AT3G55120	NM_115370	none	chr3:20430147-20431535	sample_7sO23	sample_7sWT	OK	10.188	58.7459	2.52762	5.13094
XLOC_004095	AT1G60590	AT1G60590	NM_104742	none	chr1:22314279-22316970	sample_7sO23	sample_7sWT	OK	1.97391	11.3275	2.52071	3.81326
XLOC_001505	AT1G51800	AT1G51800	NM_104059	none	chr1:19214586-19217936	sample_7sO23	sample_7sWT	OK	2.56531	14.7101	2.5196	4.62686
XLOC_015007	AGP41	AT5G24105	NM_203099	none	chr5:8151938-8152755	sample_7sO23	sample_7sWT	OK	1.06434	6.10314	2.5196	2.86356
XLOC_005643	AT2G30300	AT2G30300	NM_128583	none	chr2:12920832-12921255	sample_7sO23	sample_7sWT	OK	0.422306	2.41633	2.51646	2.11407
XLOC_007530	NAC042	AT2G43000	NM_129861	none	chr2:17880596-17882590	sample_7sO23	sample_7sWT	OK	0.93992	5.37297	2.51511	2.81624
XLOC_005870	NF-YB8	AT2G37060	NM_001036423	NM_179946,NM_201888	chr2:15576053-15577850	sample_7sO23	sample_7sWT	OK	0.904882	5.12675	2.50224	2.75855
XLOC_004398	AT1G69080	AT1G69080	NM_105578	NM_202379	chr1:25972144-25973314	sample_7sO23	sample_7sWT	OK	0.884432	4.96128	2.48789	2.66846
XLOC_004700	AT1G77200	AT1G77200	NM_106369	none	chr1:29004509-29004898	sample_7sO23	sample_7sWT	OK	0.780816	4.38004	2.48789	2.50614
XLOC_012102	AT4G22620	AT4G22620	NM_118388	none	chr4:11907662-11908088	sample_7sO23	sample_7sWT	OK	0.652097	3.65798	2.48789	2.29208
XLOC_006807	AT2G24140	AT2G24140	NM_127975	none	chr2:10263135-10263638	sample_7sO23	sample_7sWT	OK	0.388068	2.17689	2.48789	1.80163
XLOC_014572	MYB3R-4	AT5G11510	NM_001036793	NM_121189	chr5:3682691-3683264	sample_7sO23	sample_7sWT	OK	0.314772	1.76574	2.48789	1.66472
XLOC_001737	GES	AT1G61120	NM_104793	none	chr1:22526386-22528317	sample_7sO23	sample_7sWT	OK	0.766328	4.29876	2.48789	2.55935
XLOC_002172	RABA6a	AT1G73640	NM_106022	none	chr1:27687530-27687863	sample_7sO23	sample_7sWT	OK	0.662683	3.71736	2.48789	2.34712
XLOC_011478	SADHU5-1	AT4G01525	unknown	none	chr4:661137-661579	sample_7sO23	sample_7sWT	OK	0.365143	2.04829	2.48789	1.71661
XLOC_001045	AT1G27420	AT1G27420	NM_102505	none	chr1:9519327-9520604	sample_7sO23	sample_7sWT	OK	17.6014	98.736	2.48789	25.16
XLOC_004279	AT1G65710	AT1G65710	NM_105245	none	chr1:24437790-24438027	sample_7sO23	sample_7sWT	OK	1.14144	6.40297	2.48789	3.54763
XLOC_004348	AT1G67650	AT1G67650	NM_105433	none	chr1:25360106-25360779	sample_7sO23	sample_7sWT	OK	10.5902	59.4067	2.48789	17.3602
XLOC_004906	-		unknown	none	chr1:22931887-22932272	sample_7sO23	sample_7sWT	OK	0.319105	1.79004	2.48789	1.61113
XLOC_005796	AT2G35070	AT2G35070	NM_129059	none	chr2:14783303-14783734	sample_7sO23	sample_7sWT	OK	0.48331	2.71116	2.48789	2.03455
XLOC_006001	TBL33	AT2G40320	NM_129592	none	chr2:16841799-16842174	sample_7sO23	sample_7sWT	OK	3.9649	22.2414	2.48789	8.52735
XLOC_006653	ATACO1	AT2G19590	NM_127517	none	chr2:8477109-8477328	sample_7sO23	sample_7sWT	OK	7.7781	43.6317	2.48789	13.8723
XLOC_007381	AT2G39350	AT2G39350	NM_129492	none	chr2:16432333-16432473	sample_7sO23	sample_7sWT	OK	7.0001	39.2675	2.48789	12.852
XLOC_008656	TOPII	AT3G23890	NM_001125214	NM_113294	chr3:8630632-8630900	sample_7sO23	sample_7sWT	OK	0.66085	3.70708	2.48789	2.46993
XLOC_009050	AT3G49510	AT3G49510	NM_114811	none	chr3:18354629-18354915	sample_7sO23	sample_7sWT	OK	4.63173	25.982	2.48789	9.53632
XLOC_011408	AT3G54200	AT3G54200	NM_115280	none	chr3:20066840-20066938	sample_7sO23	sample_7sWT	OK	26.3155	147.618	2.48789	33.8201
XLOC_013349	AT4G19130	AT4G19130	NM_118032	none	chr4:10467960-10468870	sample_7sO23	sample_7sWT	OK	0.417547	2.34226	2.48789	1.86723
XLOC_013382	AT4G20230	AT4G20230	NM_118142	none	chr4:10926190-10926708	sample_7sO23	sample_7sWT	OK	5.32629	29.8782	2.48789	10.5473
XLOC_013619	AT4G26830	AT4G26830	NM_118817	none	chr4:13495395-13495715	sample_7sO23	sample_7sWT	OK	0.487086	2.73234	2.48789	2.04406
XLOC_014468	AT5G08391	AT5G08391	NM_001125720	none	chr5:2699504-2699675	sample_7sO23	sample_7sWT	OK	3.4199	19.1841	2.48789	7.66914
XLOC_016753	ATPAO1	AT5G13700	NM_121373	none	chr5:4420429-4420711	sample_7sO23	sample_7sWT	OK	1.98898	11.1573	2.48789	5.21672
XLOC_000951	AT1G24030	AT1G24030	NM_001084123	NM_102250	chr1:8503814-8506802	sample_7sO23	sample_7sWT	OK	0.890245	4.99388	2.48789	0.269972
XLOC_004902	AT1G61310	AT1G61310	NM_104812	none	chr1:22611416-22611656	sample_7sO23	sample_7sWT	OK	0.548679	3.07785	2.48789	2.29944
XLOC_017532	AT5G44562	AT5G44562	unknown	none	chr5:17945973-17948209	sample_7sO23	sample_7sWT	OK	1.221	6.84929	2.48789	0.572571
XLOC_009422	IQD13	AT3G59690	NM_115831	none	chr3:22050610-22051396	sample_7sO23	sample_7sWT	OK	8.43716	47.3288	2.48789	11.6453
XLOC_016917	AT5G17780	AT5G17780	NM_001125769	NM_121784	chr5:5867277-5869049	sample_7sO23	sample_7sWT	OK	0.910266	5.09589	2.48497	2.55921
XLOC_014484	FLS	AT5G08640	NM_001203337	NM_120951	chr5:2803949-2805453	sample_7sO23	sample_7sWT	OK	20.5583	114.719	2.48031	5.28999
XLOC_010060	AT3G13270	AT3G13270	unknown	none	chr3:4275492-4288824	sample_7sO23	sample_7sWT	OK	179.379	996.364	2.47366	78.2583
XLOC_017528	PDF1.2,PDF1.2c	AT5G44430	NM_123809	NM_123810	chr5:17907021-17909567	sample_7sO23	sample_7sWT	OK	177.373	984.553	2.47268	5.59053
XLOC_010970	AT3G53235	AT3G53235	NM_148871	none	chr3:19733801-19739170	sample_7sO23	sample_7sWT	OK	1.28687	7.12853	2.46974	0.963921
XLOC_012897	ATGRH1	AT4G03190	NM_116555	none	chr4:1404976-1407129	sample_7sO23	sample_7sWT	OK	1.675	9.22858	2.46194	3.60364
XLOC_001000	AT1G26290	AT1G26290	NM_102393	none	chr1:9095861-9099745	sample_7sO23	sample_7sWT	OK	0.953055	5.24902	2.46142	0.896929
XLOC_016335	AT5G02090	AT5G02090	NM_120287	none	chr5:412183-412679	sample_7sO23	sample_7sWT	OK	0.794638	4.34613	2.45136	2.46597
XLOC_011170	ATBZIP61	AT3G58120	NM_115674	none	chr3:21521118-21523195	sample_7sO23	sample_7sWT	OK	1.00418	5.48078	2.44836	2.96176
XLOC_015632	CPuORF36	AT5G50010	NM_001125932	none	chr5:20348624-20349428	sample_7sO23	sample_7sWT	OK	0.430148	2.344	2.44607	1.96318
XLOC_016888	UGT78D2	AT5G17050	NM_121711	none	chr5:5607765-5609528	sample_7sO23	sample_7sWT	OK	18.3417	99.8512	2.44465	4.97962
XLOC_015371	AT5G42720	AT5G42720	NM_123636	none	chr5:17130491-17132837	sample_7sO23	sample_7sWT	OK	5.42282	29.4632	2.4418	4.45204
XLOC_014439	AT5G07720	AT5G07720	NM_120854	none	chr5:2456087-2456984	sample_7sO23	sample_7sWT	OK	1.4962	8.11329	2.43898	3.45219
XLOC_000979	AtIDD16	AT1G25250	NM_102334	none	chr1:8849974-8851656	sample_7sO23	sample_7sWT	OK	0.524166	2.82273	2.42899	2.2779
XLOC_002285	AT1G76530	AT1G76530	NM_106303	none	chr1:28718780-28719313	sample_7sO23	sample_7sWT	OK	0.780612	4.20374	2.42899	2.42473
XLOC_014841	AT5G19060	AT5G19060	NM_121911	none	chr5:6373369-6373991	sample_7sO23	sample_7sWT	OK	0.34752	1.87146	2.42899	1.73588
XLOC_015211	4CL8	AT5G38120	NM_123172	none	chr5:15213825-15215530	sample_7sO23	sample_7sWT	OK	0.473112	2.536	2.4223	2.29976
XLOC_003284	AT1G21525	AT1G21525	unknown	none	chr1:7537311-7537633	sample_7sO23	sample_7sWT	OK	2.15814	11.5682	2.4223	3.98689
XLOC_004321	AT1G67040	AT1G67040	NM_105374	none	chr1:25021171-25021952	sample_7sO23	sample_7sWT	OK	0.801193	4.2946	2.4223	2.4362
XLOC_009296	ESK1	AT3G55990	NM_115457	none	chr3:20780335-20783026	sample_7sO23	sample_7sWT	OK	0.815459	4.36852	2.42146	2.8634
XLOC_006876	IQD6	AT2G26180	NM_128176	none	chr2:11144751-11144980	sample_7sO23	sample_7sWT	OK	0.759674	4.06774	2.42077	2.58939
XLOC_002786	SYP111	AT1G08560	NM_100729	none	chr1:2709804-2710895	sample_7sO23	sample_7sWT	OK	1.09559	5.85896	2.41894	2.89345
XLOC_003358	ATCSLA10	AT1G24070	NM_102254	none	chr1:8518642-8518844	sample_7sO23	sample_7sWT	OK	1.5736	8.38586	2.41389	3.76547
XLOC_009086	GATL2	AT3G50760	NM_114936	none	chr3:18867956-18869361	sample_7sO23	sample_7sWT	OK	3.20119	17.0322	2.41158	3.91962
XLOC_017081	AT5G22460	AT5G22460	NM_122151	NM_180724	chr5:7443605-7445563	sample_7sO23	sample_7sWT	OK	1.43842	7.64265	2.40958	3.20537
XLOC_003652	AT1G34060	AT1G34060	NM_103128	none	chr1:12396473-12398354	sample_7sO23	sample_7sWT	OK	1.53315	8.13341	2.40736	3.33263
XLOC_004412	AT1G69480	AT1G69480	NM_105615	none	chr1:26115437-26115675	sample_7sO23	sample_7sWT	OK	0.513447	2.71563	2.403	2.03611
XLOC_006318	MRP4	AT2G47800	NM_130347	none	chr2:19574866-19580581	sample_7sO23	sample_7sWT	OK	2.06268	10.8347	2.39307	4.1499
XLOC_018169	AT5G63180	AT5G63180	NM_125713	none	chr5:25340898-25343155	sample_7sO23	sample_7sWT	OK	20.027	105.194	2.39303	4.8978
XLOC_014699	SP1L4	AT5G15600	NM_121564	none	chr5:5078216-5078922	sample_7sO23	sample_7sWT	OK	0.818686	4.2863	2.38835	2.41845
XLOC_002895	MLO4	AT1G11000	NM_100975	none	chr1:3673540-3674885	sample_7sO23	sample_7sWT	OK	1.15644	6.05466	2.38835	2.90308
XLOC_005790	VSR5	AT2G34940	NM_129047	none	chr2:14740957-14743361	sample_7sO23	sample_7sWT	OK	0.922271	4.82863	2.38835	2.57101
XLOC_001967	ENDO_2	AT1G68290	NM_105500	none	chr1:25597194-25597692	sample_7sO23	sample_7sWT	OK	1.31997	6.91083	2.38835	3.46028
XLOC_002310	ADH1	AT1G77120	NM_106362	none	chr1:28975689-28978748	sample_7sO23	sample_7sWT	OK	4.63579	24.2711	2.38835	8.29017
XLOC_003254	AT1G20720	AT1G20720	NM_101924	none	chr1:7187357-7187685	sample_7sO23	sample_7sWT	OK	1.60407	8.39823	2.38835	3.94425
XLOC_011391	AT3G28650	AT3G28650	NM_113785	none	chr3:10738403-10738616	sample_7sO23	sample_7sWT	OK	2.41658	12.6522	2.38835	5.23007
XLOC_011734	AT4G11910	AT4G11910	NM_117261	none	chr4:7157099-7157955	sample_7sO23	sample_7sWT	OK	1.75847	9.20662	2.38835	4.19884
XLOC_012160	AT4G24026	AT4G24026	NM_001125565	none	chr4:12486540-12486824	sample_7sO23	sample_7sWT	OK	1.00098	5.24073	2.38835	2.88849
XLOC_014122	AT4G39810	AT4G39810	NM_120144	none	chr4:18475443-18475746	sample_7sO23	sample_7sWT	OK	0.840315	4.39955	2.38835	2.58709
XLOC_010830	AT3G49340	AT3G49340	NM_114794	none	chr3:18293197-18294621	sample_7sO23	sample_7sWT	OK	1.43442	7.46714	2.38008	3.1458
XLOC_006588	AT2G17300	AT2G17300	NM_127285	none	chr2:7522330-7523049	sample_7sO23	sample_7sWT	OK	1.97589	10.2605	2.37653	3.29687
XLOC_001427	AT1G49450	AT1G49450	NM_103834	none	chr1:18306448-18307254	sample_7sO23	sample_7sWT	OK	1.21067	6.282	2.37541	2.88867
XLOC_005833	NHL10	AT2G35980	NM_129157	none	chr2:15110610-15111395	sample_7sO23	sample_7sWT	OK	0.40047	2.07798	2.37541	1.89895
XLOC_014345	AT5G05270	AT5G05270	NM_120609	NM_180439	chr5:1563333-1565074	sample_7sO23	sample_7sWT	OK	21.8949	113.505	2.37409	4.107
XLOC_009674	AT3G03820	AT3G03820	NM_111253	none	chr3:976886-977274	sample_7sO23	sample_7sWT	OK	3.29694	17.0853	2.37356	4.2036
XLOC_003108	AT1G16850	AT1G16850	NM_101546	none	chr1:5764910-5765629	sample_7sO23	sample_7sWT	OK	0.90571	4.68982	2.37241	2.51843
XLOC_015593	AT5G48900	AT5G48900	NM_124267	none	chr5:19825105-19829073	sample_7sO23	sample_7sWT	OK	5.76987	29.845	2.37088	4.37581
XLOC_001155	AT1G30760	AT1G30760	NM_102813	none	chr1:10918287-10920502	sample_7sO23	sample_7sWT	OK	0.740523	3.82606	2.36924	2.746
XLOC_008887	AtNIT2	AT3G44300	NM_114298	none	chr3:15983344-15983693	sample_7sO23	sample_7sWT	OK	1.77109	9.14023	2.36759	3.845
XLOC_014849	AT5G19170	AT5G19170	NM_121922	none	chr5:6446341-6447097	sample_7sO23	sample_7sWT	OK	0.784987	4.05116	2.36759	2.37851
XLOC_014033	XTH7	AT4G37800	NM_119942	none	chr4:17775414-17777415	sample_7sO23	sample_7sWT	OK	17.5461	90.4615	2.36615	5.01481
XLOC_001249	AIG1	AT1G33960	NM_103118	none	chr1:12346244-12348480	sample_7sO23	sample_7sWT	OK	2.22743	11.3812	2.3532	3.52022
XLOC_008957	AT3G47100	AT3G47100	NM_114577	none	chr3:17345577-17346148	sample_7sO23	sample_7sWT	OK	0.870321	4.43829	2.35038	2.44803
XLOC_010410	ELIP1	AT3G22840	NM_113183	none	chr3:8084436-8085587	sample_7sO23	sample_7sWT	OK	62.4199	317.865	2.34834	5.35581
XLOC_016167	ANAC104	AT5G64530	NM_125849	none	chr5:25795271-25796770	sample_7sO23	sample_7sWT	OK	0.840303	4.27379	2.34653	2.45023
XLOC_002480	AT1G01250	AT1G01250	NM_100008	none	chr1:104552-105327	sample_7sO23	sample_7sWT	OK	3.92184	19.9427	2.34626	3.88569
XLOC_010500	NIMIN-2	AT3G25882	NM_148752	none	chr3:9470382-9470980	sample_7sO23	sample_7sWT	OK	7.15087	36.3087	2.34412	4.58615
XLOC_013681	ATEXPB3	AT4G28250	NM_001084985	NM_118965	chr4:14000044-14002088	sample_7sO23	sample_7sWT	OK	16.0373	81.1243	2.3387	4.86354
XLOC_009160	AT3G52470	AT3G52470	NM_115107	none	chr3:19450641-19451621	sample_7sO23	sample_7sWT	OK	13.1645	66.1049	2.3281	4.92047
XLOC_005732	AtGH9B8	AT2G32990	NM_128859	none	chr2:14003244-14005907	sample_7sO23	sample_7sWT	OK	6.26597	31.445	2.32722	4.37894
XLOC_000179	AT1G03495	AT1G03495	NM_100232	none	chr1:873219-875233	sample_7sO23	sample_7sWT	OK	1.89968	9.50044	2.32224	3.50082
XLOC_012794	AT4G00670	AT4G00670	NM_116292	none	chr4:278323-279191	sample_7sO23	sample_7sWT	OK	2.61946	13.0613	2.31796	3.55147
XLOC_000956	AT1G24147	AT1G24147	NM_001084124	none	chr1:8542317-8543425	sample_7sO23	sample_7sWT	OK	45.7748	228.051	2.31673	5.76278
XLOC_012610	APX5	AT4G35970	NM_119763	none	chr4:17029711-17030309	sample_7sO23	sample_7sWT	OK	1.60568	7.99387	2.31571	3.02043
XLOC_010418	AT3G23090	AT3G23090	NM_001203023	NM_113210	chr3:8214372-8217067	sample_7sO23	sample_7sWT	OK	2.28665	11.37	2.31393	2.87833
XLOC_007148	CLO-3	AT2G33380	NM_001036395	NM_128898	chr2:14144828-14146486	sample_7sO23	sample_7sWT	OK	26.4722	131.496	2.31247	5.1519
XLOC_012127	CRK23	AT4G23310	NM_118460	none	chr4:12187005-12188313	sample_7sO23	sample_7sWT	OK	0.670052	3.30766	2.30346	2.12875
XLOC_001721	AT1G60190	AT1G60190	NM_104709	none	chr1:22198356-22200617	sample_7sO23	sample_7sWT	OK	1.53008	7.53403	2.29982	3.34769
XLOC_016367	FLA11	AT5G03170	NM_120395	none	chr5:750119-753684	sample_7sO23	sample_7sWT	OK	2.95087	14.4755	2.2944	1.40059
XLOC_013100	AT4G13180	AT4G13180	NM_117387	none	chr4:7657149-7658188	sample_7sO23	sample_7sWT	OK	8.12257	39.7366	2.29046	4.45034
XLOC_017029	AT5G20670	AT5G20670	NM_122074	none	chr5:6993233-6993847	sample_7sO23	sample_7sWT	OK	1.20453	5.88247	2.28795	2.67489
XLOC_008227	AT3G13650	AT3G13650	NM_112211	none	chr3:4463035-4463702	sample_7sO23	sample_7sWT	OK	1.1299	5.49315	2.28144	2.61156
XLOC_018279	AT5G65920	AT5G65920	NM_125989	none	chr5:26364869-26365867	sample_7sO23	sample_7sWT	OK	0.660146	3.20938	2.28144	2.12692
XLOC_000191	AT1G03905	AT1G03905	NM_100271	none	chr1:993409-993701	sample_7sO23	sample_7sWT	OK	1.58368	7.69927	2.28144	3.71494
XLOC_001034	AT1G27170	AT1G27170	NM_001160900	NM_102479	chr1:9436760-9437040	sample_7sO23	sample_7sWT	OK	1.15507	5.61549	2.28144	3.01056
XLOC_002531	AT1G02710	AT1G02710	NM_100151	none	chr1:589858-590030	sample_7sO23	sample_7sWT	OK	5.02557	24.4324	2.28144	8.34432
XLOC_003638	AT1G33430	AT1G33430	NM_001198201	NM_103068	chr1:12124621-12124990	sample_7sO23	sample_7sWT	OK	0.918956	4.46761	2.28144	2.5992
XLOC_004911	AT1G68230	AT1G68230	NM_001124096	NM_105494	chr1:25573039-25573225	sample_7sO23	sample_7sWT	OK	3.82452	18.5934	2.28144	6.86701
XLOC_005671	AT2G31220	AT2G31220	NM_128678	none	chr2:13303900-13304668	sample_7sO23	sample_7sWT	OK	0.398376	1.93675	2.28144	1.62287
XLOC_006230	ROPGEF4	AT2G45890	NM_130152	none	chr2:18883456-18883716	sample_7sO23	sample_7sWT	OK	1.29	6.27148	2.28144	3.23772
XLOC_008105	AT3G10185	AT3G10185	NM_001084661	none	chr3:3145768-3146083	sample_7sO23	sample_7sWT	OK	108.183	525.942	2.28144	79.3684
XLOC_008674	AT3G24535	AT3G24535	NM_148749	none	chr3:8951956-8952235	sample_7sO23	sample_7sWT	OK	1.05195	5.11417	2.28144	2.83319
XLOC_008962	ATHSD3	AT3G47360	NM_114604	none	chr3:17451642-17452766	sample_7sO23	sample_7sWT	OK	3.4905	16.9695	2.28144	6.43573
XLOC_009427	ARGOS	AT3G59900	NM_115853	none	chr3:22129627-22130039	sample_7sO23	sample_7sWT	OK	1.39984	6.80548	2.28144	3.41881
XLOC_010701	AT3G45610	AT3G45610	NM_114430	none	chr3:16739784-16740422	sample_7sO23	sample_7sWT	OK	1.46925	7.14293	2.28144	3.5316
XLOC_012745	AT4G39670	AT4G39670	NM_120127	none	chr4:18410504-18410780	sample_7sO23	sample_7sWT	OK	8.38215	40.7508	2.28144	12.0564
XLOC_001177	AT1G31485	AT1G31485	unknown	none	chr1:11272649-11273070	sample_7sO23	sample_7sWT	OK	0.963076	4.68211	2.28144	2.64003
XLOC_015684	AT5G51720	AT5G51720	NM_124551	none	chr5:21009515-21010348	sample_7sO23	sample_7sWT	OK	24.9129	121.059	2.28074	5.80198
XLOC_013195	CYP97B3	AT4G15110	NM_117600	none	chr4:8629779-8633072	sample_7sO23	sample_7sWT	OK	9.28789	45.0985	2.27966	4.46483
XLOC_017987	ATMES18	AT5G58310	NM_125216	none	chr5:23571752-23576119	sample_7sO23	sample_7sWT	OK	6.22679	30.1369	2.27497	2.49383
XLOC_005611	MTPB1	AT2G29410	NM_128495	none	chr2:12617660-12617947	sample_7sO23	sample_7sWT	OK	0.764998	3.69712	2.27288	2.28009
XLOC_009000	CYP71A25	AT3G48280	NM_148854	none	chr3:17879561-17881216	sample_7sO23	sample_7sWT	OK	1.57171	7.53637	2.26154	3.13971
XLOC_002246	CPuORF5	AT1G75390	NM_001124131	none	chr1:28292192-28292791	sample_7sO23	sample_7sWT	OK	0.808879	3.87746	2.26112	2.28677
XLOC_010607	AT3G29034	AT3G29034	NM_180315	none	chr3:11030270-11030714	sample_7sO23	sample_7sWT	OK	1.32778	6.36486	2.26112	2.7824
XLOC_012162	AT4G24050	AT4G24050	NM_118537	none	chr4:12497229-12499636	sample_7sO23	sample_7sWT	OK	0.95033	4.54117	2.25656	2.56184
XLOC_013083	FLA2	AT4G12730	NM_117342	none	chr4:7491387-7492876	sample_7sO23	sample_7sWT	OK	19.6533	93.7157	2.25352	4.66082
XLOC_001878	AT1G65484	AT1G65484	NM_001124078	NM_001198393	chr1:24347774-24347889	sample_7sO23	sample_7sWT	OK	3.22211	15.3634	2.25342	5.67826
XLOC_002362	AT1G78172	AT1G78172	NM_001124145	none	chr1:29415496-29415843	sample_7sO23	sample_7sWT	OK	2.11158	10.0683	2.25342	4.24531
XLOC_003788	WNK7	AT1G49160	NM_103806	NM_179456	chr1:18181131-18181512	sample_7sO23	sample_7sWT	OK	1.38856	6.62082	2.25342	3.21675
XLOC_007252	AT2G36200	AT2G36200	NM_001202759	NM_129178	chr2:15183777-15184085	sample_7sO23	sample_7sWT	OK	0.951826	4.53843	2.25342	2.54364
XLOC_015059	AT5G25930	AT5G25930	NM_122494	none	chr5:9050964-9053959	sample_7sO23	sample_7sWT	OK	52.631	250.951	2.25342	42.674
XLOC_015204	AT5G38005	AT5G38005	unknown	none	chr5:15155102-15155419	sample_7sO23	sample_7sWT	OK	0.99747	4.75606	2.25342	2.6161
XLOC_012385	AT4G30470	AT4G30470	NM_119193	none	chr4:14894121-14896640	sample_7sO23	sample_7sWT	OK	3.96919	18.8425	2.24708	3.77124
XLOC_005821	AT2G35760	AT2G35760	NM_129134	none	chr2:15031755-15033295	sample_7sO23	sample_7sWT	OK	4.40233	20.8377	2.24285	3.84163
XLOC_002848	AT1G10040	AT1G10040	NM_001035937	NM_100878	chr1:3277086-3278413	sample_7sO23	sample_7sWT	OK	0.594457	2.8011	2.23635	2.02754
XLOC_006317	AT2G47780	AT2G47780	NM_130345	none	chr2:19570087-19570393	sample_7sO23	sample_7sWT	OK	1.3649	6.43147	2.23635	3.06139
XLOC_014179	LAC10	AT5G01190	NM_120197	none	chr5:73433-74031	sample_7sO23	sample_7sWT	OK	0.819971	3.86373	2.23635	2.2839
XLOC_015302	RNR2B	AT5G40942	unknown	none	chr5:16408134-16408641	sample_7sO23	sample_7sWT	OK	1.53159	7.21692	2.23635	3.28932
XLOC_006897	AT2G26690	AT2G26690	NM_179753	none	chr2:11347153-11350983	sample_7sO23	sample_7sWT	OK	15.6601	73.4185	2.22905	4.4376
XLOC_004971	STI	AT2G02480	NM_126303	none	chr2:660754-665557	sample_7sO23	sample_7sWT	OK	2.53178	11.8297	2.22419	1.08166
XLOC_010462	AT3G24460	AT3G24460	NM_113353	none	chr3:8885946-8893052	sample_7sO23	sample_7sWT	OK	1.47294	6.85484	2.21843	1.15531
XLOC_003887	AT1G52565	AT1G52565	NM_148583	none	chr1:19580019-19580396	sample_7sO23	sample_7sWT	OK	1.75955	8.17824	2.21659	3.36106
XLOC_002170	AT1G73600	AT1G73600	NM_106018	NM_202410	chr1:27669038-27673772	sample_7sO23	sample_7sWT	OK	460.578	2139.1	2.21549	4.05137
XLOC_017145	SQP1	AT5G24150	NM_001036858	NM_122320	chr5:8172427-8181092	sample_7sO23	sample_7sWT	OK	26.1745	120.771	2.20603	4.38182
XLOC_000920	LPR1	AT1G23010	NM_102149	NM_111093	chr1:8147207-8149734	sample_7sO23	sample_7sWT	OK	0.791408	3.64035	2.20158	2.66658
XLOC_012567	AT4G34770	AT4G34770	NM_119643	none	chr4:16591249-16591695	sample_7sO23	sample_7sWT	OK	1.31688	6.04399	2.19838	2.68689
XLOC_016915	AT5G17760	AT5G17760	NM_121782	NM_180510	chr5:5860449-5862379	sample_7sO23	sample_7sWT	OK	2.64168	12.1108	2.19677	3.48536
XLOC_000414	ATSUT4	AT1G09960	NM_100870	none	chr1:3246878-3247058	sample_7sO23	sample_7sWT	OK	2.59442	11.8854	2.19571	3.76082
XLOC_005897	AT2G37760	AT2G37760	NM_001084550	NM_001124993,NM_129332,NM_201897,NM_201898	chr2:15831862-15833919	sample_7sO23	sample_7sWT	OK	4.07334	18.6054	2.19144	3.0556
XLOC_002742	ATOBGM	AT1G07620	NM_100635	none	chr1:2344516-2346803	sample_7sO23	sample_7sWT	OK	1.83514	8.35202	2.18623	3.22485
XLOC_009294	AT3G55940	AT3G55940	NM_115452	none	chr3:20747667-20750353	sample_7sO23	sample_7sWT	OK	1.0141	4.60427	2.18277	2.81902
XLOC_002474	KCS1	AT1G01120	NM_099994	none	chr1:57315-59117	sample_7sO23	sample_7sWT	OK	4.04764	18.3281	2.1789	3.81485
XLOC_011025	AT3G54390	AT3G54390	NM_115299	none	chr3:20137782-20139050	sample_7sO23	sample_7sWT	OK	2.40959	10.8785	2.17463	3.24348
XLOC_005682	AT2G31560	AT2G31560	NM_179838	NM_201846	chr2:13436521-13437980	sample_7sO23	sample_7sWT	OK	8.14218	36.7106	2.17271	3.21487
XLOC_008818	AT3G28270	AT3G28270	NM_113746	NM_180313	chr3:10538118-10539995	sample_7sO23	sample_7sWT	OK	3.32179	14.9648	2.17154	3.52485
XLOC_000496	CHL1-1	AT1G12110	NM_101083	none	chr1:4105240-4109515	sample_7sO23	sample_7sWT	OK	24.0016	108.073	2.17081	4.30045
XLOC_011803	AT4G14390	AT4G14390	NM_117518	none	chr4:8291651-8292104	sample_7sO23	sample_7sWT	OK	0.946448	4.24733	2.16596	2.57319
XLOC_002896	BFN1	AT1G11190	NM_100991	none	chr1:3750092-3752605	sample_7sO23	sample_7sWT	OK	0.771373	3.46165	2.16596	2.30498
XLOC_003071	IAA5	AT1G15580	NM_101427	none	chr1:5365651-5366486	sample_7sO23	sample_7sWT	OK	0.886647	3.97896	2.16596	2.2612
XLOC_016179	WRKY51	AT5G64810	NM_125877	none	chr5:25908359-25909612	sample_7sO23	sample_7sWT	OK	0.96515	4.33126	2.16596	2.31756
XLOC_018370	XYL3	AT5G09730	NM_121010	none	chr5:3014943-3015227	sample_7sO23	sample_7sWT	OK	3.00294	13.4762	2.16596	4.32483
XLOC_009548	AT3G62960	AT3G62960	NM_116161	none	chr3:23268700-23269146	sample_7sO23	sample_7sWT	OK	0.957727	4.29795	2.16596	2.33088
XLOC_001395	YSL8	AT1G48370	NM_103733	none	chr1:17876472-17877245	sample_7sO23	sample_7sWT	OK	1.0123	4.54284	2.16596	2.40954
XLOC_012035	AT4G20350	AT4G20350	NM_001203851	NM_118154	chr4:10989208-10989817	sample_7sO23	sample_7sWT	OK	0.898732	4.03319	2.16596	2.27599
XLOC_003863	AT1G51860	AT1G51860	NM_104066	none	chr1:19260786-19261107	sample_7sO23	sample_7sWT	OK	1.10447	4.95648	2.16596	2.59949
XLOC_012750	AT4G39830	AT4G39830	NM_120146	none	chr4:18479788-18481171	sample_7sO23	sample_7sWT	OK	1.94588	8.73241	2.16596	3.69963
XLOC_008979	ATEB1A	AT3G47690	NM_114637	none	chr3:17582367-17582636	sample_7sO23	sample_7sWT	OK	6.05965	27.1936	2.16596	8.46309
XLOC_012843	AT4G01910	AT4G01910	NM_116422	none	chr4:825781-826610	sample_7sO23	sample_7sWT	OK	8.8539	39.7332	2.16596	11.1081
XLOC_015771	AT5G54064	AT5G54064	unknown	none	chr5:21940958-21941616	sample_7sO23	sample_7sWT	OK	7.76055	34.8266	2.16596	10.1038
XLOC_017825	AT5G53320	AT5G53320	NM_124711	none	chr5:21636544-21636864	sample_7sO23	sample_7sWT	OK	0.974173	4.37175	2.16596	2.45977
XLOC_000402	AT1G09610	AT1G09610	NM_100833	none	chr1:3112385-3112711	sample_7sO23	sample_7sWT	OK	0.585753	2.62866	2.16596	1.87452
XLOC_001523	AT1G52530	AT1G52530	NM_104131	none	chr1:19569369-19569723	sample_7sO23	sample_7sWT	OK	0.574523	2.57826	2.16596	1.8543
XLOC_001919	DIN9	AT1G67070	NM_105377	none	chr1:25041974-25044101	sample_7sO23	sample_7sWT	OK	2.83723	12.7325	2.16596	5.25121
XLOC_003092	MC8	AT1G16420	NM_101508	none	chr1:5612333-5612660	sample_7sO23	sample_7sWT	OK	0.605408	2.71686	2.16596	1.90982
XLOC_004630	AT1G75620	AT1G75620	NM_106214	none	chr1:28395954-28396344	sample_7sO23	sample_7sWT	OK	0.466013	2.0913	2.16596	1.65703
XLOC_007236	AT2G35710	AT2G35710	NM_129126	NM_201878,NM_201879	chr2:15012050-15012200	sample_7sO23	sample_7sWT	OK	8.1827	36.7211	2.16596	11.1907
XLOC_007959	AT3G06125	AT3G06125	unknown	none	chr3:1848849-1849336	sample_7sO23	sample_7sWT	OK	23.8544	107.05	2.16596	24.3587
XLOC_008620	AT3G23190	AT3G23190	NM_113220	none	chr3:8279817-8280293	sample_7sO23	sample_7sWT	OK	1.0846	4.86733	2.16596	2.72929
XLOC_011978	LSH9	AT4G18610	NM_117977	none	chr4:10250745-10251013	sample_7sO23	sample_7sWT	OK	1.1802	5.29633	2.16596	2.88376
XLOC_012002	CYP707A1	AT4G19230	NM_118043	NM_202845	chr4:10521823-10522398	sample_7sO23	sample_7sWT	OK	0.736373	3.30458	2.16596	2.14169
XLOC_014948	AT5G22545	AT5G22545	NM_147904	none	chr5:7483473-7483739	sample_7sO23	sample_7sWT	OK	1.20622	5.41311	2.16596	2.92535
XLOC_015187	SUS5	AT5G37180	NM_123077	none	chr5:14722372-14722765	sample_7sO23	sample_7sWT	OK	0.585753	2.62866	2.16596	1.87452
XLOC_017823	CRF3	AT5G53290	NM_124708	none	chr5:21618461-21618989	sample_7sO23	sample_7sWT	OK	7.44455	33.4085	2.16596	10.4527
XLOC_001942	AT1G67750	AT1G67750	NM_105443	none	chr1:25401593-25403497	sample_7sO23	sample_7sWT	OK	7.17539	32.1546	2.1639	4.13337
XLOC_007675	PGP4	AT2G47000	NM_130268	none	chr2:19313560-19314529	sample_7sO23	sample_7sWT	OK	0.661577	2.94498	2.15428	2.34653
XLOC_013239	RGF6	AT4G16515	NM_117750	none	chr4:9305252-9305778	sample_7sO23	sample_7sWT	OK	2.34317	10.4142	2.15202	3.13573
XLOC_013033	UGE5	AT4G10960	NM_117166	none	chr4:6715966-6718544	sample_7sO23	sample_7sWT	OK	1.38385	6.14556	2.15085	2.7783
XLOC_008393	AT3G17380	AT3G17380	NM_112617	none	chr3:5950228-5952011	sample_7sO23	sample_7sWT	OK	1.11884	4.96864	2.15085	2.49007
XLOC_000494	AT1G12080	AT1G12080	NM_101080	NM_179319	chr1:4084223-4085010	sample_7sO23	sample_7sWT	OK	3.41309	15.1538	2.15053	3.46134
XLOC_004249	AMT1	AT1G64780	unknown	none	chr1:24060764-24062695	sample_7sO23	sample_7sWT	OK	15.4548	68.4091	2.14614	4.27186
XLOC_015606	AT5G49215	AT5G49215	NM_001036966	NM_148104	chr5:19953565-19955997	sample_7sO23	sample_7sWT	OK	2.38666	10.555	2.14487	2.85059
XLOC_006758	UCP5	AT2G22500	NM_127816	none	chr2:9563347-9564820	sample_7sO23	sample_7sWT	OK	5.50886	24.3613	2.14477	3.88908
XLOC_003647	AT1G33840	AT1G33840	NM_103106	none	chr1:12284709-12285368	sample_7sO23	sample_7sWT	OK	1.29043	5.70049	2.14324	2.54637
XLOC_007197	PID	AT2G34650	NM_129019	none	chr2:14589867-14591779	sample_7sO23	sample_7sWT	OK	1.55951	6.88188	2.14171	2.94966
XLOC_016279	AT5G67210	AT5G67210	NM_126121	none	chr5:26818961-26820121	sample_7sO23	sample_7sWT	OK	1.7969	7.9272	2.1413	2.94874
XLOC_006514	AT2G13820	AT2G13820	NM_126958	NM_201721	chr2:5774187-5776277	sample_7sO23	sample_7sWT	OK	3.67552	16.1772	2.13795	3.5019
XLOC_001570	WAG1	AT1G53700	NM_104248	none	chr1:20048585-20049992	sample_7sO23	sample_7sWT	OK	0.629491	2.77061	2.13795	2.23676
XLOC_008223	AGP12	AT3G13520	NM_112198	none	chr3:4408908-4409410	sample_7sO23	sample_7sWT	OK	19.1761	84.3084	2.13637	5.41699
XLOC_001597	AT1G54575	AT1G54575	NM_202299	none	chr1:20387069-20387662	sample_7sO23	sample_7sWT	OK	5.30114	23.2871	2.13515	3.8637
XLOC_013828	AT4G32460	AT4G32460	NM_119398	NM_202932	chr4:15662826-15664970	sample_7sO23	sample_7sWT	OK	1.67945	7.37527	2.13471	2.95752
XLOC_016676	AT5G11460	AT5G11460	NM_121184	none	chr5:3656911-3659003	sample_7sO23	sample_7sWT	OK	3.38115	14.7941	2.12943	3.49098
XLOC_002732	HAI2	AT1G07430	NM_100617	none	chr1:2280935-2282794	sample_7sO23	sample_7sWT	OK	0.88701	3.87002	2.12532	2.54886
XLOC_017795	AT5G52390	AT5G52390	NM_124618	none	chr5:21264086-21265250	sample_7sO23	sample_7sWT	OK	1.99878	8.72065	2.12532	2.93325
XLOC_010786	AT3G48030	AT3G48030	NM_114672	none	chr3:17726211-17728239	sample_7sO23	sample_7sWT	OK	0.871839	3.79024	2.12016	2.1837
XLOC_015880	AT5G56840	AT5G56840	NM_125067	none	chr5:22980613-22982261	sample_7sO23	sample_7sWT	OK	1.89815	8.22594	2.11559	2.90668
XLOC_016522	AT5G07030	AT5G07030	NM_120785	none	chr5:2183401-2185688	sample_7sO23	sample_7sWT	OK	8.80671	37.9033	2.10565	4.13343
XLOC_009471	ATMRP15	AT3G60970	NM_115961	none	chr3:22561183-22561802	sample_7sO23	sample_7sWT	OK	0.515256	2.21594	2.10456	1.72631
XLOC_014460	scpl35	AT5G08260	NM_120909	none	chr5:2657183-2661403	sample_7sO23	sample_7sWT	OK	5.59287	24.0186	2.10249	3.87083
XLOC_001100	AT1G29500	AT1G29500	NM_102690	none	chr1:10321219-10321770	sample_7sO23	sample_7sWT	OK	2.34245	10.0428	2.10007	3.04114
XLOC_006049	AT2G41312	AT2G41312	unknown	none	chr2:17225519-17225983	sample_7sO23	sample_7sWT	OK	2.45254	10.5059	2.09885	3.15589
XLOC_016637	CYCD4	AT1G76540	unknown	none	chr5:3281182-3282374	sample_7sO23	sample_7sWT	OK	0.84903	3.63155	2.0967	2.18096
XLOC_006094	LSH10	AT2G42610	NM_129822	NM_180043	chr2:17747898-17750430	sample_7sO23	sample_7sWT	OK	12.1221	51.7744	2.0946	3.48093
XLOC_001976	AT1G68600	AT1G68600	NM_105532	none	chr1:25759739-25762947	sample_7sO23	sample_7sWT	OK	25.0601	107.006	2.09423	4.16889
XLOC_006659	AT2G19780	AT2G19780	NM_127536	none	chr2:8522646-8524292	sample_7sO23	sample_7sWT	OK	1.55562	6.6411	2.09393	2.88833
XLOC_005724	ATPAP13	AT2G32770	NM_128837	NM_179867,NM_201856	chr2:13895818-13896692	sample_7sO23	sample_7sWT	OK	0.768559	3.27657	2.09196	2.04927
XLOC_006624	GATA20	AT2G18380	NM_127395	none	chr2:7982746-7983177	sample_7sO23	sample_7sWT	OK	0.637847	2.71931	2.09196	1.86995
XLOC_016842	TBL19	AT5G15900	NM_121595	none	chr5:5189758-5191647	sample_7sO23	sample_7sWT	OK	0.346693	1.47805	2.09196	1.46916
XLOC_018362	MIR172	AT5G04275	unknown	none	chr5:1187753-1188041	sample_7sO23	sample_7sWT	OK	1.60513	6.84308	2.09196	3.1444
XLOC_012707	ATPLC1	AT4G38530	NM_120014	NM_125254	chr4:18020709-18022806	sample_7sO23	sample_7sWT	OK	0.79241	3.3689	2.08796	2.39849
XLOC_011710	AT4G11211	AT4G11211	NM_202805	none	chr4:6836095-6836578	sample_7sO23	sample_7sWT	OK	6.02802	25.5358	2.08277	4.03605
XLOC_011634	AT4G08300	AT4G08300	NM_116899	none	chr4:5244902-5248332	sample_7sO23	sample_7sWT	OK	8.22622	34.8237	2.08177	4.03878
XLOC_004186	AT1G62870	AT1G62870	NM_104965	none	chr1:23285856-23286619	sample_7sO23	sample_7sWT	OK	0.810366	3.42683	2.08023	2.40528
XLOC_017566	AT5G45530	AT5G45530	NM_123921	none	chr5:18456907-18457132	sample_7sO23	sample_7sWT	OK	0.785604	3.32212	2.08023	2.08321
XLOC_016511	LEA4-5	AT5G06760	NM_120759	none	chr5:2089534-2090417	sample_7sO23	sample_7sWT	OK	1.17126	4.92768	2.07285	2.41652
XLOC_000455	AT1G11125	AT1G11125	NM_001198030	none	chr1:3718895-3719241	sample_7sO23	sample_7sWT	OK	0.80721	3.39607	2.07285	2.10504
XLOC_002013	AT1G69430	AT1G69430	NM_105610	none	chr1:26098708-26099107	sample_7sO23	sample_7sWT	OK	0.593094	2.49525	2.07285	1.78359
XLOC_013975	AT4G36270	AT4G36270	NM_119795	none	chr4:17161616-17162027	sample_7sO23	sample_7sWT	OK	1.21405	5.10772	2.07285	2.69018
XLOC_014959	F8H	AT5G22940	NM_122200	none	chr5:7678624-7679004	sample_7sO23	sample_7sWT	OK	0.495122	2.08307	2.07285	1.6345
XLOC_009073	AT3G50280	AT3G50280	NM_114888	none	chr3:18637856-18639262	sample_7sO23	sample_7sWT	OK	0.726939	3.04476	2.06642	2.255
XLOC_003860	AT1G51790	AT1G51790	NM_104058	none	chr1:19206735-19210707	sample_7sO23	sample_7sWT	OK	1.42312	5.93988	2.06137	3.10349
XLOC_008635	AT3G23450	AT3G23450	NM_113248	none	chr3:8411758-8412116	sample_7sO23	sample_7sWT	OK	31.9748	133.386	2.06061	9.66316
XLOC_005992	AT2G40130	AT2G40130	NM_129571	NM_201917	chr2:16765923-16769112	sample_7sO23	sample_7sWT	OK	3.07967	12.8177	2.05729	3.32994
XLOC_002202	AT1G74360	AT1G74360	NM_106096	none	chr1:27956048-27959383	sample_7sO23	sample_7sWT	OK	1.05362	4.37366	2.05349	2.29769
XLOC_005888	ATORC2	AT2G37560	NM_129311	NM_201895	chr2:15759554-15760916	sample_7sO23	sample_7sWT	OK	0.415093	1.72308	2.05349	1.68198
XLOC_003210	JMT	AT1G19640	NM_101820	none	chr1:6789092-6791756	sample_7sO23	sample_7sWT	OK	4.47411	18.5453	2.05138	3.54139
XLOC_015643	AtPIMT2	AT5G50240	NM_001085271	NM_001125934,NM_124403	chr5:20451282-20454028	sample_7sO23	sample_7sWT	OK	4.67033	19.3566	2.05123	1.48763
XLOC_002129	ATEXO70D1	AT1G72470	NM_105906	none	chr1:27283715-27285929	sample_7sO23	sample_7sWT	OK	1.08738	4.50567	2.05088	2.70431
XLOC_018136	ATGT18	AT5G62220	NM_125616	none	chr5:24988352-24990209	sample_7sO23	sample_7sWT	OK	10.0471	41.5483	2.048	4.04344
XLOC_013013	AT4G10390	AT4G10390	NM_117107	none	chr4:6441769-6443309	sample_7sO23	sample_7sWT	OK	0.884854	3.65891	2.0479	2.35128
XLOC_014648	TT4	AT5G13930	NM_121396	none	chr5:4488690-4490251	sample_7sO23	sample_7sWT	OK	202.728	837.833	2.04712	4.07118
XLOC_010399	AT3G22550	AT3G22550	NM_113154	none	chr3:7991699-7993528	sample_7sO23	sample_7sWT	OK	5.06786	20.9062	2.04449	3.6699
XLOC_006199	cycp3	AT2G45080	unknown	none	chr2:18591670-18592608	sample_7sO23	sample_7sWT	OK	1.66371	6.86078	2.04397	2.66351
XLOC_014106	CYP96A12	AT4G39510	NM_120111	none	chr4:18368838-18370618	sample_7sO23	sample_7sWT	OK	3.99317	16.4474	2.04225	3.54112
XLOC_002365	AT1G78230	AT1G78230	NM_106473	none	chr1:29430214-29432764	sample_7sO23	sample_7sWT	OK	4.09192	16.838	2.04087	3.64304
XLOC_004636	GASA1	AT1G75750	NM_001198478	NM_106225	chr1:28441579-28442353	sample_7sO23	sample_7sWT	OK	23.8987	98.3391	2.04083	5.08088
XLOC_002516	ANAC004	AT1G02230	NM_100104	none	chr1:435470-436845	sample_7sO23	sample_7sWT	OK	0.675974	2.78074	2.04043	2.02559
XLOC_013979	ROT3	AT4G36380	NM_119801	none	chr4:17188564-17192313	sample_7sO23	sample_7sWT	OK	1.69353	6.96663	2.04043	2.75589
XLOC_013746	AT4G30250	AT4G30250	NM_119171	none	chr4:14812099-14812624	sample_7sO23	sample_7sWT	OK	2.83342	11.6558	2.04043	4.25773
XLOC_000473	NTL	AT1G11570	NM_001160854	NM_101030	chr1:3883247-3883334	sample_7sO23	sample_7sWT	OK	10.7771	44.3333	2.04043	12.7683
XLOC_005195	ATMLO7	AT2G17430	NM_127298	none	chr2:7570567-7570806	sample_7sO23	sample_7sWT	OK	1.66765	6.86016	2.04043	3.3972
XLOC_006686	AT2G20590	AT2G20590	NM_127620	NM_201759	chr2:8867996-8868362	sample_7sO23	sample_7sWT	OK	3.30908	13.6125	2.04043	5.47177
XLOC_007125	PHT5	AT2G32830	NM_128843	none	chr2:13927880-13928068	sample_7sO23	sample_7sWT	OK	3.68587	15.1625	2.04043	5.90632
XLOC_009304	AT3G56275	AT3G56275	unknown	none	chr3:20873126-20873462	sample_7sO23	sample_7sWT	OK	36.5474	150.344	2.04043	31.1512
XLOC_009321	AT3G56730	AT3G56730	NM_001203179	NM_115532	chr3:21014355-21014546	sample_7sO23	sample_7sWT	OK	3.4905	14.3588	2.04043	5.6825
XLOC_016139	TOP3A	AT5G63920	NM_125788	none	chr5:25577763-25578669	sample_7sO23	sample_7sWT	OK	2.615	10.7573	2.04043	4.6361
XLOC_014153	AtMAPR4	AT4G14965	NM_117583	none	chr4:8551297-8553576	sample_7sO23	sample_7sWT	OK	1.71313	7.04327	2.03961	0.286626
XLOC_001944	SUFE2	AT1G67810	NM_105449	none	chr1:25426387-25427363	sample_7sO23	sample_7sWT	OK	4.10927	16.876	2.03802	3.39024
XLOC_006746	AT2G22170	AT2G22170	NM_127785	none	chr2:9426823-9427894	sample_7sO23	sample_7sWT	OK	19.7653	80.9433	2.03394	4.55385
XLOC_000805	AT1G19960	AT1G19960	NM_101851	none	chr1:6927772-6928564	sample_7sO23	sample_7sWT	OK	95.6643	389.907	2.02708	4.87019
XLOC_004335	AT1G67360	AT1G67360	NM_105404	NM_179525	chr1:25236850-25238208	sample_7sO23	sample_7sWT	OK	26.4578	107.731	2.02566	4.38371
XLOC_013693	RIC7	AT4G28556	NM_118998	NM_001036663	chr4:14116246-14117251	sample_7sO23	sample_7sWT	OK	0.581401	2.36452	2.02394	1.92005
XLOC_012516	AT4G33550	AT4G33550	NM_001085019	NM_119510	chr4:16134469-16135093	sample_7sO23	sample_7sWT	OK	2.89422	11.7467	2.02101	3.10798
XLOC_011451	AT4G00905	AT4G00905	NM_148184	none	chr4:387893-388865	sample_7sO23	sample_7sWT	OK	1.037	4.20622	2.02011	2.20747
XLOC_004538	AT1G73325	AT1G73325	NM_105992	none	chr1:27567427-27568260	sample_7sO23	sample_7sWT	OK	4.90235	19.8727	2.01924	3.49084
XLOC_000384	AT1G09250	AT1G09250	NM_100795	none	chr1:2989387-2990230	sample_7sO23	sample_7sWT	OK	5.23556	21.1969	2.01744	3.54368
XLOC_006988	LAC2	AT2G29130	NM_128470	none	chr2:12527340-12527770	sample_7sO23	sample_7sWT	OK	0.549202	2.21817	2.01396	2.0391
XLOC_012130	TET5	AT4G23410	NM_118470	none	chr4:12224743-12225060	sample_7sO23	sample_7sWT	OK	0.804292	3.24844	2.01396	1.99262
XLOC_010014	ATHCHIB	AT3G12500	NM_112085	none	chr3:3962568-3963948	sample_7sO23	sample_7sWT	OK	0.924061	3.73218	2.01396	1.93984
XLOC_002663	AT1G05640	AT1G05640	NM_100444	none	chr1:1689138-1689593	sample_7sO23	sample_7sWT	OK	2.8918	11.6797	2.01396	4.44966
XLOC_006242	AT2G46210	AT2G46210	NM_130183	none	chr2:18977903-18978778	sample_7sO23	sample_7sWT	OK	0.833878	3.36794	2.01396	2.0497
XLOC_008226	AT3G13610	AT3G13610	NM_112207	none	chr3:4450330-4450658	sample_7sO23	sample_7sWT	OK	4.65119	18.7856	2.01396	6.18644
XLOC_016759	FZR3	AT5G13840	NM_001203376	NM_121387	chr5:4469053-4469346	sample_7sO23	sample_7sWT	OK	1.3649	5.51269	2.01396	2.72314
XLOC_018261	AGP7	AT5G65390	NM_125937	none	chr5:26128882-26129176	sample_7sO23	sample_7sWT	OK	1.51756	6.12927	2.01396	2.90898
XLOC_015073	AT5G26690	AT5G26690	NM_180545	none	chr5:9310804-9311531	sample_7sO23	sample_7sWT	OK	2.73459	11.0086	2.00923	3.02412
XLOC_000973	AT1G24580	AT1G24580	NM_202179	none	chr1:8709976-8710720	sample_7sO23	sample_7sWT	OK	1.02312	4.10808	2.0055	2.21154
XLOC_004292	AT1G66100	AT1G66100	NM_105281	none	chr1:24605589-24606620	sample_7sO23	sample_7sWT	OK	54.4193	218.115	2.0029	4.74445
XLOC_018325	AT5G67090	AT5G67090	NM_126109	none	chr5:26774299-26774735	sample_7sO23	sample_7sWT	OK	0.873881	3.50149	2.00246	2.05802

## Sheet: upregulated genes
test_id	gene	locus	refseq_id	alternative_refseq_ids	locus	sample_1	sample_2	status	value_1	value_2	log2(fold_change)	test_stat
XLOC_017570	AT5G45630	AT5G45630	NM_123931	none	chr5:18505820-18506306	sample_7sO23	sample_7sWT	OK	2.77646	0.692211	-2.00396	-1.85037
XLOC_003124	AtRLP2	AT1G17240	NM_101585	none	chr1:5898015-5898467	sample_7sO23	sample_7sWT	OK	1.9914	0.496484	-2.00396	-1.59041
XLOC_006522	AT2G14245	AT2G14245	unknown	none	chr2:6032125-6032548	sample_7sO23	sample_7sWT	OK	2.37944	0.593226	-2.00396	-1.72496
XLOC_012673	AT4G37685	AT4G37685	NM_148406	none	chr4:17705158-17705922	sample_7sO23	sample_7sWT	OK	2.73814	0.682656	-2.00396	-1.84891
XLOC_018367	-		unknown	none	chr5:1640984-1641173	sample_7sO23	sample_7sWT	OK	21.7147	5.41378	-2.00396	-7.03363
XLOC_010865	AT3G50190	AT3G50190	NM_114879	none	chr3:18610234-18611000	sample_7sO23	sample_7sWT	OK	0.587719	0.146527	-2.00396	-0.919839
XLOC_013390	AT4G20690	AT4G20690	NM_118187	none	chr4:11097260-11097436	sample_7sO23	sample_7sWT	OK	13.9074	3.4673	-2.00396	-5.90276
XLOC_017396	AT5G40600	AT5G40600	NM_123424	none	chr5:16254745-16256801	sample_7sO23	sample_7sWT	OK	17.9168	4.45116	-2.00906	-0.816251
XLOC_018323	AT5G66960	AT5G66960	NM_126095	none	chr5:26732883-26739351	sample_7sO23	sample_7sWT	OK	3.13486	0.777728	-2.01106	-1.26914
XLOC_001414	AT1G49032	AT1G49032	NM_001123985	none	chr1:18138168-18139010	sample_7sO23	sample_7sWT	OK	28.3618	7.00847	-2.01678	-3.79133
XLOC_016238	AT5G66052	AT5G66052	NM_148167	none	chr5:26416116-26416912	sample_7sO23	sample_7sWT	OK	27.2187	6.72475	-2.01704	-3.76136
XLOC_010415	AT3G23020	AT3G23020	NM_113202	none	chr3:8178506-8179874	sample_7sO23	sample_7sWT	OK	3.28949	0.811914	-2.01846	-2.16356
XLOC_002691	AT1G06440	AT1G06440	NM_100524	none	chr1:1963628-1964419	sample_7sO23	sample_7sWT	OK	2.03149	0.500302	-2.02167	-1.72283
XLOC_001987	TEM2	AT1G68840	NM_001198423	NM_105558	chr1:25880175-25881719	sample_7sO23	sample_7sWT	OK	168.954	41.6078	-2.02171	-4.15599
XLOC_002812	AT1G09230	AT1G09230	NM_100793	none	chr1:2979361-2982580	sample_7sO23	sample_7sWT	OK	3.22245	0.790849	-2.02668	-1.99149
XLOC_014147	-		unknown	none	chr4:2993731-2994434	sample_7sO23	sample_7sWT	OK	1.86426	0.457525	-2.02668	-1.64623
XLOC_015262	BNQ1	AT5G39860	NM_123349	none	chr5:15957423-15958455	sample_7sO23	sample_7sWT	OK	22.1567	5.43558	-2.02723	-3.61516
XLOC_000887	AT1G22250	AT1G22250	NM_102075	none	chr1:7858880-7859678	sample_7sO23	sample_7sWT	OK	15.4217	3.78076	-2.02821	-3.29622
XLOC_006617	AT2G18196	AT2G18196	NM_179642	none	chr2:7922143-7922319	sample_7sO23	sample_7sWT	OK	3.27523	0.79881	-2.03567	-2.01952
XLOC_000182	AT1G03580	AT1G03580	unknown	none	chr1:893576-894048	sample_7sO23	sample_7sWT	OK	4.04088	0.985546	-2.03567	-2.2612
XLOC_003684	AT1G36622	AT1G36622	NM_001084200	none	chr1:13836244-13836927	sample_7sO23	sample_7sWT	OK	3.41029	0.83175	-2.03567	-2.06909
XLOC_014594	AT5G12050	AT5G12050	NM_121243	none	chr5:3890105-3891446	sample_7sO23	sample_7sWT	OK	29.1238	7.04064	-2.04842	-3.87455
XLOC_000198	AT1G03990	AT1G03990	NM_100280	none	chr1:1026482-1027544	sample_7sO23	sample_7sWT	OK	3.63495	0.873877	-2.05643	-2.21891
XLOC_000675	AT1G16640	AT1G16640	NM_101525	none	chr1:5687138-5687492	sample_7sO23	sample_7sWT	OK	2.68111	0.644564	-2.05643	-1.85697
XLOC_002338	AT1G77765	AT1G77765	NM_001036218	NM_001124140,NM_001124141,NM_148663	chr1:29245120-29245755	sample_7sO23	sample_7sWT	OK	4.67125	1.12301	-2.05643	-2.5956
XLOC_003152	HDG12	AT1G17920	NM_101655	none	chr1:6163471-6163802	sample_7sO23	sample_7sWT	OK	4.90909	1.18019	-2.05643	-2.67974
XLOC_003391	AT1G25510	AT1G25510	NM_102362	none	chr1:8959977-8960456	sample_7sO23	sample_7sWT	OK	2.68111	0.644564	-2.05643	-1.85697
XLOC_004755	AT1G78780	AT1G78780	NM_001084372	NM_001084373,NM_106525,NM_179570	chr1:29621795-29622199	sample_7sO23	sample_7sWT	OK	3.30603	0.794801	-2.05643	-2.09575
XLOC_005797	AT2G35140	AT2G35140	NM_001084538	NM_001161081,NM_129067	chr2:14815874-14816106	sample_7sO23	sample_7sWT	OK	8.54701	2.05479	-2.05643	-3.87962
XLOC_006942	AT2G27790	AT2G27790	NM_001202693	NM_128339	chr2:11847333-11847979	sample_7sO23	sample_7sWT	OK	14.4053	3.46318	-2.05643	-5.58053
XLOC_007729	AT2G15060	AT2G15060	unknown	none	chr2:6524003-6524354	sample_7sO23	sample_7sWT	OK	2.73352	0.657164	-2.05643	-1.87722
XLOC_012403	ASHR3	AT4G30860	NM_119233	none	chr4:15026121-15026700	sample_7sO23	sample_7sWT	OK	2.78787	0.670231	-2.05643	-1.89819
XLOC_015483	AT5G45790	AT5G45790	NM_001203548	NM_123947	chr5:18572751-18573921	sample_7sO23	sample_7sWT	OK	2.37509	0.570995	-2.05643	-1.73796
XLOC_015918	AT5G57887	AT5G57887	NM_148147	none	chr5:23446727-23447284	sample_7sO23	sample_7sWT	OK	2.78787	0.670231	-2.05643	-1.89819
XLOC_018303	AT5G66455	AT5G66455	unknown	none	chr5:26536293-26536601	sample_7sO23	sample_7sWT	OK	3.63495	0.873877	-2.05643	-2.21891
XLOC_014140	-		unknown	none	chr4:1373144-1373893	sample_7sO23	sample_7sWT	OK	6.24261	1.49651	-2.06055	-2.58401
XLOC_015549	AT5G47510	AT5G47510	NM_124124	none	chr5:19275336-19277181	sample_7sO23	sample_7sWT	OK	2.00433	0.479227	-2.06434	-1.86039
XLOC_012275	GH3.5	AT4G27260	NM_118860	none	chr4:13653621-13656036	sample_7sO23	sample_7sWT	OK	8.31451	1.98509	-2.06643	-3.13139
XLOC_001248	AT1G33930	AT1G33930	NM_103115	none	chr1:12326066-12327067	sample_7sO23	sample_7sWT	OK	5.37956	1.28413	-2.0667	-2.45602
XLOC_001260	anac016	AT1G34180	NM_001084179	NM_103141	chr1:12448575-12451163	sample_7sO23	sample_7sWT	OK	3.58827	0.85414	-2.07075	-2.22104
XLOC_005547	AT2G27480	AT2G27480	NM_128308	none	chr2:11746987-11747989	sample_7sO23	sample_7sWT	OK	7.01462	1.66935	-2.07108	-2.67672
XLOC_005010	REME1	AT2G03880	NM_126433	none	chr2:1182647-1183482	sample_7sO23	sample_7sWT	OK	1.52138	0.36206	-2.07108	-1.58466
XLOC_005404	SCPL13	AT2G22980	NM_001036325	NM_001084477,NM_001084478,NM_127863	chr2:9778897-9783226	sample_7sO23	sample_7sWT	OK	18.4836	4.37196	-2.07989	-3.63922
XLOC_007554	AT2G43620	AT2G43620	NM_129924	none	chr2:18093768-18095037	sample_7sO23	sample_7sWT	OK	19.7738	4.67651	-2.08008	-3.57985
XLOC_006046	PIP5K5	AT2G41210	NM_129686	none	chr2:17174353-17176731	sample_7sO23	sample_7sWT	OK	6.79696	1.60539	-2.08197	-2.84544
XLOC_000222	XIA	AT1G04600	NM_100339	none	chr1:1270730-1271242	sample_7sO23	sample_7sWT	OK	1.75572	0.414686	-2.08197	-1.54256
XLOC_001421	ATUSPL1	AT1G49320	NM_103822	none	chr1:18247505-18247858	sample_7sO23	sample_7sWT	OK	2.56977	0.606961	-2.08197	-1.82192
XLOC_002297	AT1G76820	AT1G76820	NM_106332	none	chr1:28838623-28839108	sample_7sO23	sample_7sWT	OK	1.33973	0.316434	-2.08197	-1.39977
XLOC_011518	ATPARP1	AT4G02390	NM_116472	none	chr4:1051889-1053369	sample_7sO23	sample_7sWT	OK	12.9809	3.06599	-2.08197	-4.93185
XLOC_012032	AT4G20320	AT4G20320	NM_001084942	NM_118151	chr4:10974476-10979284	sample_7sO23	sample_7sWT	OK	4.09962	0.963053	-2.0898	-2.67974
XLOC_009617	AT3G02330	AT3G02330	NM_111100	none	chr3:475450-475853	sample_7sO23	sample_7sWT	OK	1.81193	0.423505	-2.09707	-1.76418
XLOC_018032	AT5G59360	AT5G59360	NM_125327	none	chr5:23945662-23946225	sample_7sO23	sample_7sWT	OK	1.94101	0.453675	-2.09707	-1.6463
XLOC_004618	AT1G75295	AT1G75295	unknown	none	chr1:28254725-28257025	sample_7sO23	sample_7sWT	OK	3.15828	0.738191	-2.09707	-1.12214
XLOC_000376	ATAMI1	AT1G08980	NM_100769	none	chr1:2884421-2886606	sample_7sO23	sample_7sWT	OK	53.0806	12.4045	-2.09732	-4.25901
XLOC_015064	AT5G26200	AT5G26200	NM_122521	none	chr5:9157144-9158331	sample_7sO23	sample_7sWT	OK	8.67891	2.02715	-2.09806	-2.97869
XLOC_007684	WRKY23	AT2G47260	NM_130294	none	chr2:19405029-19406744	sample_7sO23	sample_7sWT	OK	3.00828	0.698282	-2.10706	-2.2487
XLOC_005079	AT2G07785	AT2G07785	NM_201711	none	chr2:3347437-3348782	sample_7sO23	sample_7sWT	OK	0.740223	0.17182	-2.10706	-1.34411
XLOC_014353	PYL5	AT5G05440	NM_120626	none	chr5:1609196-1610250	sample_7sO23	sample_7sWT	OK	9.48637	2.19005	-2.11489	-3.03366
XLOC_001546	AT1G53163	AT1G53163	NM_001084238	none	chr1:19812329-19813253	sample_7sO23	sample_7sWT	OK	1.57624	0.362749	-2.11944	-1.66002
XLOC_004492	AT1G72070	AT1G72070	NM_105865	none	chr1:27118445-27119778	sample_7sO23	sample_7sWT	OK	7.77712	1.78015	-2.12724	-2.0853
XLOC_000181	AT1G03545	AT1G03545	unknown	none	chr1:885749-888056	sample_7sO23	sample_7sWT	OK	1.70943	0.390068	-2.13172	-1.45832
XLOC_004015	AT1G56145	AT1G56145	NM_001198318	NM_104493	chr1:21012860-21013987	sample_7sO23	sample_7sWT	OK	4.67534	1.06234	-2.13782	-2.55219
XLOC_012944	AGD13	AT4G05330	NM_116772	none	chr4:2720732-2723130	sample_7sO23	sample_7sWT	OK	5.48024	1.23654	-2.14793	-2.67073
XLOC_005046	GRP3S	AT2G05380	NM_001124801	NM_126561	chr2:1966738-1970060	sample_7sO23	sample_7sWT	OK	511.098	115.069	-2.15111	-5.60278
XLOC_009052	-		unknown	none	chr3:18368838-18370341	sample_7sO23	sample_7sWT	OK	0.696947	0.15652	-2.15471	-0.708359
XLOC_017318	THI2.2	AT5G36910	NM_123049	none	chr5:14561900-14562733	sample_7sO23	sample_7sWT	OK	3.86882	0.868094	-2.15597	-2.22708
XLOC_015611	AT5G49390	AT5G49390	NM_124316	none	chr5:20029238-20030075	sample_7sO23	sample_7sWT	OK	2.23223	0.500874	-2.15597	-1.83083
XLOC_001394	AT1G48360	AT1G48360	NM_001123975	NM_001123976,NM_103732	chr1:17871803-17872970	sample_7sO23	sample_7sWT	OK	2.07523	0.465645	-2.15597	-1.73476
XLOC_003676	APUM9	AT1G35730	NM_103275	none	chr1:13229374-13229961	sample_7sO23	sample_7sWT	OK	4.73521	1.0625	-2.15597	-2.45493
XLOC_000391	AT1G09410	AT1G09410	NM_100811	none	chr1:3035586-3036381	sample_7sO23	sample_7sWT	OK	1.23035	0.27607	-2.15597	-1.45859
XLOC_009468	AT3G60930	AT3G60930	unknown	none	chr3:22516049-22516695	sample_7sO23	sample_7sWT	OK	1.64359	0.368794	-2.15597	-1.5833
XLOC_007303	AT2G37310	AT2G37310	NM_129287	none	chr2:15665460-15667134	sample_7sO23	sample_7sWT	OK	3.53475	0.793136	-2.15597	-2.1737
XLOC_002123	AT1G72250	AT1G72250	NM_001198449	NM_105884	chr1:27196106-27196374	sample_7sO23	sample_7sWT	OK	2.29367	0.514659	-2.15597	-1.7353
XLOC_008210	AT3G13277	AT3G13277	unknown	none	chr3:4290647-4291496	sample_7sO23	sample_7sWT	OK	11.0284	2.47459	-2.15597	-4.64953
XLOC_014619	AT5G13230	AT5G13230	NM_121326	none	chr5:4224432-4224723	sample_7sO23	sample_7sWT	OK	4.68094	1.05032	-2.15597	-2.62227
XLOC_003415	AT1G26540	AT1G26540	NM_102416	none	chr1:9170482-9170686	sample_7sO23	sample_7sWT	OK	9.15088	2.0533	-2.15597	-4.41748
XLOC_003999	AtSIP1	AT1G55740	NM_104450	none	chr1:20837522-20838358	sample_7sO23	sample_7sWT	OK	12.2862	2.75682	-2.15597	-5.4392
XLOC_005510	AT2G26270	AT2G26270	NM_128184	none	chr2:11186220-11187500	sample_7sO23	sample_7sWT	OK	199.592	44.785	-2.15597	-41.3604
XLOC_006731	AT2G21510	AT2G21510	NM_127723	none	chr2:9210847-9211412	sample_7sO23	sample_7sWT	OK	2.63958	0.592275	-2.15597	-1.92688
XLOC_009411	AT3G59450	AT3G59450	NM_115807	none	chr3:21973645-21973972	sample_7sO23	sample_7sWT	OK	5.01985	1.12637	-2.15597	-2.91975
XLOC_009859	AT3G08570	AT3G08570	NM_111691	none	chr3:2603814-2604035	sample_7sO23	sample_7sWT	OK	2.90114	0.650966	-2.15597	-2.04267
XLOC_010139	AT3G15130	AT3G15130	NM_112376	none	chr3:5098605-5098980	sample_7sO23	sample_7sWT	OK	3.43687	0.771173	-2.15597	-2.27419
XLOC_011387	ATN1	AT3G27560	NM_113672	none	chr3:10210137-10210226	sample_7sO23	sample_7sWT	OK	190.939	42.8434	-2.15597	-40.0169
XLOC_012387	AT4G30500	AT4G30500	NM_119196	none	chr4:14903977-14904868	sample_7sO23	sample_7sWT	OK	131.577	29.5237	-2.15597	-30.3645
XLOC_015442	AT5G44585	AT5G44585	NM_001125900	none	chr5:17984620-17985404	sample_7sO23	sample_7sWT	OK	2.16202	0.485118	-2.15597	-1.71063
XLOC_015681	AT5G51630	AT5G51630	NM_001203587	NM_124542,NM_180841	chr5:20969617-20970977	sample_7sO23	sample_7sWT	OK	18.5905	4.17138	-2.15597	-7.31081
XLOC_016318	AT5G01660	AT5G01660	NM_120244	none	chr5:247377-247636	sample_7sO23	sample_7sWT	OK	4.3495	0.975951	-2.15597	-2.65275
XLOC_017414	AT5G41170	AT5G41170	NM_123482	none	chr5:16479633-16479817	sample_7sO23	sample_7sWT	OK	13.2346	2.96962	-2.15597	-5.7344
XLOC_014146	MFDX1	AT4G05450	NM_116784	none	chr4:2758664-2760849	sample_7sO23	sample_7sWT	OK	5.63227	1.26378	-2.15597	-0.362687
XLOC_009547	AT3G62950	AT3G62950	NM_116160	none	chr3:23266242-23266647	sample_7sO23	sample_7sWT	OK	50.51	11.3013	-2.16008	-5.28344
XLOC_016662	AT5G10946	AT5G10946	NM_001125734	none	chr5:3455507-3457290	sample_7sO23	sample_7sWT	OK	4.12782	0.917039	-2.17032	-2.38319
XLOC_013109	DVL10	AT4G13395	NM_001084915	none	chr4:7785696-7786097	sample_7sO23	sample_7sWT	OK	8.95408	1.9762	-2.17981	-3.16447
XLOC_016075	AT5G62280	AT5G62280	NM_125622	none	chr5:25017052-25018211	sample_7sO23	sample_7sWT	OK	42.4068	9.35302	-2.18079	-4.35196
XLOC_016903	RGL3	AT5G17490	NM_121755	none	chr5:5764981-5765990	sample_7sO23	sample_7sWT	OK	2.02481	0.44622	-2.18196	-1.89686
XLOC_012833	AT4G01670	AT4G01670	NM_116397	none	chr4:711414-712499	sample_7sO23	sample_7sWT	OK	5.33797	1.17536	-2.18319	-2.56271
XLOC_005989	AT2G40095	AT2G40095	NM_179994	none	chr2:16743037-16744501	sample_7sO23	sample_7sWT	OK	5.48239	1.20603	-2.18454	-2.56779
XLOC_016190	-		unknown	none	chr5:25980237-25980936	sample_7sO23	sample_7sWT	OK	4.96437	1.09208	-2.18454	-2.45033
XLOC_011476	NGA4	AT4G01500	NM_116380	none	chr4:639965-640626	sample_7sO23	sample_7sWT	OK	2.9253	0.642117	-2.18768	-2.01471
XLOC_005495	ATCTH	AT2G25900	NM_001202675	NM_128150	chr2:11041735-11043121	sample_7sO23	sample_7sWT	OK	176.009	38.5368	-2.19134	-4.5854
XLOC_015501	AT5G46440	AT5G46440	NM_124014	none	chr5:18834775-18835305	sample_7sO23	sample_7sWT	OK	3.64988	0.798995	-2.19159	-2.17607
XLOC_014032	AtGRF2	AT4G37740	NM_119936	none	chr4:17726526-17727683	sample_7sO23	sample_7sWT	OK	4.74939	1.03859	-2.19312	-2.52048
XLOC_003923	AT1G53541	AT1G53541	NM_001124009	none	chr1:19981411-19981842	sample_7sO23	sample_7sWT	OK	43.3506	9.45972	-2.19618	-1.67252
XLOC_011402	AT3G47250	AT3G47250	NM_114592	NM_180330,NM_180331	chr3:17398521-17398944	sample_7sO23	sample_7sWT	OK	9.51774	2.07629	-2.19661	-3.19729
XLOC_006831	AT2G24755	AT2G24755	unknown	none	chr2:10545188-10545679	sample_7sO23	sample_7sWT	OK	3.63782	0.793589	-2.19661	-2.17997
XLOC_018373	-		unknown	none	chr5:5043645-5044213	sample_7sO23	sample_7sWT	OK	2.074	0.447471	-2.21255	-1.73836
XLOC_004895	-		unknown	none	chr1:17389110-17389526	sample_7sO23	sample_7sWT	OK	6.41621	1.37842	-2.2187	-2.76682
XLOC_011922	AT4G17245	AT4G17245	NM_117830	none	chr4:9669224-9670058	sample_7sO23	sample_7sWT	OK	38.3717	8.23694	-2.21986	-4.35342
XLOC_002132	AT1G72530	AT1G72530	NM_001160996	NM_105912	chr1:27312969-27314034	sample_7sO23	sample_7sWT	OK	4.04231	0.867007	-2.22106	-2.31891
XLOC_009912	AT3G10020	AT3G10020	NM_001125137	NM_111837	chr3:3091066-3091845	sample_7sO23	sample_7sWT	OK	66.5288	14.2474	-2.22328	-4.96018
XLOC_001365	AT1G47395	AT1G47395	NM_179449	none	chr1:17383040-17383451	sample_7sO23	sample_7sWT	OK	50.5998	10.8205	-2.22536	-5.35857
XLOC_001407	AT1G48780	AT1G48780	NM_103773	none	chr1:18041996-18042770	sample_7sO23	sample_7sWT	OK	4.8471	1.03036	-2.23397	-2.5117
XLOC_006860	AT2G25735	AT2G25735	NM_128133	none	chr2:10975128-10975758	sample_7sO23	sample_7sWT	OK	9.75312	2.066	-2.23902	-3.12397
XLOC_008693	AT3G24929	AT3G24929	NM_001161172	NM_001203038	chr3:9104543-9105712	sample_7sO23	sample_7sWT	OK	4.02875	0.85298	-2.23975	-1.54323
XLOC_009484	AtMYB17	AT3G61250	NM_115989	none	chr3:22671123-22672599	sample_7sO23	sample_7sWT	OK	3.17554	0.670206	-2.24432	-2.31211
XLOC_000923	AT1G23050	AT1G23050	NM_102153	none	chr1:8168495-8169252	sample_7sO23	sample_7sWT	OK	10.0965	2.12389	-2.24908	-3.16779
XLOC_000134	AT1G02350	AT1G02350	NM_100116	none	chr1:469785-470820	sample_7sO23	sample_7sWT	OK	8.07302	1.69823	-2.24908	-2.95331
XLOC_002688	AT1G06370	AT1G06370	unknown	none	chr1:1942775-1944166	sample_7sO23	sample_7sWT	OK	6.49206	1.36566	-2.24908	-2.79596
XLOC_010571	AOX1C	AT3G27620	NM_113678	none	chr3:10230077-10230392	sample_7sO23	sample_7sWT	OK	3.41077	0.717485	-2.24908	-2.18146
XLOC_013643	VIIIB	AT4G27370	NM_118871	none	chr4:13696272-13696629	sample_7sO23	sample_7sWT	OK	3.18614	0.670231	-2.24908	-2.09808
XLOC_013736	AT4G29990	AT4G29990	NM_119145	none	chr4:14667157-14667712	sample_7sO23	sample_7sWT	OK	3.25059	0.68379	-2.24908	-2.12207
XLOC_014137	APRR8	AT4G00760	NM_116302	none	chr4:327106-331199	sample_7sO23	sample_7sWT	OK	4.52082	0.950993	-2.24908	-0.518537
XLOC_011861	AT4G15670	AT4G15670	NM_117658	none	chr4:8929065-8929735	sample_7sO23	sample_7sWT	OK	7.35961	1.53941	-2.25725	-2.86147
XLOC_002432	PSF1	AT1G80190	NM_106668	none	chr1:30159103-30161172	sample_7sO23	sample_7sWT	OK	5.18497	1.08225	-2.2603	-2.63848
XLOC_013457	AT4G22470	AT4G22470	NM_118373	none	chr4:11840335-11841000	sample_7sO23	sample_7sWT	OK	2.71088	0.565836	-2.2603	-2.00044
XLOC_005150	AT2G15630	AT2G15630	NM_127124	none	chr2:6815802-6816169	sample_7sO23	sample_7sWT	OK	3.82891	0.7955	-2.267	-2.28037
XLOC_010066	AT3G13404	AT3G13404	NM_001161142	none	chr3:4358230-4359185	sample_7sO23	sample_7sWT	OK	3.3112	0.685965	-2.27115	-1.5543
XLOC_010494	RTFL16	AT3G25717	NM_180300	none	chr3:9375119-9375664	sample_7sO23	sample_7sWT	OK	126.665	26.072	-2.28044	-5.95109
XLOC_001179	AT1G31690	AT1G31690	NM_102904	none	chr1:11343891-11347899	sample_7sO23	sample_7sWT	OK	38.8232	7.95846	-2.28636	-4.41204
XLOC_006549	MEE14	AT2G15890	NM_001084426	NM_127149	chr2:6920584-6922024	sample_7sO23	sample_7sWT	OK	39.3475	8.03742	-2.29147	-4.45611
XLOC_004131	AT1G61430	AT1G61430	NM_104824	none	chr1:22667926-22668511	sample_7sO23	sample_7sWT	OK	2.4432	0.498375	-2.29347	-1.85424
XLOC_006142	AT2G43690	AT2G43690	NM_129931	none	chr2:18113014-18113572	sample_7sO23	sample_7sWT	OK	1.80427	0.368043	-2.29347	-1.64319
XLOC_008945	LUX	AT3G46640	NM_001035746	NM_001203093,NM_114531	chr3:17183539-17184093	sample_7sO23	sample_7sWT	OK	6.49772	1.32543	-2.29347	-3.14971
XLOC_014215	AT5G02060	AT5G02060	NM_120284	none	chr5:404724-405582	sample_7sO23	sample_7sWT	OK	2.59121	0.528565	-2.29347	-1.90313
XLOC_000018	ORF114	ATMG01000	unknown	none	Mt:260983-261110	sample_7sO23	sample_7sWT	OK	54.947	11.2083	-2.29347	-16.0235
XLOC_000157	AT1G03070	AT1G03070	NM_001197967	NM_100189	chr1:730916-731412	sample_7sO23	sample_7sWT	OK	16.664	3.3992	-2.29347	-6.77272
XLOC_000783	DA1	AT1G19270	NM_101785	none	chr1:6662971-6666003	sample_7sO23	sample_7sWT	OK	7.51526	1.53299	-2.29347	-3.86547
XLOC_000985	AT1G25360	AT1G25360	NM_102346	none	chr1:8896325-8896586	sample_7sO23	sample_7sWT	OK	7.09889	1.44806	-2.29347	-3.71651
XLOC_004240	AT1G64583	AT1G64583	NM_001198380	none	chr1:23988387-23988706	sample_7sO23	sample_7sWT	OK	2.70003	0.550764	-2.29347	-1.97774
XLOC_004590	MIF1	AT1G74660	NM_106124	none	chr1:28047884-28048078	sample_7sO23	sample_7sWT	OK	9.28749	1.8945	-2.29347	-4.47845
XLOC_005603	AT2G29260	AT2G29260	NM_128482	none	chr2:12583281-12583956	sample_7sO23	sample_7sWT	OK	8.99987	1.83583	-2.29347	-4.38109
XLOC_008967	ATSMC2	AT3G47460	NM_114614	none	chr3:17492608-17493263	sample_7sO23	sample_7sWT	OK	14.2873	2.91438	-2.29347	-6.06919
XLOC_010872	AT3G50420	AT3G50420	NM_114902	none	chr3:18712432-18712760	sample_7sO23	sample_7sWT	OK	3.13538	0.639567	-2.29347	-2.16704
XLOC_011838	PDR13	AT4G15215	NM_148326	none	chr4:8678231-8678745	sample_7sO23	sample_7sWT	OK	26.0636	5.31655	-2.29347	-9.33616
XLOC_014399	AT5G06590	AT5G06590	NM_120742	none	chr5:2018015-2018894	sample_7sO23	sample_7sWT	OK	12.1333	2.475	-2.29347	-5.40493
XLOC_016554	BIM1	AT5G08130	NM_001125718	NM_001161226,NM_001203328,NM_001203329,NM_001203330,NM_120895	chr5:2606554-2610127	sample_7sO23	sample_7sWT	OK	9.43621	1.92484	-2.29347	-4.52849
XLOC_017860	BGLU41	AT5G54570	NM_124837	none	chr5:22167348-22169552	sample_7sO23	sample_7sWT	OK	17.3408	3.53725	-2.29347	-6.96815
XLOC_011863	AT4G15690	AT4G15690	NM_117660	none	chr4:8934307-8934911	sample_7sO23	sample_7sWT	OK	12.0548	2.44416	-2.30219	-3.39932
XLOC_003902	GCR2	AT1G52920	NM_104170	none	chr1:19710434-19711077	sample_7sO23	sample_7sWT	OK	2.62457	0.530017	-2.30797	-2.02445
XLOC_018113	AT5G61590	AT5G61590	NM_125552	none	chr5:24764393-24765318	sample_7sO23	sample_7sWT	OK	129.84	26.2176	-2.30812	-5.23838
XLOC_008558	AT3G21330	AT3G21330	NM_113028	none	chr3:7507258-7509055	sample_7sO23	sample_7sWT	OK	3.89105	0.783536	-2.31209	-2.70428
XLOC_017155	PRR5	AT5G24470	NM_122355	none	chr5:8357360-8358515	sample_7sO23	sample_7sWT	OK	4.03893	0.813315	-2.31209	-2.33083
XLOC_008668	AT3G24230	AT3G24230	NM_113328	none	chr3:8774616-8776111	sample_7sO23	sample_7sWT	OK	3.54098	0.709405	-2.31947	-2.21522
XLOC_004862	-		unknown	none	chr1:1443820-1444366	sample_7sO23	sample_7sWT	OK	1.4429	0.285672	-2.33654	-1.46371
XLOC_005868	TRFL8	AT2G37025	NM_001036420	NM_179944	chr2:15551188-15551825	sample_7sO23	sample_7sWT	OK	2.53346	0.501587	-2.33654	-1.87338
XLOC_008595	AT3G22450	AT3G22450	NM_113144	none	chr3:7962854-7963292	sample_7sO23	sample_7sWT	OK	4.45031	0.881092	-2.33654	-2.57145
XLOC_011367	AT3G06433	AT3G06433	unknown	none	chr3:1962553-1963498	sample_7sO23	sample_7sWT	OK	0.667649	0.132184	-2.33654	-1.17222
XLOC_013058	AT4G11950	AT4G11950	NM_117265	none	chr4:7173240-7173584	sample_7sO23	sample_7sWT	OK	3.47716	0.688423	-2.33654	-2.22234
XLOC_000588	AT1G14470	AT1G14470	NM_101314	none	chr1:4955283-4955578	sample_7sO23	sample_7sWT	OK	2.66581	0.52339	-2.34861	-2.01613
XLOC_003657	AT1G34315	AT1G34315	NM_148507	none	chr1:12516184-12516653	sample_7sO23	sample_7sWT	OK	2.24512	0.440795	-2.34861	-1.91553
XLOC_009396	AT3G59068	AT3G59068	unknown	none	chr3:21832340-21832686	sample_7sO23	sample_7sWT	OK	55.4599	10.8273	-2.35676	-1.18855
XLOC_013355	AT4G19380	AT4G19380	NM_118058	none	chr4:10568390-10572423	sample_7sO23	sample_7sWT	OK	8.11345	1.58306	-2.3576	-3.49233
XLOC_009636	AT3G02800	AT3G02800	NM_111148	none	chr3:606772-607679	sample_7sO23	sample_7sWT	OK	2.68728	0.52433	-2.3576	-1.95532
XLOC_013015	AT4G10420	AT4G10420	NM_117110	none	chr4:6453881-6454324	sample_7sO23	sample_7sWT	OK	2.39897	0.468075	-2.3576	-1.86139
XLOC_013106	AT4G13330	AT4G13330	NM_117406	none	chr4:7755489-7755974	sample_7sO23	sample_7sWT	OK	7.24508	1.41362	-2.3576	-3.38226
XLOC_016891	AT5G17165	AT5G17165	NM_001085128	none	chr5:5643140-5643474	sample_7sO23	sample_7sWT	OK	5.04412	0.984184	-2.3576	-2.71205
XLOC_015851	AT5G56100	AT5G56100	NM_124992	none	chr5:22717122-22717749	sample_7sO23	sample_7sWT	OK	32.0074	6.24179	-2.35838	-4.44973
XLOC_005753	-		unknown	none	chr2:14248174-14249281	sample_7sO23	sample_7sWT	OK	4.91983	0.951658	-2.37009	-2.62758
XLOC_012003	MIR168A	AT4G19395	unknown	none	chr4:10578509-10578842	sample_7sO23	sample_7sWT	OK	6.40593	1.23912	-2.37009	-3.04622
XLOC_004701	AtSTP14	AT1G77210	NM_001198488	NM_106370	chr1:29008952-29011132	sample_7sO23	sample_7sWT	OK	15.2647	2.93884	-2.37688	-3.88488
XLOC_007726	-		unknown	none	chr2:5587721-5588095	sample_7sO23	sample_7sWT	OK	6.95562	1.33232	-2.38424	-3.05207
XLOC_014026	LBD39	AT4G37540	NM_119918	none	chr4:17639478-17640663	sample_7sO23	sample_7sWT	OK	25.1038	4.8038	-2.38566	-4.17183
XLOC_000654	WAKL2	AT1G16130	NM_101480	none	chr1:5527709-5527897	sample_7sO23	sample_7sWT	OK	3.1708	0.605508	-2.38863	-2.34507
XLOC_012025	GSO1	AT4G20140	NM_118133	none	chr4:10886001-10887970	sample_7sO23	sample_7sWT	OK	3.07449	0.586383	-2.39043	-2.38372
XLOC_011864	AT4G15700	AT4G15700	NM_117661	none	chr4:8937386-8937930	sample_7sO23	sample_7sWT	OK	12.123	2.29875	-2.39882	-3.51426
XLOC_013417	AT4G21510	AT4G21510	NM_118271	none	chr4:11446024-11447243	sample_7sO23	sample_7sWT	OK	5.61899	1.06333	-2.40172	-2.86728
XLOC_012413	AT4G31050	AT4G31050	NM_119255	none	chr4:15114341-15117483	sample_7sO23	sample_7sWT	OK	5.43113	1.02202	-2.40982	-2.86935
XLOC_015615	CPuORF4	AT5G03190	NM_001125930	none	chr5:20051904-20052721	sample_7sO23	sample_7sWT	OK	13.6663	2.5554	-2.419	-3.62254
XLOC_017431	AT5G41690	AT5G41690	NM_123534	none	chr5:16670229-16671524	sample_7sO23	sample_7sWT	OK	2.41787	0.452106	-2.419	-1.9944
XLOC_005200	-		unknown	none	chr2:7632753-7633655	sample_7sO23	sample_7sWT	OK	2.83506	0.530115	-2.419	-2.04692
XLOC_002882	AT1G10780	AT1G10780	NM_100954	none	chr1:3594077-3595049	sample_7sO23	sample_7sWT	OK	3.02203	0.565075	-2.419	-2.08218
XLOC_003094	AT1G16480	AT1G16480	NM_001198084	NM_101513	chr1:5627538-5628392	sample_7sO23	sample_7sWT	OK	2.31302	0.4325	-2.419	-1.85439
XLOC_011414	AT3G60040	AT3G60040	NM_115867	none	chr3:22174413-22174638	sample_7sO23	sample_7sWT	OK	16.1627	3.02218	-2.419	-5.77333
XLOC_000532	AT1G13050	AT1G13050	NM_001160860	NM_101175	chr1:4451115-4451475	sample_7sO23	sample_7sWT	OK	12.2977	2.29949	-2.419	-5.02107
XLOC_007042	AT2G30640	AT2G30640	unknown	none	chr2:13051416-13051719	sample_7sO23	sample_7sWT	OK	7.482	1.39902	-2.419	-3.58672
XLOC_007034	AT2G30480	AT2G30480	NM_001084512	NM_001124946,NM_128600,NM_201836	chr2:12992125-12992582	sample_7sO23	sample_7sWT	OK	4.52311	0.845756	-2.419	-2.74592
XLOC_007622	CYP76C2	AT2G45570	NM_130119	none	chr2:18779478-18779862	sample_7sO23	sample_7sWT	OK	1.92506	0.359959	-2.419	-1.6499
XLOC_007735	3BETAHSD/D2	AT2G26260	NM_001036345	NM_128183	chr2:11183866-11184149	sample_7sO23	sample_7sWT	OK	4.04338	0.756053	-2.419	-2.55396
XLOC_009007	AT3G48390	AT3G48390	NM_114699	none	chr3:17921858-17922838	sample_7sO23	sample_7sWT	OK	4.16567	0.77892	-2.419	-2.60331
XLOC_009018	XTH11	AT3G48580	NM_001203104	NM_114717	chr3:18007073-18007331	sample_7sO23	sample_7sWT	OK	5.27988	0.987261	-2.419	-3.04037
XLOC_012448	AT4G31910	AT4G31910	NM_119342	none	chr4:15442924-15443498	sample_7sO23	sample_7sWT	OK	1.77928	0.3327	-2.419	-1.58453
XLOC_011405	AT3G48120	AT3G48120	NM_114681	none	chr3:17771185-17774691	sample_7sO23	sample_7sWT	OK	2.06057	0.385296	-2.419	-0.59423
XLOC_011121	BHLH038	AT3G56970	NM_115556	none	chr3:21083866-21085232	sample_7sO23	sample_7sWT	OK	13.2208	2.46683	-2.42208	-3.67546
XLOC_011395	-		unknown	none	chr3:11470437-11470820	sample_7sO23	sample_7sWT	OK	41.9382	7.78152	-2.43014	-5.63466
XLOC_013570	CBF1	AT4G25490	NM_118681	none	chr4:13021983-13022725	sample_7sO23	sample_7sWT	OK	4.59406	0.848916	-2.43608	-2.57325
XLOC_015503	AT5G46460	AT5G46460	NM_124016	none	chr5:18835391-18850028	sample_7sO23	sample_7sWT	OK	8.85518	1.636	-2.43635	-0.615763
XLOC_005154	AT2G15960	AT2G15960	NM_127155	none	chr2:6947166-6947773	sample_7sO23	sample_7sWT	OK	163.407	29.5169	-2.46886	-6.33359
XLOC_000491	AT1G12010	AT1G12010	NM_101073	none	chr1:4056202-4057774	sample_7sO23	sample_7sWT	OK	12.5935	2.27321	-2.46988	-3.65879
XLOC_015124	AT5G28010	AT5G28010	NM_122684	none	chr5:10024807-10025273	sample_7sO23	sample_7sWT	OK	3.74472	0.672199	-2.4779	-2.32655
XLOC_015885	AT5G57010	AT5G57010	NM_125083	none	chr5:23068995-23069780	sample_7sO23	sample_7sWT	OK	2.23235	0.40072	-2.4779	-1.84808
XLOC_003786	AT1G49130	AT1G49130	NM_001036083	NM_103803	chr1:18174577-18176013	sample_7sO23	sample_7sWT	OK	18.4391	3.30864	-2.47846	-4.0252
XLOC_014958	AT5G22920	AT5G22920	NM_122198	none	chr5:7665000-7667187	sample_7sO23	sample_7sWT	OK	17.8602	3.19928	-2.48093	-3.98681
XLOC_011581	AT4G04409	AT4G04409	unknown	none	chr4:2181263-2194228	sample_7sO23	sample_7sWT	OK	2.89979	0.517572	-2.48612	-1.43391
XLOC_017190	AT5G25475	AT5G25475	NM_001085151	NM_001203466,NM_122458,NM_180744	chr5:8867791-8869774	sample_7sO23	sample_7sWT	OK	5.74106	1.02298	-2.48854	-2.95218
XLOC_001473	AT1G50970	AT1G50970	NM_103977	none	chr1:18896187-18899468	sample_7sO23	sample_7sWT	OK	6.85193	1.21378	-2.497	-2.9691
XLOC_010405	AT3G22690	AT3G22690	NM_001203021	NM_113168	chr3:8024129-8024541	sample_7sO23	sample_7sWT	OK	8.55663	1.51576	-2.497	-3.92123
XLOC_002985	AT1G13609	AT1G13609	NM_001035964	NM_001198057	chr1:4662578-4663490	sample_7sO23	sample_7sWT	OK	49.7479	8.79072	-2.50058	-2.63594
XLOC_001244	AT1G33790	AT1G33790	NM_001160918	NM_103098	chr1:12256986-12260482	sample_7sO23	sample_7sWT	OK	3.2117	0.563986	-2.5096	-2.88333
XLOC_016459	AT5G05400	AT5G05400	NM_120622	none	chr5:1600016-1601181	sample_7sO23	sample_7sWT	OK	3.16776	0.555305	-2.51211	-2.17463
XLOC_000971	AT1G24530	AT1G24530	NM_102297	none	chr1:8693110-8694680	sample_7sO23	sample_7sWT	OK	7.78383	1.36375	-2.5129	-3.4087
XLOC_010759	AT-ASN1	AT3G47340	NM_114602	NM_180332,NM_180333	chr3:17437972-17441234	sample_7sO23	sample_7sWT	OK	16.6889	2.91749	-2.51608	-4.19665
XLOC_006936	AT2G27610	AT2G27610	NM_128320	none	chr2:11784476-11785169	sample_7sO23	sample_7sWT	OK	1.54559	0.266771	-2.53448	-1.65244
XLOC_018044	AT5G59740	AT5G59740	NM_125366	none	chr5:24070217-24072307	sample_7sO23	sample_7sWT	OK	3.95509	0.682656	-2.53448	-2.40409
XLOC_002566	AT1G03510	AT1G03510	NM_100233	none	chr1:877067-877531	sample_7sO23	sample_7sWT	OK	8.75478	1.51109	-2.53448	-4.27575
XLOC_004330	RTFL21	AT1G67265	NM_001084313	none	chr1:25175790-25176183	sample_7sO23	sample_7sWT	OK	1.98785	0.343106	-2.53448	-1.69574
XLOC_007742	MEE29	AT2G35340	NM_129086	none	chr2:14879816-14879991	sample_7sO23	sample_7sWT	OK	20.4937	3.53725	-2.53448	-7.78472
XLOC_010653	AT3G43654	AT3G43654	unknown	none	chr3:15557633-15557735	sample_7sO23	sample_7sWT	OK	146.902	25.3557	-2.53448	-32.5248
XLOC_012109	AT4G22760	AT4G22760	NM_118405	none	chr4:11961286-11962902	sample_7sO23	sample_7sWT	OK	1.12969	0.194987	-2.53448	-1.31925
XLOC_012653	AT4G37240	AT4G37240	NM_119887	none	chr4:17524595-17525054	sample_7sO23	sample_7sWT	OK	863.077	148.969	-2.53448	-123.646
XLOC_016025	AT5G60760	AT5G60760	NM_125469	none	chr5:24441464-24441837	sample_7sO23	sample_7sWT	OK	1.84355	0.3182	-2.53448	-1.63267
XLOC_016201	AtMYB53	AT5G65230	NM_125921	none	chr5:26068971-26069245	sample_7sO23	sample_7sWT	OK	4.79831	0.828197	-2.53448	-2.8538
XLOC_018062	AT5G60335	AT5G60335	NM_001203651	none	chr5:24274158-24274478	sample_7sO23	sample_7sWT	OK	7.93651	1.36986	-2.53448	-3.99671
XLOC_018381	FSD3	AT5G23310	NM_122237	none	chr5:7853192-7853285	sample_7sO23	sample_7sWT	OK	209.189	36.1065	-2.53448	-42.2287
XLOC_004880	AT1G29465	AT1G29465	NM_001123907	none	chr1:10308563-10309791	sample_7sO23	sample_7sWT	OK	5.66793	0.978296	-2.53448	-0.940369
XLOC_017747	AT5G50915	AT5G50915	NM_124470	NM_180832	chr5:20710313-20712307	sample_7sO23	sample_7sWT	OK	19.4318	3.33686	-2.54186	-4.13849
XLOC_017547	AtPP2-A6	AT5G45080	NM_123876	none	chr5:18191703-18193302	sample_7sO23	sample_7sWT	OK	2.6609	0.451265	-2.55986	-2.33538
XLOC_003266	AT1G21100	AT1G21100	NM_101964	none	chr1:7386848-7388447	sample_7sO23	sample_7sWT	OK	14.1096	2.39095	-2.56102	-3.90406
XLOC_000294	AT1G06740	AT1G06740	unknown	none	chr1:2071281-2073488	sample_7sO23	sample_7sWT	OK	7.78351	1.30986	-2.57101	-3.67814
XLOC_000869	AT1G21740	AT1G21740	NM_102023	none	chr1:7644452-7644738	sample_7sO23	sample_7sWT	OK	4.29355	0.722548	-2.57101	-2.54183
XLOC_007163	ATPUP2	AT2G33750	NM_128934	NM_201863	chr2:14272784-14273164	sample_7sO23	sample_7sWT	OK	3.27988	0.551962	-2.57101	-2.18949
XLOC_008353	ATPDR1	AT3G16340	NM_001202982	NM_112505	chr3:5540109-5546338	sample_7sO23	sample_7sWT	OK	5.10885	0.859753	-2.57101	-2.81808
XLOC_015278	AT5G40460	AT5G40460	NM_123410	none	chr5:16202415-16202714	sample_7sO23	sample_7sWT	OK	5.80229	0.976449	-2.57101	-3.04769
XLOC_016299	AT5G01110	AT5G01110	NM_120189	none	chr5:43563-43759	sample_7sO23	sample_7sWT	OK	3.29823	0.555048	-2.57101	-2.19594
XLOC_017263	AT5G28430	AT5G28430	unknown	none	chr5:10366280-10366697	sample_7sO23	sample_7sWT	OK	2.71894	0.451914	-2.58893	-2.03441
XLOC_004539	ATDR4	AT1G73330	NM_105993	none	chr1:27568823-27569720	sample_7sO23	sample_7sWT	OK	54.7515	9.04438	-2.59781	-5.19058
XLOC_004390	AT1G68872	AT1G68872	unknown	none	chr1:25890248-25890732	sample_7sO23	sample_7sWT	OK	13.9759	2.30584	-2.59957	-4.98038
XLOC_009532	AT3G62550	AT3G62550	NM_116120	none	chr3:23136024-23137170	sample_7sO23	sample_7sWT	OK	217.674	35.8279	-2.60301	-6.29282
XLOC_014494	AT5G09270	AT5G09270	NM_120963	NM_180468	chr5:2878887-2880502	sample_7sO23	sample_7sWT	OK	9.89248	1.61921	-2.61104	-2.41552
XLOC_009459	AT3G60710	AT3G60710	NM_115935	none	chr3:22440166-22441605	sample_7sO23	sample_7sWT	OK	1.55269	0.254038	-2.61165	-1.89996
XLOC_011463	AT4G01130	AT4G01130	NM_116343	none	chr4:485835-488066	sample_7sO23	sample_7sWT	OK	8.31993	1.35599	-2.61723	-3.45254
XLOC_013835	KC1	AT4G32650	NM_001036696	NM_119417,NM_202936	chr4:15753698-15754828	sample_7sO23	sample_7sWT	OK	9.13394	1.46393	-2.64139	-4.07875
XLOC_002295	-		unknown	none	chr1:28784931-28785299	sample_7sO23	sample_7sWT	OK	4.85995	0.77892	-2.64139	-2.87072
XLOC_002665	AT1G05675	AT1G05675	NM_001197986	none	chr1:1701927-1702451	sample_7sO23	sample_7sWT	OK	2.20976	0.354166	-2.64139	-1.80409
XLOC_003017	AT1G14490	AT1G14490	NM_101316	none	chr1:4958590-4958767	sample_7sO23	sample_7sWT	OK	21.2088	3.3992	-2.64139	-7.91935
XLOC_003771	ATHAL3B	AT1G48605	NM_202265	none	chr1:17970034-17970286	sample_7sO23	sample_7sWT	OK	16.8892	2.70689	-2.64139	-6.73398
XLOC_006151	AT2G43990	AT2G43990	NM_129961	none	chr2:18213218-18213887	sample_7sO23	sample_7sWT	OK	45.3757	7.27252	-2.64139	-13.6886
XLOC_011295	AT3G61920	AT3G61920	NM_116057	none	chr3:22932724-22932929	sample_7sO23	sample_7sWT	OK	12.8112	2.0533	-2.64139	-5.54046
XLOC_015568	AT5G48060	AT5G48060	NM_124180	none	chr5:19477965-19478829	sample_7sO23	sample_7sWT	OK	2.01464	0.322893	-2.64139	-1.72129
XLOC_017403	ATRAD3	AT5G40820	NM_123447	none	chr5:16351847-16352323	sample_7sO23	sample_7sWT	OK	3.33139	0.533933	-2.64139	-2.27002
XLOC_018411	AT5G61310	AT5G61310	NM_001037041	NM_001125999,NM_125524,NM_180908	chr5:24653386-24654857	sample_7sO23	sample_7sWT	OK	7.20797	1.15524	-2.64139	-0.849498
XLOC_004858	AT1G01710	AT1G01710	NM_100053	none	chr1:266448-267617	sample_7sO23	sample_7sWT	OK	5.00984	0.802943	-2.64139	-0.704991
XLOC_018376	AT5G20220	AT5G20220	NM_001085139	NM_122028	chr5:6821979-6825971	sample_7sO23	sample_7sWT	OK	3.5762	0.573169	-2.64139	-0.755977
XLOC_012475	AT4G32480	AT4G32480	NM_119400	none	chr4:15676429-15677889	sample_7sO23	sample_7sWT	OK	5.67459	0.90387	-2.65033	-3.03767
XLOC_002441	AT1G80440	AT1G80440	NM_106692	none	chr1:30241489-30243027	sample_7sO23	sample_7sWT	OK	93.3948	14.7972	-2.65802	-5.4118
XLOC_006472	AT2G06950	AT2G06950	unknown	none	chr2:2861779-2863511	sample_7sO23	sample_7sWT	OK	25.1903	3.97717	-2.66305	-4.6204
XLOC_014112	AT4G39580	AT4G39580	NM_120118	none	chr4:18385927-18386906	sample_7sO23	sample_7sWT	OK	3.26721	0.505589	-2.69202	-2.49905
XLOC_007097	AtCYS2	AT2G31980	NM_128758	none	chr2:13609148-13609727	sample_7sO23	sample_7sWT	OK	2.86108	0.442742	-2.69202	-2.10655
XLOC_011415	AT3G60040	AT3G60040	NM_115867	none	chr3:22175137-22175283	sample_7sO23	sample_7sWT	OK	87.1948	13.4931	-2.69202	-18.8216
XLOC_001650	AT1G56150	AT1G56150	NM_104494	none	chr1:21017393-21017930	sample_7sO23	sample_7sWT	OK	60.4014	9.28958	-2.7009	-5.78114
XLOC_005223	HIS1-3	AT2G18050	NM_127361	NM_179639	chr2:7846048-7846864	sample_7sO23	sample_7sWT	OK	59.4484	9.12236	-2.70416	-5.47966
XLOC_014359	EMB2771	AT2G18050	NM_120638	none	chr5:1644487-1651149	sample_7sO23	sample_7sWT	OK	5.00381	0.765524	-2.70851	-2.78509
XLOC_002562	AT1G03457	AT1G03457	NM_100228	NM_202023	chr1:862122-864010	sample_7sO23	sample_7sWT	OK	2.22214	0.336898	-2.72157	-1.99505
XLOC_017139	FRO4	AT5G23980	NM_122303	none	chr5:8098007-8101303	sample_7sO23	sample_7sWT	OK	5.938	0.897706	-2.72566	-3.56294
XLOC_009132	CAX3	AT3G51860	NM_115045	none	chr3:19239436-19242840	sample_7sO23	sample_7sWT	OK	76.8659	11.5628	-2.73285	-5.43513
XLOC_000081	YCF1.2	ATCG01130	unknown	none	Pt:126138-128182	sample_7sO23	sample_7sWT	OK	3.49117	0.522238	-2.74093	-2.30676
XLOC_011381	-		unknown	none	chr3:8404888-8405147	sample_7sO23	sample_7sWT	OK	6.52425	0.975951	-2.74093	-3.46593
XLOC_018372	EDL1	AT5G15440	NM_121548	none	chr5:5012482-5013081	sample_7sO23	sample_7sWT	OK	1.10302	0.164998	-2.74093	-1.35519
XLOC_018396	AT5G40900	AT5G40900	NM_123455	none	chr5:16394513-16394781	sample_7sO23	sample_7sWT	OK	5.90101	0.882722	-2.74093	-3.24378
XLOC_000002	CCB206	ATMG00110	unknown	none	Mt:20470-31218	sample_7sO23	sample_7sWT	OK	3.4056	0.499641	-2.76894	-0.926641
XLOC_002924	AT1G11950	AT1G11950	NM_101067	none	chr1:4037473-4038227	sample_7sO23	sample_7sWT	OK	5.69017	0.83268	-2.77264	-3.00458
XLOC_011516	AT4G02360	AT4G02360	NM_116469	none	chr4:1041284-1041591	sample_7sO23	sample_7sWT	OK	6.22553	0.911022	-2.77264	-3.17356
XLOC_013646	AT4G27450	AT4G27450	NM_118880	none	chr4:13727469-13728908	sample_7sO23	sample_7sWT	OK	43.4495	6.33773	-2.7773	-5.18938
XLOC_016332	SIS	AT5G02020	NM_120280	NM_180421	chr5:386145-388182	sample_7sO23	sample_7sWT	OK	19.054	2.72142	-2.80766	-4.35648
XLOC_002989	PGL1	AT1G13700	NM_101239	none	chr1:4695954-4696049	sample_7sO23	sample_7sWT	OK	6.95173	0.988635	-2.81386	-3.37511
XLOC_007248	ATOFP15	AT2G36050	NM_129164	none	chr2:15135739-15136721	sample_7sO23	sample_7sWT	OK	5.0503	0.713495	-2.82339	-2.98741
XLOC_000232	AT1G05000	AT1G05000	NM_001160832	NM_100379	chr1:1428072-1428571	sample_7sO23	sample_7sWT	OK	7.46885	1.04742	-2.83404	-3.37183
XLOC_009610	TMAC2	AT3G02140	NM_111081	none	chr3:386129-386420	sample_7sO23	sample_7sWT	OK	2.20378	0.309056	-2.83404	-1.86818
XLOC_015451	AT5G44980	AT5G44980	NM_123866	none	chr5:18161800-18162133	sample_7sO23	sample_7sWT	OK	4.16716	0.584398	-2.83404	-2.51356
XLOC_001222	SBT3.3	AT1G32960	NM_103029	none	chr1:11946633-11948249	sample_7sO23	sample_7sWT	OK	7.03984	0.987261	-2.83404	-3.62402
XLOC_003046	IAA34	AT1G15050	NM_101375	none	chr1:5182618-5183028	sample_7sO23	sample_7sWT	OK	20.7815	2.91438	-2.83404	-7.67108
XLOC_006735	AT2G21820	AT2G21820	NM_127751	none	chr2:9302976-9303255	sample_7sO23	sample_7sWT	OK	5.61039	0.786796	-2.83404	-3.12324
XLOC_007596	ATHB-4	AT2G44910	NM_130055	none	chr2:18517991-18518212	sample_7sO23	sample_7sWT	OK	11.42	1.60154	-2.83404	-5.0358
XLOC_016517	AT5G06940	AT5G06940	NM_120776	none	chr5:2148742-2148946	sample_7sO23	sample_7sWT	OK	2.53907	0.356077	-2.83404	-1.95555
XLOC_006482	AT2G07706	AT2G07706	NM_126750	none	chr2:3385596-3385729	sample_7sO23	sample_7sWT	OK	0.942257	0.132141	-2.83404	-1.17988
XLOC_007231	AT2G35590	AT2G35590	unknown	none	chr2:14939529-14939733	sample_7sO23	sample_7sWT	OK	0.969668	0.135985	-2.83404	-1.19531
XLOC_011839	ATPDR2	AT4G15230	NM_117611	none	chr4:8686138-8686322	sample_7sO23	sample_7sWT	OK	1.65875	0.232622	-2.83404	-1.57857
XLOC_013214	AT4G15990	AT4G15990	NM_117692	none	chr4:9060995-9061829	sample_7sO23	sample_7sWT	OK	8.95801	1.24331	-2.84899	-3.54694
XLOC_015041	AT5G25210	AT5G25210	NM_122430	none	chr5:8723935-8725723	sample_7sO23	sample_7sWT	OK	11.0672	1.53462	-2.85034	-3.81086
XLOC_013430	AT4G21870	AT4G21870	NM_118308	none	chr4:11603532-11604319	sample_7sO23	sample_7sWT	OK	12.7545	1.70859	-2.90013	-3.94845
XLOC_012600	DIN1	AT4G35770	NM_001085027	NM_001085028,NM_119743	chr4:16944957-16946192	sample_7sO23	sample_7sWT	OK	38.4275	5.14383	-2.90122	-5.17312
XLOC_017812	ATIM	AT5G52910	NM_124669	none	chr5:21459293-21459683	sample_7sO23	sample_7sWT	OK	7.64534	1.01529	-2.9127	-3.55738
XLOC_003796	AT1G49500	AT1G49500	NM_103838	none	chr1:18321752-18322297	sample_7sO23	sample_7sWT	OK	214.768	28.4595	-2.9158	-7.73166
XLOC_008015	AT3G07530	AT3G07530	NM_111631	none	chr3:2403631-2404349	sample_7sO23	sample_7sWT	OK	2.51284	0.331669	-2.9215	-2.07072
XLOC_010217	AT3G17280	AT3G17280	NM_112606	none	chr3:5903128-5903844	sample_7sO23	sample_7sWT	OK	2.73459	0.360938	-2.9215	-2.13267
XLOC_005803	MEE29	AT2G35340	NM_129086	none	chr2:14878348-14879696	sample_7sO23	sample_7sWT	OK	45.2735	5.97564	-2.9215	-13.2729
XLOC_006661	AT2G19930	AT2G19930	NM_127551	none	chr2:8607874-8608248	sample_7sO23	sample_7sWT	OK	4.5248	0.597226	-2.9215	-2.71458
XLOC_006745	ATEME1B	AT2G22140	NM_127782	none	chr2:9416142-9417497	sample_7sO23	sample_7sWT	OK	1.3787	0.181975	-2.9215	-1.50436
XLOC_010161	UVR3	AT3G15620	NM_001035626	NM_112432	chr3:5294796-5295690	sample_7sO23	sample_7sWT	OK	2.1406	0.282537	-2.9215	-1.80373
XLOC_016056	ATATH14	AT5G61740	NM_125568	none	chr5:24811611-24812232	sample_7sO23	sample_7sWT	OK	5.20742	0.687325	-2.9215	-2.96234
XLOC_018375	-		unknown	none	chr5:5448909-5449157	sample_7sO23	sample_7sWT	OK	8.42876	1.11251	-2.9215	-4.05845
XLOC_015172	AT5G35777	AT5G35777	unknown	none	chr5:13949408-13950946	sample_7sO23	sample_7sWT	OK	4.27996	0.563469	-2.92519	-3.15006
XLOC_000030	ORF116	ATMG00150	unknown	none	Mt:37974-38402	sample_7sO23	sample_7sWT	OK	3.36088	0.43507	-2.94952	-2.2611
XLOC_005137	KCS8	AT2G15090	NM_127071	none	chr2:6542257-6544159	sample_7sO23	sample_7sWT	OK	18.8587	2.42574	-2.95874	-4.71019
XLOC_004616	RSM3	AT1G75250	NM_001084356	NM_106181	chr1:28244324-28245518	sample_7sO23	sample_7sWT	OK	34.5484	4.44244	-2.95919	-5.49238
XLOC_011480	AT4G01580	AT4G01580	NM_116389	none	chr4:685745-686797	sample_7sO23	sample_7sWT	OK	6.10488	0.781042	-2.96649	-3.11284
XLOC_000055	PETG	ATCG00600	unknown	none	Pt:65590-66706	sample_7sO23	sample_7sWT	OK	1.42946	0.180741	-2.98347	-1.10519
XLOC_000933	AT1G23410	AT1G23410	NM_102190	none	chr1:8314935-8315489	sample_7sO23	sample_7sWT	OK	8.87515	1.11669	-2.99054	-3.51373
XLOC_013073	AZI1	AT4G12470	NM_117317	none	chr4:7401137-7401933	sample_7sO23	sample_7sWT	OK	27.2187	3.4175	-2.99359	-4.90169
XLOC_016000	NRPC1	AT5G60040	NM_001203644	NM_125397	chr5:24175259-24185392	sample_7sO23	sample_7sWT	OK	9.37277	1.16838	-3.00396	-4.05246
XLOC_004477	AT1G71420	AT1G71420	NM_105811	none	chr1:26918783-26919078	sample_7sO23	sample_7sWT	OK	3.00196	0.374215	-3.00396	-2.13882
XLOC_007504	AT2G42395	AT2G42395	NM_201942	none	chr2:17653638-17653983	sample_7sO23	sample_7sWT	OK	9.26445	1.15488	-3.00396	-4.28956
XLOC_017149	ATSOS3	AT5G24270	NM_001203448	NM_122333	chr5:8240038-8240245	sample_7sO23	sample_7sWT	OK	3.81038	0.47499	-3.00396	-2.44115
XLOC_000038	ORF107F	ATMG01040	unknown	none	Mt:269000-269356	sample_7sO23	sample_7sWT	OK	1.70177	0.212138	-3.00396	-1.59674
XLOC_017510	AT5G44010	AT5G44010	NM_123768	none	chr5:17707067-17708274	sample_7sO23	sample_7sWT	OK	5.10407	0.623096	-3.03412	-1.96904
XLOC_012066	AT4G21420	AT4G21420	unknown	none	chr4:11406961-11407266	sample_7sO23	sample_7sWT	OK	13.4295	1.62879	-3.04353	-1.19677
XLOC_007336	AT2G38240	AT2G38240	NM_129381	none	chr2:16012956-16014544	sample_7sO23	sample_7sWT	OK	1.62151	0.194914	-3.05643	-1.73792
XLOC_006477	AT2G07774	AT2G07774	NM_147273	none	chr2:3303342-3304370	sample_7sO23	sample_7sWT	OK	4.11458	0.492395	-3.06286	-2.6848
XLOC_007514	AT2G42640	AT2G42640	NM_129825	none	chr2:17763110-17763975	sample_7sO23	sample_7sWT	OK	3.69661	0.436555	-3.08197	-2.61997
XLOC_005882	NAKR2	AT2G37390	NM_001202770	NM_129294	chr2:15694594-15694828	sample_7sO23	sample_7sWT	OK	11.2881	1.33307	-3.08197	-4.86636
XLOC_009059	AT3G49740	AT3G49740	NM_114834	none	chr3:18449659-18449991	sample_7sO23	sample_7sWT	OK	16.8304	1.9876	-3.08197	-6.41851
XLOC_011373	AT3G15130	AT3G15130	NM_112376	none	chr3:5096579-5097146	sample_7sO23	sample_7sWT	OK	1.51977	0.179479	-3.08197	-1.58756
XLOC_013023	AT4G10650	AT4G10650	NM_117133	none	chr4:6575853-6576204	sample_7sO23	sample_7sWT	OK	7.5563	0.892369	-3.08197	-3.71697
XLOC_006780	GH3.3	AT2G23170	NM_127881	none	chr2:9864034-9866549	sample_7sO23	sample_7sWT	OK	9.58282	1.1207	-3.09606	-4.19823
XLOC_006690	AT2G20670	AT2G20670	NM_127631	none	chr2:8911889-8913565	sample_7sO23	sample_7sWT	OK	54.7916	6.39677	-3.09854	-5.81502
XLOC_006548	AT2G15880	AT2G15880	NM_127148	none	chr2:6918909-6919261	sample_7sO23	sample_7sWT	OK	5.89321	0.687613	-3.09938	-3.16495
XLOC_014160	-		unknown	none	chr4:12475103-12475460	sample_7sO23	sample_7sWT	OK	5.449	0.632411	-3.10706	-2.90193
XLOC_009087	CML41	AT3G50770	NM_114937	none	chr3:18873938-18874741	sample_7sO23	sample_7sWT	OK	63.5632	7.30012	-3.1222	-6.02874
XLOC_003492	AT1G28815	AT1G28815	NM_001084153	none	chr1:10096234-10098995	sample_7sO23	sample_7sWT	OK	4.41189	0.502885	-3.1331	-1.47502
XLOC_005970	AT2G39690	AT2G39690	NM_001036438	NM_129525	chr2:16542261-16543233	sample_7sO23	sample_7sWT	OK	2.37883	0.266884	-3.15597	-2.27477
XLOC_007674	AT2G46980	AT2G46980	NM_001202836	NM_130266,NM_180135	chr2:19302385-19303283	sample_7sO23	sample_7sWT	OK	3.1568	0.354166	-3.15597	-2.19451
XLOC_018412	TOP3A	AT5G63920	NM_125788	none	chr5:25581857-25582135	sample_7sO23	sample_7sWT	OK	7.08436	0.794803	-3.15597	-3.53773
XLOC_000031	RPS4	AT5G45250	NM_123893	none	Mt:81451-81774	sample_7sO23	sample_7sWT	OK	2.37956	0.266966	-3.15597	-1.92399
XLOC_001288	AT1G35513	AT1G35513	unknown	none	chr1:13076716-13077115	sample_7sO23	sample_7sWT	OK	5.27894	0.592251	-3.15597	-3.21113
XLOC_002356	ATTPPB	AT1G78090	NM_106458	none	chr1:29376131-29376430	sample_7sO23	sample_7sWT	OK	43.3649	4.86516	-3.15597	-14.329
XLOC_004710	TAM	AT1G77390	NM_106388	none	chr1:29083596-29084009	sample_7sO23	sample_7sWT	OK	22.6391	2.5399	-3.15597	-8.95405
XLOC_005754	AT2G33680	AT2G33680	NM_128926	none	chr2:14251145-14251444	sample_7sO23	sample_7sWT	OK	11.4284	1.28217	-3.15597	-5.49278
XLOC_006371	AT2G01913	AT2G01913	NM_001035869	none	chr2:421889-422251	sample_7sO23	sample_7sWT	OK	3.21025	0.360162	-3.15597	-2.31439
XLOC_007915	AT3G04960	AT3G04960	NM_001084639	NM_001084640,NM_001202881,NM_111368	chr3:1375070-1375722	sample_7sO23	sample_7sWT	OK	12.5144	1.40401	-3.15597	-5.85809
XLOC_011400	AT3G43720	AT3G43720	NM_001035726	NM_114240	chr3:15613885-15614156	sample_7sO23	sample_7sWT	OK	3.80939	0.427381	-3.15597	-2.58422
XLOC_011407	AT3G52580	AT3G52580	NM_115118	none	chr3:19505132-19505255	sample_7sO23	sample_7sWT	OK	56.1898	6.304	-3.15597	-17.3008
XLOC_011412	-		unknown	none	chr3:21080730-21080925	sample_7sO23	sample_7sWT	OK	10.8383	1.21597	-3.15597	-5.29055
XLOC_012942	ATENT4	AT4G05130	NM_116752	none	chr4:2637765-2637950	sample_7sO23	sample_7sWT	OK	3.0075	0.337415	-3.15597	-2.22091
XLOC_013768	AT4G30700	AT4G30700	NM_119216	none	chr4:14964383-14964989	sample_7sO23	sample_7sWT	OK	30.8231	3.45808	-3.15597	-11.1879
XLOC_015852	AT5G56120	AT5G56120	NM_124994	none	chr5:22721612-22721805	sample_7sO23	sample_7sWT	OK	11.2269	1.25956	-3.15597	-5.42403
XLOC_015980	AT5G59650	AT5G59650	NM_125357	none	chr5:24034262-24034933	sample_7sO23	sample_7sWT	OK	7.03354	0.789102	-3.15597	-3.90869
XLOC_015986	HSP18.2	AT5G59720	NM_125364	none	chr5:24062897-24063215	sample_7sO23	sample_7sWT	OK	34.1083	3.82665	-3.15597	-12.0388
XLOC_016619	AT5G09950	AT5G09950	NM_121032	none	chr5:3103320-3103679	sample_7sO23	sample_7sWT	OK	1.8556	0.208182	-3.15597	-1.66756
XLOC_017573	AT5G45740	AT5G45740	NM_123941	none	chr5:18557394-18558343	sample_7sO23	sample_7sWT	OK	29.3354	3.29117	-3.15597	-10.7948
XLOC_018384	-		unknown	none	chr5:8447503-8447721	sample_7sO23	sample_7sWT	OK	7.46317	0.837303	-3.15597	-4.07272
XLOC_012849	AT4G01980	AT4G01980	unknown	none	chr4:862896-865560	sample_7sO23	sample_7sWT	OK	1.31005	0.146976	-3.15597	-0.683487
XLOC_006078	AT2G42170	AT2G42170	NM_180032	none	chr2:17578227-17580233	sample_7sO23	sample_7sWT	OK	4.16369	0.456593	-3.18888	-2.9979
XLOC_015066	AT5G26280	AT5G26280	NM_001085154	NM_122529	chr5:9210240-9210491	sample_7sO23	sample_7sWT	OK	2.02461	0.221604	-3.19159	-2.02439
XLOC_016456	AT5G05320	AT5G05320	NM_120614	none	chr5:1575117-1576687	sample_7sO23	sample_7sWT	OK	4.20671	0.456732	-3.20327	-3.11077
XLOC_001416	AT1G49200	AT1G49200	NM_103810	none	chr1:18198439-18199025	sample_7sO23	sample_7sWT	OK	5.54992	0.597065	-3.21651	-2.9819
XLOC_011991	AG	AT4G18960	NM_001203837	NM_118013	chr4:10383269-10383356	sample_7sO23	sample_7sWT	OK	6.50049	0.69652	-3.22231	-3.45542
XLOC_002322	AT1G77405	AT1G77405	NM_106390	none	chr1:29087872-29088395	sample_7sO23	sample_7sWT	OK	1.91027	0.20411	-3.22636	-1.751
XLOC_005044	AT2G05300	AT2G05300	unknown	none	chr2:1931212-1931693	sample_7sO23	sample_7sWT	OK	2.19822	0.234878	-3.22636	-1.85314
XLOC_011507	AT4G02110	AT4G02110	NM_116443	none	chr4:938970-939128	sample_7sO23	sample_7sWT	OK	29.4262	3.14416	-3.22636	-9.33475
XLOC_015672	AT5G51380	AT5G51380	NM_124517	none	chr5:20876982-20877623	sample_7sO23	sample_7sWT	OK	10.6738	1.14049	-3.22636	-4.60199
XLOC_016094	AT5G62730	AT5G62730	NM_125668	none	chr5:25198222-25200239	sample_7sO23	sample_7sWT	OK	11.0858	1.1845	-3.22636	-4.72131
XLOC_018028	AT5G59240	AT5G59240	NM_125314	none	chr5:23902891-23903700	sample_7sO23	sample_7sWT	OK	2.07181	0.221371	-3.22636	-1.8083
XLOC_001243	AT1G33770	AT1G33770	NM_103096	none	chr1:12242065-12246161	sample_7sO23	sample_7sWT	OK	7.76765	0.814289	-3.25387	-1.84288
XLOC_002928	AT1G12030	AT1G12030	NM_101075	none	chr1:4065945-4066352	sample_7sO23	sample_7sWT	OK	4.0422	0.419907	-3.267	-2.6142
XLOC_017519	AT5G44260	AT5G44260	NM_123793	none	chr5:17829764-17831249	sample_7sO23	sample_7sWT	OK	38.4741	3.9542	-3.28243	-5.67249
XLOC_001481	AT1G51270	AT1G51270	NM_001084226	NM_001160946,NM_001198266,NM_104005	chr1:19007455-19010616	sample_7sO23	sample_7sWT	OK	2.92781	0.298613	-3.29347	-2.15785
XLOC_001748	AT1G61470	AT1G61470	NM_104828	none	chr1:22678660-22678966	sample_7sO23	sample_7sWT	OK	3.00279	0.306261	-3.29347	-2.19163
XLOC_003491	AT1G28710	AT1G28710	NM_001160907	NM_001198179,NM_102638	chr1:10086891-10088753	sample_7sO23	sample_7sWT	OK	5.4539	0.556255	-3.29347	-3.22611
XLOC_003640	AT1G33475	AT1G33475	NM_148505	none	chr1:12147351-12147610	sample_7sO23	sample_7sWT	OK	4.78445	0.487975	-3.29347	-2.95564
XLOC_004709	AAP3	AT1G77380	NM_106387	none	chr1:29076301-29076660	sample_7sO23	sample_7sWT	OK	5.13274	0.523499	-3.29347	-3.09735
XLOC_004878	AT1G28810	AT1G28810	unknown	none	chr1:10094839-10095073	sample_7sO23	sample_7sWT	OK	6.53519	0.666537	-3.29347	-3.64749
XLOC_007275	AT2G36770	AT2G36770	NM_129232	none	chr2:15416030-15416258	sample_7sO23	sample_7sWT	OK	7.09889	0.724031	-3.29347	-3.86052
XLOC_007378	AT2G39300	AT2G39300	NM_001202782	NM_129487	chr2:16411537-16411853	sample_7sO23	sample_7sWT	OK	8.72476	0.889856	-3.29347	-4.45336
XLOC_007711	-		unknown	none	chr2:1930942-1931033	sample_7sO23	sample_7sWT	OK	192.582	19.6419	-3.29347	-41.8002
XLOC_007721	-		unknown	none	chr2:4871257-4871430	sample_7sO23	sample_7sWT	OK	18.0551	1.84148	-3.29347	-7.45017
XLOC_008515	CYP705A17P	AT3G20087	unknown	none	chr3:7014569-7014843	sample_7sO23	sample_7sWT	OK	4.06011	0.414099	-3.29347	-2.65343
XLOC_008804	AT3G27970	AT3G27970	NM_113714	none	chr3:10390382-10391636	sample_7sO23	sample_7sWT	OK	3.33864	0.340515	-3.29347	-2.34119
XLOC_010524	AT3G26539	AT3G26539	NM_001125232	none	chr3:9743731-9744244	sample_7sO23	sample_7sWT	OK	28.6079	2.91777	-3.29347	-10.3717
XLOC_011829	AT4G14970	AT4G14970	NM_117584	none	chr4:8559751-8560340	sample_7sO23	sample_7sWT	OK	3.16311	0.322612	-3.29347	-2.26337
XLOC_014364	AT5G05630	AT5G05630	NM_120645	none	chr5:1683003-1684188	sample_7sO23	sample_7sWT	OK	11.7161	1.19495	-3.29347	-5.4772
XLOC_017806	AT5G52860	AT5G52860	NM_124664	none	chr5:21421174-21421420	sample_7sO23	sample_7sWT	OK	1.51582	0.154602	-3.29347	-1.49682
XLOC_018346	AT5G67411	AT5G67411	NM_001037090	none	chr5:26898173-26898568	sample_7sO23	sample_7sWT	OK	1.66468	0.169784	-3.29347	-1.56836
XLOC_007731	AT2G21630	AT2G21630	NM_127734	none	chr2:9250298-9253879	sample_7sO23	sample_7sWT	OK	3.63468	0.370708	-3.29347	-0.432525
XLOC_017053	AT5G21940	AT5G21940	NM_147877	none	chr5:7249200-7250473	sample_7sO23	sample_7sWT	OK	57.2573	5.80872	-3.30117	-6.07734
XLOC_007261	AtGRF3	AT2G36400	NM_129197	none	chr2:15270091-15272817	sample_7sO23	sample_7sWT	OK	18.6101	1.84294	-3.336	-4.94157
XLOC_014981	AT5G23360	AT5G23360	NM_122242	none	chr5:7861739-7862572	sample_7sO23	sample_7sWT	OK	4.20862	0.415095	-3.34183	-2.83186
XLOC_005661	AT2G30942	AT2G30942	NM_201843	none	chr2:13170835-13172125	sample_7sO23	sample_7sWT	OK	20.9804	2.06085	-3.34773	-5.43409
XLOC_007425	PYL6	AT2G40330	NM_129593	none	chr2:16845164-16845947	sample_7sO23	sample_7sWT	OK	8.037	0.788971	-3.34861	-3.61345
XLOC_005580	AT2G28420	AT2G28420	NM_128402	none	chr2:12157934-12158193	sample_7sO23	sample_7sWT	OK	10.0038	0.975951	-3.3576	-4.32937
XLOC_013855	AT4G33170	AT4G33170	NM_119471	none	chr4:15996800-15997188	sample_7sO23	sample_7sWT	OK	3.61094	0.352275	-3.3576	-2.34105
XLOC_016571	AT5G08490	AT5G08490	NM_120934	none	chr5:2747624-2747984	sample_7sO23	sample_7sWT	OK	4.24147	0.413787	-3.3576	-2.55139
XLOC_014029	BT5	AT4G37610	NM_119924	none	chr4:17668849-17672329	sample_7sO23	sample_7sWT	OK	3.36621	0.327305	-3.36242	-2.13321
XLOC_007458	BHLH100	AT2G41240	NM_129689	NM_180018	chr2:17198253-17199437	sample_7sO23	sample_7sWT	OK	19.8002	1.90708	-3.37608	-3.80501
XLOC_005359	ATCAD2	AT2G21730	NM_127743	none	chr2:9279998-9281663	sample_7sO23	sample_7sWT	OK	0.99723	0.0958976	-3.37836	-1.65564
XLOC_011494	AT4G01895	AT4G01895	NM_116420	none	chr4:819885-820339	sample_7sO23	sample_7sWT	OK	4.05684	0.390122	-3.37836	-2.49416
XLOC_002475	AT1G01130	AT1G01130	NM_099995	none	chr1:62119-63886	sample_7sO23	sample_7sWT	OK	6.73573	0.647474	-3.37894	-1.42377
XLOC_010859	AT3G50010	AT3G50010	NM_114861	none	chr3:18537253-18539616	sample_7sO23	sample_7sWT	OK	3.32065	0.318029	-3.38424	-3.429
XLOC_000044	ORF111D	ATMG01370	unknown	none	Mt:359261-359866	sample_7sO23	sample_7sWT	OK	3.40462	0.325079	-3.38863	-2.41865
XLOC_013999	AT4G36850	AT4G36850	NM_119849	none	chr4:17353640-17355891	sample_7sO23	sample_7sWT	OK	6.05089	0.568676	-3.41147	-3.46861
XLOC_000605	AT1G15010	AT1G15010	NM_101370	none	chr1:5171216-5171646	sample_7sO23	sample_7sWT	OK	7.68777	0.71875	-3.419	-3.41587
XLOC_007232	ATBRXL1	AT2G35600	NM_129113	none	chr2:14941950-14942239	sample_7sO23	sample_7sWT	OK	4.31882	0.403778	-3.419	-2.56739
XLOC_008334	AT3G15930	AT3G15930	NM_112463	none	chr3:5388739-5389206	sample_7sO23	sample_7sWT	OK	2.64517	0.247304	-3.419	-2.01742
XLOC_001140	ATMRP12	AT1G30420	NM_102779	none	chr1:10754390-10756213	sample_7sO23	sample_7sWT	OK	15.5861	1.45719	-3.419	-6.56291
XLOC_004480	AT1G71490	AT1G71490	NM_105818	none	chr1:26931937-26933796	sample_7sO23	sample_7sWT	OK	4.47576	0.418451	-3.419	-2.7811
XLOC_004893	-		unknown	none	chr1:16413559-16413635	sample_7sO23	sample_7sWT	OK	432.73	40.4571	-3.419	-74.8545
XLOC_006613	VND1	AT2G18060	NM_127362	none	chr2:7848903-7849831	sample_7sO23	sample_7sWT	OK	11.9339	1.11573	-3.419	-5.43248
XLOC_007141	AT2G33175	AT2G33175	NM_001161077	none	chr2:14063162-14063442	sample_7sO23	sample_7sWT	OK	4.16567	0.38946	-3.419	-2.65479
XLOC_008153	AT3G11460	AT3G11460	NM_111979	none	chr3:3609648-3612393	sample_7sO23	sample_7sWT	OK	577.202	53.9642	-3.419	-93.2767
XLOC_008662	AT3G24020	AT3G24020	NM_113307	none	chr3:8679104-8679482	sample_7sO23	sample_7sWT	OK	1.99006	0.186056	-3.419	-1.71216
XLOC_008899	AT3G44713	AT3G44713	NM_148838	none	chr3:16260438-16260853	sample_7sO23	sample_7sWT	OK	1.64587	0.153877	-3.419	-1.55464
XLOC_011797	AT4G14103	AT4G14103	NM_001203795	NM_117487	chr4:8127822-8128055	sample_7sO23	sample_7sWT	OK	1.81601	0.169784	-3.419	-1.63269
XLOC_012337	AT4G28900	AT4G28900	unknown	none	chr4:14260444-14260776	sample_7sO23	sample_7sWT	OK	2.67	0.249625	-3.419	-2.0176
XLOC_012900	AT4G03340	AT4G03340	NM_116572	none	chr4:1469091-1469211	sample_7sO23	sample_7sWT	OK	5.877	0.549456	-3.419	-3.33075
XLOC_015361	AT5G42450	AT5G42450	NM_123610	none	chr5:16978072-16978342	sample_7sO23	sample_7sWT	OK	11.3489	1.06104	-3.419	-5.2437
XLOC_015665	SNOR30	AT5G51174	unknown	none	chr5:20795792-20796228	sample_7sO23	sample_7sWT	OK	1.49808	0.14006	-3.419	-1.48665
XLOC_017782	AT5G51920	AT5G51920	NM_124571	none	chr5:21098635-21098896	sample_7sO23	sample_7sWT	OK	5.10164	0.476966	-3.419	-3.03066
XLOC_009607	SRG3	AT3G02040	NM_111070	none	chr3:348254-350013	sample_7sO23	sample_7sWT	OK	27.666	2.5381	-3.44629	-5.42775
XLOC_005125	AT2G14800	AT2G14800	NM_127044	none	chr2:6355082-6356506	sample_7sO23	sample_7sWT	OK	1.7667	0.160709	-3.45853	-2.29859
XLOC_009375	ATMYOS3	AT3G58160	NM_115678	none	chr3:21538856-21542114	sample_7sO23	sample_7sWT	OK	4.03861	0.362478	-3.4779	-2.72316
XLOC_004904	AT1G61500	AT1G61500	NM_104831	none	chr1:22689225-22689453	sample_7sO23	sample_7sWT	OK	16.1338	1.44806	-3.4779	-5.87414
XLOC_005181	AT2G17140	AT2G17140	NM_127268	none	chr2:7465286-7465897	sample_7sO23	sample_7sWT	OK	2.80845	0.252067	-3.4779	-2.07196
XLOC_015862	ATHEXP_ALPHA_1.5	AT5G56320	NM_125015	none	chr5:22809201-22809660	sample_7sO23	sample_7sWT	OK	4.09986	0.367974	-3.4779	-2.48785
XLOC_002523	HFR1	AT1G02340	NM_100115	none	chr1:465774-467764	sample_7sO23	sample_7sWT	OK	17.4298	1.54003	-3.50053	-4.86497
XLOC_016564	AT5G08350	AT5G08350	NM_120919	none	chr5:2686240-2687298	sample_7sO23	sample_7sWT	OK	5.33311	0.470115	-3.50389	-3.25205
XLOC_001439	AT1G49832	AT1G49832	unknown	none	chr1:18447611-18447803	sample_7sO23	sample_7sWT	OK	14.857	1.28217	-3.53448	-6.21348
XLOC_002894	AT1G10990	AT1G10990	NM_100974	NM_179304	chr1:3670643-3670750	sample_7sO23	sample_7sWT	OK	21.7775	1.87942	-3.53448	-8.15904
XLOC_004167	AT1G62420	AT1G62420	NM_104922	none	chr1:23102828-23103038	sample_7sO23	sample_7sWT	OK	10.9761	0.94725	-3.53448	-5.02078
XLOC_004631	AT1G75640	AT1G75640	NM_106216	none	chr1:28404411-28404791	sample_7sO23	sample_7sWT	OK	2.13192	0.183987	-3.53448	-1.76465
XLOC_004868	AT1G07310	AT1G07310	NM_100605	none	chr1:2246848-2247248	sample_7sO23	sample_7sWT	OK	1.91785	0.165513	-3.53448	-1.67101
XLOC_009046	AT3G49410	AT3G49410	NM_114801	none	chr3:18327358-18328393	sample_7sO23	sample_7sWT	OK	87.8745	7.58365	-3.53448	-22.395
XLOC_010256	UNG	AT3G18630	NM_112749	none	chr3:6412402-6413062	sample_7sO23	sample_7sWT	OK	3.43145	0.296138	-3.53448	-2.31709
XLOC_013285	AT4G17483	AT4G17483	NM_117852	none	chr4:9747793-9747894	sample_7sO23	sample_7sWT	OK	152.495	13.1605	-3.53448	-33.5492
XLOC_014010	AT4G37170	AT4G37170	NM_119880	none	chr4:17498985-17499933	sample_7sO23	sample_7sWT	OK	5.40367	0.466342	-3.53448	-3.09562
XLOC_014758	AT5G16860	AT5G16860	NM_121692	none	chr5:5544796-5545083	sample_7sO23	sample_7sWT	OK	3.29405	0.28428	-3.53448	-2.26019
XLOC_016390	AT5G03700	AT5G03700	NM_120451	none	chr5:966199-967223	sample_7sO23	sample_7sWT	OK	5.65435	0.487975	-3.53448	-3.18996
XLOC_010591	AT3G28640	AT3G28640	NM_113784	none	chr3:10732012-10733030	sample_7sO23	sample_7sWT	OK	3.50033	0.302082	-3.53448	-2.29145
XLOC_000589	AT1G14480	AT1G14480	NM_001198064	NM_101315	chr1:4956924-4957573	sample_7sO23	sample_7sWT	OK	2.73785	0.227528	-3.58893	-2.0518
XLOC_001844	AT1G64560	AT1G64560	unknown	none	chr1:23973711-23974632	sample_7sO23	sample_7sWT	OK	4.50294	0.374215	-3.58893	-2.45918
XLOC_003474	DRM1	AT1G28330	NM_001160906	NM_001198176,NM_102599,NM_179389,NM_179390,NM_121542	chr1:9933942-9935256	sample_7sO23	sample_7sWT	OK	55.4081	4.5777	-3.5974	-4.71073
XLOC_008007	AT3G07350	AT3G07350	NM_111614	none	chr3:2347530-2348632	sample_7sO23	sample_7sWT	OK	18.544	1.52762	-3.60159	-4.9975
XLOC_002256	HVA22G	AT1G75700	NM_106221	none	chr1:28423967-28424744	sample_7sO23	sample_7sWT	OK	1.71114	0.137125	-3.64139	-1.57596
XLOC_004455	AT1G70750	AT1G70750	NM_105743	none	chr1:26680424-26683236	sample_7sO23	sample_7sWT	OK	50.2929	4.0303	-3.64139	-14.5996
XLOC_009195	AT3G53360	AT3G53360	NM_115196	none	chr3:19786270-19786600	sample_7sO23	sample_7sWT	OK	4.62595	0.370708	-3.64139	-2.75338
XLOC_009399	ATGSL11	AT3G59100	NM_115772	none	chr3:21852146-21852554	sample_7sO23	sample_7sWT	OK	2.71583	0.217638	-3.64139	-1.99648
XLOC_013368	AT4G19810	AT4G19810	NM_118101	none	chr4:10765097-10765756	sample_7sO23	sample_7sWT	OK	11.4544	0.917915	-3.64139	-5.0714
XLOC_014401	ATXR4	AT5G06620	NM_120745	none	chr5:2033766-2034351	sample_7sO23	sample_7sWT	OK	2.20976	0.177083	-3.64139	-1.78598
XLOC_004871	AT1G12020	AT1G12020	NM_101074	none	chr1:4061520-4062085	sample_7sO23	sample_7sWT	OK	2.25202	0.180469	-3.64139	-1.90663
XLOC_013119	-		unknown	none	chr4:7895737-7898505	sample_7sO23	sample_7sWT	OK	84.2835	6.74192	-3.64402	-5.04746
XLOC_001555	AT1G53330	AT1G53330	NM_104212	none	chr1:19897152-19897717	sample_7sO23	sample_7sWT	OK	3.78115	0.299948	-3.65604	-2.84398
XLOC_012150	AT4G23870	AT4G23870	NM_118518	none	chr4:12414237-12415060	sample_7sO23	sample_7sWT	OK	30.7809	2.37253	-3.69754	-5.65752
XLOC_003105	AT1G16800	AT1G16800	NM_101541	none	chr1:5753410-5754927	sample_7sO23	sample_7sWT	OK	16.8404	1.25956	-3.74093	-6.52149
XLOC_007654	CPC	AT2G46410	NM_130205	none	chr2:19049375-19050223	sample_7sO23	sample_7sWT	OK	6.30539	0.471606	-3.74093	-3.31475
XLOC_009891	AT3G09330	AT3G09330	NM_111767	none	chr3:2865297-2866134	sample_7sO23	sample_7sWT	OK	31.7548	2.37508	-3.74093	-10.2583
XLOC_012850	AT4G01985	AT4G01985	NM_202770	none	chr4:866284-866559	sample_7sO23	sample_7sWT	OK	5.47929	0.409819	-3.74093	-3.02339
XLOC_007581	AtGH9B12	AT2G44570	NM_130021	none	chr2:18395341-18395817	sample_7sO23	sample_7sWT	OK	3.19771	0.23917	-3.74093	-2.1914
XLOC_014845	AT5G19120	AT5G19120	NM_121917	none	chr5:6414491-6419180	sample_7sO23	sample_7sWT	OK	37.581	2.66979	-3.8152	-3.62039
XLOC_000022	ORF113	ATMG01220	unknown	none	Mt:305249-305578	sample_7sO23	sample_7sWT	OK	3.63914	0.255175	-3.83404	-2.31243
XLOC_008800	AT3G27865	AT3G27865	unknown	none	chr3:10328424-10328718	sample_7sO23	sample_7sWT	OK	4.8562	0.340515	-3.83404	-2.75752
XLOC_013687	AT4G28380	AT4G28380	NM_118979	none	chr4:14040326-14040713	sample_7sO23	sample_7sWT	OK	2.52544	0.177083	-3.83404	-1.88766
XLOC_013782	AT4G31070	AT4G31070	NM_119257	none	chr4:15119297-15119761	sample_7sO23	sample_7sWT	OK	1.78367	0.12507	-3.83404	-1.59848
XLOC_014166	AT4G26520	AT4G26520	NM_118785	none	chr4:13390937-13391182	sample_7sO23	sample_7sWT	OK	8.23507	0.577439	-3.83404	-3.8968
XLOC_016063	AT5G61950	AT5G61950	NM_125588	none	chr5:24875111-24875616	sample_7sO23	sample_7sWT	OK	6.03082	0.422878	-3.83404	-3.16825
XLOC_018368	AT5G08060	AT5G08060	NM_120888	none	chr5:2584397-2584576	sample_7sO23	sample_7sWT	OK	23.3053	1.63416	-3.83404	-8.05718
XLOC_006476	AT2G07779	AT2G07779	NM_201710	none	chr2:3254883-3255660	sample_7sO23	sample_7sWT	OK	1.62418	0.113887	-3.83404	-1.74885
XLOC_011244	AT3G60290	AT3G60290	NM_115893	none	chr3:22282734-22285088	sample_7sO23	sample_7sWT	OK	85.5317	5.8366	-3.87326	-0.944998
XLOC_017027	AT5G20635	AT5G20635	NM_147870	none	chr5:6979642-6981897	sample_7sO23	sample_7sWT	OK	2.71404	0.18454	-3.87843	-2.05648
XLOC_004605	AT1G75060	AT1G75060	NM_001084354	NM_106163	chr1:28181665-28182376	sample_7sO23	sample_7sWT	OK	2.11324	0.139463	-3.9215	-1.71956
XLOC_002061	MMZ2	AT1G70660	NM_001198436	NM_105734	chr1:26640529-26642153	sample_7sO23	sample_7sWT	OK	3.97251	0.262165	-3.9215	-2.39884
XLOC_014222	FHL	AT5G02200	NM_001085052	NM_120298	chr5:437419-438445	sample_7sO23	sample_7sWT	OK	5.58433	0.358008	-3.96332	-2.822
XLOC_009804	AT3G06778	AT3G06778	NM_001084648	none	chr3:2140531-2141304	sample_7sO23	sample_7sWT	OK	6.64381	0.414099	-4.00396	-3.27257
XLOC_011582	WRKY42	AT4G04450	NM_116683	none	chr4:2220144-2220575	sample_7sO23	sample_7sWT	OK	431.916	26.9207	-4.00396	-65.2229
XLOC_013130	ATWEX	AT4G13870	NM_117461	NM_202814	chr4:8023754-8025557	sample_7sO23	sample_7sWT	OK	10.0059	0.623651	-4.00396	-4.29907
XLOC_004874	AT1G15970	AT1G15970	NM_101465	none	chr1:5485546-5486084	sample_7sO23	sample_7sWT	OK	3.12838	0.194987	-4.00396	-2.17134
XLOC_004896	AT1G47405	AT1G47405	unknown	none	chr1:17391547-17391935	sample_7sO23	sample_7sWT	OK	5.65191	0.352275	-4.00396	-2.82913
XLOC_010621	AT3G29639	AT3G29639	NM_001084754	none	chr3:11478743-11480032	sample_7sO23	sample_7sWT	OK	7.69445	0.466981	-4.04238	-2.71846
XLOC_008874	AT3G43580	AT3G43580	NM_114226	none	chr3:15502075-15502640	sample_7sO23	sample_7sWT	OK	2.97588	0.180469	-4.04349	-2.13282
XLOC_000820	AT1G20390	AT1G20390	unknown	none	chr1:7070802-7071353	sample_7sO23	sample_7sWT	OK	3.15093	0.186056	-4.08197	-2.07113
XLOC_003930	AT1G53690	AT1G53690	NM_104247	none	chr1:20042616-20043357	sample_7sO23	sample_7sWT	OK	6.53005	0.385586	-4.08197	-3.19079
XLOC_005132	AT2G15030	AT2G15030	unknown	none	chr2:6505521-6505864	sample_7sO23	sample_7sWT	OK	1.61265	0.0952239	-4.08197	-1.53112
XLOC_009313	AT3G56570	AT3G56570	NM_115515	none	chr3:20960573-20960966	sample_7sO23	sample_7sWT	OK	2.31257	0.136553	-4.08197	-1.77743
XLOC_007168	AT2G33830	AT2G33830	NM_128942	NM_179889	chr2:14309529-14310384	sample_7sO23	sample_7sWT	OK	186.533	10.5844	-4.13941	-8.82904
XLOC_001810	ATMYC-2	AT1G63650	NM_001198373	NM_105042,NM_202351	chr1:23601994-23602316	sample_7sO23	sample_7sWT	OK	3.95647	0.221941	-4.15597	-2.32506
XLOC_005076	AT2G07669	AT2G07669	NM_001036266	none	chr2:3283277-3283646	sample_7sO23	sample_7sWT	OK	3.4931	0.195948	-4.15597	-2.17039
XLOC_000433	AT1G10520	AT1G10520	NM_100926	none	chr1:3466626-3467479	sample_7sO23	sample_7sWT	OK	4.295	0.240931	-4.15597	-2.45861
XLOC_008313	AT3G15450	AT3G15450	NM_001035624	NM_001035625,NM_112413	chr3:5213006-5216243	sample_7sO23	sample_7sWT	OK	113.4	6.33203	-4.1626	-6.28948
XLOC_001897	AT1G66173	AT1G66173	unknown	none	chr1:24642534-24642828	sample_7sO23	sample_7sWT	OK	6.37377	0.340515	-4.22636	-3.05924
XLOC_002737	AT1G07520	AT1G07520	NM_100626	none	chr1:2305394-2311306	sample_7sO23	sample_7sWT	OK	8.17268	0.436621	-4.22636	-3.58912
XLOC_016244	STR18	AT5G66170	NM_001037082	NM_001203702,NM_126015	chr5:26448026-26448566	sample_7sO23	sample_7sWT	OK	1.58417	0.0846331	-4.22636	-1.5233
XLOC_011860	AT4G15660	AT4G15660	NM_117657	none	chr4:8925757-8926401	sample_7sO23	sample_7sWT	OK	11.2931	0.592742	-4.25189	-4.08799
XLOC_000028	ORF315	ATMG00040	unknown	none	Mt:16030-16446	sample_7sO23	sample_7sWT	OK	3.00333	0.153158	-4.29347	-1.97963
XLOC_016023	AT5G60730	AT5G60730	NM_125466	none	chr5:24423555-24424985	sample_7sO23	sample_7sWT	OK	11.9156	0.607646	-4.29347	-4.55007
XLOC_001207	AT1G32415	AT1G32415	NM_102976	none	chr1:11697627-11697810	sample_7sO23	sample_7sWT	OK	2.55388	0.129064	-4.30653	-2.69713
XLOC_009889	BGLU23	AT3G09260	NM_111760	none	chr3:2841791-2842026	sample_7sO23	sample_7sWT	OK	5.30967	0.258999	-4.3576	-2.67298
XLOC_013039	SPA2	AT4G11110	NM_117181	none	chr4:6777188-6777684	sample_7sO23	sample_7sWT	OK	6.22553	0.303674	-4.3576	-2.94236
XLOC_017655	AT5G48320	AT5G48320	NM_124207	none	chr5:19582250-19583278	sample_7sO23	sample_7sWT	OK	4.01707	0.195948	-4.3576	-2.282
XLOC_003680	AT1G36060	AT1G36060	NM_103302	none	chr1:13454874-13455308	sample_7sO23	sample_7sWT	OK	3.14794	0.141269	-4.4779	-1.99129
XLOC_008986	AT3G47840	AT3G47840	NM_114654	none	chr3:17653480-17653615	sample_7sO23	sample_7sWT	OK	2.39357	0.107415	-4.4779	-1.76878
XLOC_003639	AT1G33440	AT1G33440	NM_103069	none	chr1:12129828-12130387	sample_7sO23	sample_7sWT	OK	1.94126	0.0837664	-4.53448	-1.63474
XLOC_012462	IAA29	AT4G32280	NM_119380	none	chr4:15583362-15584808	sample_7sO23	sample_7sWT	OK	32.8431	1.37105	-4.58223	-6.28095
XLOC_015900	VLN5	AT5G57320	NM_125114	none	chr5:23217223-23217551	sample_7sO23	sample_7sWT	OK	3.72066	0.154602	-4.58893	-2.1329
XLOC_004289	AT1G66060	AT1G66060	NM_105277	none	chr1:24594123-24594943	sample_7sO23	sample_7sWT	OK	1.46388	0.052979	-4.78824	-1.51383
XLOC_012948	AT4G05497	AT4G05497	NM_179199	none	chr4:2777852-2778476	sample_7sO23	sample_7sWT	OK	3.54027	0.124121	-4.83404	-2.03571
XLOC_006481	AT2G07599	AT2G07599	NM_001202587	NM_001202588	chr2:3350217-3351126	sample_7sO23	sample_7sWT	OK	7.83883	0.244291	-5.00396	-2.98582
XLOC_004897	AT1G47405	AT1G47405	unknown	none	chr1:17392573-17392960	sample_7sO23	sample_7sWT	OK	18.9408	0.531249	-5.15597	-4.55301
XLOC_015523	AT5G46871	AT5G46871	NM_001036943	none	chr5:19017943-19018482	sample_7sO23	sample_7sWT	OK	5.18501	0.141881	-5.19159	-2.32879
XLOC_003366	2021-09-03	AT1G24260	NM_001198152	NM_102272,NM_180622	chr1:8594453-8595886	sample_7sO23	sample_7sWT	OK	9.61928	0.263219	-5.19159	-3.23279
XLOC_017848	PORA	AT5G54190	NM_001036995	NM_124799	chr5:21990941-21992802	sample_7sO23	sample_7sWT	OK	60.6618	1.57799	-5.26463	-7.57686
XLOC_017924	ATOXS3	AT5G56550	NM_125038	none	chr5:22895628-22896558	sample_7sO23	sample_7sWT	OK	8.9873	0.221604	-5.34183	-3.53525
XLOC_007754	AT2G44745	AT2G44745	NM_130039	none	chr2:18446398-18446774	sample_7sO23	sample_7sWT	OK	22.3072	0.376341	-5.88932	-4.39872
XLOC_004642	-		unknown	none	chr1:28515304-28515907	sample_7sO23	sample_7sWT	OK	17.5232	0.172451	-6.66693	-3.3168
XLOC_000206	YUC9	AT1G04180	NM_100299	none	chr1:1104504-1106025	sample_7sO23	sample_7sWT	OK	7.17991	0.0537016	-7.06286	-2.86686
XLOC_012379	AT4G30180	AT4G30180	NM_119164	none	chr4:14768936-14769509	sample_7sO23	sample_7sWT	OK	4481.18	3.00175	-10.5439	-17.5123
