# Supplementary material for: Overexpression of HLH4 Inhibits Cell Elongation and Anthocyanin Biosynthesis in Arabidopsis thaliana
Source: Cells. 2022 Mar 24;11(7):1087. doi: 10.3390/cells11071087 (PMC8997993; doi:10.3390/cells11071087)
Supplement: Supplementary file 1 [file cells-11-01087-s001.zip › suppl/Table S2. HLH4 interacting proteins identified by Y2H screening.xlsx]

## Sheet: Sheet1
Table S2. HLH4 interacting proteins identified by Y2H screening
Name	Locus	Description
CIB5	AT1G26260	transcription factor bHLH76
CIL1	AT1G68920	transcription factor bHLH49
LRL2	AT4G30980	transcription factor bHLH69
RPL23A	AT1G04480	60S ribosomal protein L23
RPS15	AT1G04270	40S ribosomal protein S15-1
HSK	AT2G17265	homoserine kinase
SAT5	AT5G56760	serine acetyltransferase 1
SKIP30	AT3G63220	F-box/kelch-repeat protein
RAN2	AT5G20020	GTP-binding nuclear protein
TCTP1	AT3G16640	translationally-controlled tumor protein
GDI1	AT2G44100	guanosine nucleotide diphosphate dissociation inhibitor 1
ENODL19	AT4G12880	early nodulin-like protein 19
DIT1	AT5G12860	dicarboxylate transporter 1
ACO2	AT1G62380	1-aminocyclopropane-1-carboxylate oxidase 2
GASA4	AT5G15230	gibberellin-regulated protein 4
PGIP1	AT5G06860	polygalacturonase inhibitor 1
AT1G51020	AT1G51020	uncharacterized protein
AT5G06590	AT5G06590	uncharacterized protein
AT5G39570	AT5G39570	uncharacterized protein
AT5G47060	AT5G47060	uncharacterized protein
AT3G01430	AT3G01430	uncharacterized protein
AT5G14410	AT5G14410	uncharacterized protein
