# Supplementary material for: Overexpression of HLH4 Inhibits Cell Elongation and Anthocyanin Biosynthesis in Arabidopsis thaliana
Source: Cells. 2022 Mar 24;11(7):1087. doi: 10.3390/cells11071087 (PMC8997993; doi:10.3390/cells11071087)
Supplement: Supplementary file 1 [file cells-11-01087-s001.zip › suppl/Table S3. HLH4OE23-Flag Immunoprecipitation-Mass Spectrometry.xlsx]

## Sheet: WT background
Accession	Description	Score	Coverage	# Proteins	# Unique Peptides	# Peptides	# PSMs	# AAs	MW [kDa]	calc. pI
O03042	Ribulose bisphosphate carboxylase large chain OS=Arabidopsis thaliana GN=rbcL PE=1 SV=1 - [RBL_ARATH]	702.386	55.32	13	32	32	220	479	52.9216	6.29053
	A2	Sequence	# PSMs	# Proteins	# Protein Groups	Protein Group Accessions	Modifications	ΔCn	q-Value	PEP	XCorr	Charge	MH+ [Da]	ΔM [ppm]	RT [min]	# Missed Cleavages
	High	SQAETGEIKGHYLNATAGTcEEMIKR	6	6	1	O03042	C20(Carbamidomethyl)	0	0	2.839e-05	8.64697	4	2894.38	0.454483	54.0645	2
	High	ELGVPIVMHDYLTGGFTANTSLSHYcR	15	6	1	O03042	C26(Carbamidomethyl)	0	0	1.74604e-06	7.92188	3	3038.46	3.59238	97.8921	0
	High	SQAETGEIKGHYLNATAGTcEEMIK	3	6	1	O03042	C20(Carbamidomethyl)	0	0	3.342e-06	7.55232	3	2738.28	2.21832	57.8859	1
	High	GHYLNATAGTcEEMIKR	8	7	1	O03042	C11(Carbamidomethyl)	0	0	7.696e-05	6.56718	3	1950.92	3.3401	47.1705	1
	High	LTYYTPEYETKDTDILAAFR	7	9	1	O03042		0	0	0.0005554	5.84527	3	2410.19	4.4899	94.6984	1
	High	ESTLGFVDLLRDDYVEK	3	6	1	O03042		0	0	0.0005065	5.70801	2	1999.02	7.71893	100.071	1
	High	NEGRDLAVEGNEIIR	5	6	1	O03042		0	0	0.0008395	5.48376	3	1684.87	3.93729	57.3626	1
	High	ELGVPIVmHDYLTGGFTANTSLSHYcR	1	6	1	O03042	M8(Oxidation); C26(Carbamidomethyl)	0	0	9.939e-06	5.45905	3	3054.46	4.43906	85.2456	0
	High	GGLDFTKDDENVNSQPFmR	5	7	1	O03042	M18(Oxidation)	0	0	0.0006175	5.40666	2	2185.99	4.80008	64.6729	1
	High	GGLDFTKDDENVNSQPFMR	8	7	1	O03042		0	0	0.0003589	5.36361	2	2170	4.74229	72.2067	1
	High	ESTLGFVDLLRDDYVEKDR	10	6	1	O03042		0	0	0.001634	5.32498	4	2270.14	4.41121	95.2634	2
	High	LEGDRESTLGFVDLLR	9	6	1	O03042		0	0	0.03248	5.10419	3	1819.96	4.04576	91.1563	1
	High	LEGDRESTLGFVDLLRDDYVEK	3	6	1	O03042		0	0	0.008985	4.9969	4	2569.29	4.77357	96.5977	2
	High	LSGGDHIHAGTVVGK	7	6	1	O03042		0	0	0.003705	4.3526	2	1447.77	0.783083	32.5573	0
	High	EITFNFPTIDKLDGQE	5	2	1	O03042		0	0	0.01053	3.8662	2	1866.92	5.27676	100.347	1
	High	LEDLRIPPAYTK	36	10	1	O03042		0	0	0.003247	3.86592	2	1415.8	4.05443	60.3228	1
	High	DDENVNSQPFMR	4	9	1	O03042		0	0	0.1004	3.61631	2	1451.63	3.16418	51.1238	0
	High	TFQGPPHGIQVER	6	10	1	O03042		0	0	0.01061	3.47692	3	1465.76	4.54022	47.9053	0
	High	WSPELAAAcEVWK	4	5	1	O03042	C9(Carbamidomethyl)	0	0	0.03755	3.42499	3	1546.74	3.10427	86.8679	0
	High	LSGGDHIHAGTVVGKLEGDRESTLGFVDLLR	1	6	1	O03042		0	0	0.06609	3.37054	5	3248.71	2.29778	87.3828	2
	High	ESTLGFVDLLR	7	6	1	O03042		0	0	0.04057	3.19645	2	1249.68	4.31175	98.4615	0
	High	DLAVEGNEIIR	8	6	1	O03042		0	0	0.131	3.024	2	1228.66	1.67642	65.2072	0
	High	DRFLFcAEAIYK	1	7	1	O03042	C6(Carbamidomethyl)	0	0	0.08822	2.93118	2	1532.76	3.64005	80.9339	1
	High	EITFNFPTIDK	2	4	1	O03042		0	0	0.1397	2.86492	2	1324.68	2.20484	87.8779	0
	High	VALEAcVQAR	20	6	1	O03042	C6(Carbamidomethyl)	0	0	0.04203	2.8621	2	1116.59	3.8175	44.8897	0
	High	DTDILAAFR	9	10	1	O03042		0	0	0.1123	2.84703	2	1021.54	4.19936	86.441	0
	High	ALAALRLEDLR	2	10	1	O03042		0	0	0.1408	2.63785	2	1240.74	4.88613	70.1137	1
	High	LTYYTPEYETK	10	9	1	O03042		0	0	0.07083	2.59648	2	1407.67	4.97344	56.9737	0
	High	DNGLLLHIHR	1	6	1	O03042		0	0	0.05207	2.58987	3	1187.67	4.33454	52.1577	0
	High	FLFcAEAIYK	8	7	1	O03042	C4(Carbamidomethyl)	0	0	0.1685	2.56892	2	1261.63	2.30814	84.9281	0
	High	EYKLTYYTPEYETK	1	7	1	O03042		0	0	0.07371	2.36843	2	1827.87	2.31477	63.1958	1
	High	YGRPLLGcTIKPK	2	10	1	O03042	C8(Carbamidomethyl)	0	0	0.07115	2.05446	3	1502.85	1.91922	44.4896	0
	High	AGVKEYKLTYYTPEYETK	1	6	1	O03042		0	0.001	0.2715	1.56873	2	2183.1	6.44157	59.639	2
	High	AVYEcLR	1	10	1	O03042	C5(Carbamidomethyl)	0	0.001	0.3275	0.792164	2	910.447	1.97893	41.3556	0
	High	SQAETGEIKGHYLNATAGTcEEmIK	1	6	1	O03042	C20(Carbamidomethyl); M23(Oxidation)	0	0.008	0.3864	0.969162	4	2754.27	0.390351	49.9536	1
P32961	Nitrilase 1 OS=Arabidopsis thaliana GN=NIT1 PE=1 SV=2 - [NRL1_ARATH]	325.03	51.16	10	17	17	92	346	38.128	6.27783
	A2	Sequence	# PSMs	# Proteins	# Protein Groups	Protein Group Accessions	Modifications	ΔCn	q-Value	PEP	XCorr	Charge	MH+ [Da]	ΔM [ppm]	RT [min]	# Missed Cleavages
	High	LYFDSVGHYSRPDVLHLTVNEHPR	6	3	1	P32961		0	0	0.03631	6.83912	5	2851.44	3.71613	72.9498	0
	High	VTIVQSSTVYNDTPATIDKAEK	5	3	1	P32961		0	0	2.508e-05	6.30719	3	2380.24	4.88764	61.1416	1
	High	KNHVYLVMGAIEK	12	2	1	P32961		0	0	0.001011	5.60541	2	1501.82	2.61191	56.2487	1
	High	LYFDSVGHYSRPDVLHLTVNEHPRK	8	3	1	P32961		0	0	0.03458	5.14137	6	2979.54	5.29329	68.5116	1
	High	cIWGQGDGSTIPVYDTPIGK	2	7	1	P32961	C1(Carbamidomethyl)	0	0	0.0005405	5.01227	2	2164.05	4.22423	85.427	0
	High	VTIVQSSTVYNDTPATIDK	7	3	1	P32961		0	0	0.001436	4.99451	2	2052.06	3.32972	63.785	0
	High	GAELVLFPEGFIGGYPR	4	2	1	P32961		0	0	0.00723	4.85919	3	1821.96	4.37366	102.708	0
	High	AKLYFDSVGHYSRPDVLHLTVNEHPR	2	3	1	P32961		0	0	0.01633	4.78377	6	3050.57	4.84642	68.4943	1
	High	DMSTVQNATPFNGVAPSTTVR	1	2	1	P32961		0	0	7.151e-05	4.4293	2	2193.07	6.58321	70.0542	0
	High	DmSTVQNATPFNGVAPSTTVR	3	2	1	P32961	M2(Oxidation)	0	0	0.008019	4.18398	3	2209.06	2.28318	63.5174	0
	High	NHVYLVMGAIEK	2	2	1	P32961		0	0	0.005484	4.15743	2	1373.73	2.23293	63.7583	0
	High	FGLAVGVHNEEGRDEFR	12	4	1	P32961		0	0	0.005202	4.13482	4	1931.95	5.61441	59.7471	1
	High	FGLAVGVHNEEGRDEFRK	14	2	1	P32961		0	0	0.06046	4.01611	4	2060.04	4.61383	50.7859	2
	High	GIELYcAPTADGSK	3	6	1	P32961	C6(Carbamidomethyl)	0	0	0.0092	3.76364	2	1481.7	2.80387	57.741	0
	High	LGAAIcWENR	6	9	1	P32961	C6(Carbamidomethyl)	0	0	0.06702	3.10782	2	1189.58	5.4213	60.8523	0
	High	KYHASAIHVPGPEVAR	3	2	1	P32961		0	0	0.03716	2.83661	4	1731.93	2.39321	41.9936	1
	High	FGLAVGVHNEEGR	1	4	1	P32961		0	0	0.02541	2.53272	2	1384.7	2.53028	51.1305	0
	High	YHASAIHVPGPEVAR	1	2	1	P32961		0	0	0.1236	1.47395	2	1603.84	2.60068	47.0986	0
Q9M9S3	Single-stranded DNA-binding protein WHY1, chloroplastic OS=Arabidopsis thaliana GN=WHY1 PE=1 SV=1 - [WHY1_ARATH]	256.336	49.43	2	9	10	93	263	29.04	9.37842
	A2	Sequence	# PSMs	# Proteins	# Protein Groups	Protein Group Accessions	Modifications	ΔCn	q-Value	PEP	XCorr	Charge	MH+ [Da]	ΔM [ppm]	RT [min]	# Missed Cleavages
	High	KQVFSLSVTEIGTLVSLGPR	15	1	1	Q9M9S3		0	0	2.098e-05	6.24394	2	2131.22	4.45565	101.887	1
	High	QVFSLSVTEIGTLVSLGPR	8	1	1	Q9M9S3		0	0	0.0005284	5.27547	2	2003.13	5.22775	103.636	0
	High	VLKVEPLPDGSGHFFNLSVQNK	1	2	1	Q9M9S3		0	0	0.02012	5.26774	4	2425.3	4.21346	80.8023	1
	High	FGDSSSSPSPAEGLPAR	21	2	1	Q9M9S3		0	0	0.0001689	4.85571	2	1661.78	0.598269	50.0706	0
	High	VEPLPDGSGHFFNLSVQNK	5	2	1	Q9M9S3		0	0	0.004724	4.52508	3	2085.05	2.37202	78.1368	0
	High	APEFVALDSGAFK	19	2	1	Q9M9S3		0	0	0.01572	3.84348	2	1351.69	3.20325	79.2085	0
	High	VNNASPNYGGDYEWNR	3	2	1	Q9M9S3		0	0	0.0006513	3.83902	2	1855.81	3.29684	57.0677	0
	High	LVNVDESIYIPITR	17	2	1	Q9M9S3		0	0	0.002018	3.65273	2	1631.9	2.21641	84.9344	0
	High	DGFLLLQFAPSAGVR	2	1	1	Q9M9S3		0	0	0.002092	3.63216	2	1590.87	3.912	103.006	0
	High	EScEFFHDPFKGK	2	3	2	Q9M9S3;Q66GR6	C3(Carbamidomethyl)	0	0	0.007822	3.60065	2	1627.73	3.80601	64.8184	1
P19366	ATP synthase subunit beta, chloroplastic OS=Arabidopsis thaliana GN=atpB PE=1 SV=2 - [ATPB_ARATH]	150.247	56.02	3	19	20	50	498	53.9001	5.50342
	A2	Sequence	# PSMs	# Proteins	# Protein Groups	Protein Group Accessions	Modifications	ΔCn	q-Value	PEP	XCorr	Charge	MH+ [Da]	ΔM [ppm]	RT [min]	# Missed Cleavages
	High	GRDTLGQEINVTcEVQQLLGNNR	1	3	1	P19366	C13(Carbamidomethyl)	0	0	0.000102	6.62195	3	2614.31	4.37415	100.268	1
	High	DVNEQDVLLFIDNIFR	2	1	1	P19366		0	0	0.0006553	5.45457	2	1950.01	5.35303	106.41	0
	High	GMDVVDMGNPLSVPVGGATLGR	2	2	1	P19366		0	0	0.0002172	4.58866	2	2142.08	4.25236	94.5058	0
	High	VGLTALTMAEYFR	2	1	1	P19366		0	0	0.003851	4.05196	2	1471.77	7.02882	100.993	0
	High	TVLIMELINNIAK	1	1	1	P19366		0	0	0.02973	3.92256	2	1471.86	3.76812	104.755	0
	High	IAQIIGPVLDVAFPPGK	3	3	1	P19366		0	0	0.02012	3.90253	3	1735.03	7.23672	101.337	0
	High	IFNVLGEPVDNLGPVDTR	2	2	1	P19366		0	0	0.0457	3.86383	3	1955.03	2.01816	92.5268	0
	High	MPSAVGYQPTLSTEMGTLQER	2	1	1	P19366		0	0	6.04e-05	3.67851	2	2296.11	7.4939	80.3925	0
	High	FVQAGSEVSALLGR	2	1	1	P19366		0	0	0.00833	3.60402	2	1433.78	3.18262	81.3	0
	High	MPNIYNALVVK	5	3	1	P19366		0	0	0.02323	3.52697	2	1261.7	3.63842	82.1735	0
	High	GIYPAVDPLDSTSTMLQPR	1	1	1	P19366		0	0	0.004461	3.47306	2	2061.04	1.57042	89.8236	0
	High	VVDLLAPYRR	3	1	1	P19366		0	0	0.1558	3.12136	3	1201.71	4.20105	64.7667	1
	High	VALVYGQMNEPPGAR	5	1	1	P19366		0	0	0.002795	2.94984	2	1601.82	5.83743	60.7135	0
	High	IGLFGGAGVGK	3	7	2	Q8H135;P19366		0	0	0.007761	2.83174	2	975.568	5.4237	66.7223	0
	High	SAPAFIELDTK	1	2	1	P19366		0	0	0.07675	2.7633	2	1191.63	4.93108	68.6067	0
	High	VVDLLAPYR	4	1	1	P19366		0	0	0.1133	2.74565	2	1045.61	2.63753	76.6513	0
	High	AHGGVSVFGGVGER	2	1	1	P19366		0	0	0.008631	2.56302	2	1328.67	2.97804	50.3539	0
	High	LSIFETGIK	3	2	1	P19366		0	0	0.09874	2.30224	2	1007.58	4.21524	73.1273	0
	High	AVAMSATEGLKR	2	2	1	P19366		0	0	0.1118	2.02468	3	1233.66	2.09511	38.2978	1
	High	MPSAVGYQPTLSTEmGTLQER	1	1	1	P19366	M15(Oxidation)	0	0	0.01041	2.00817	2	2312.1	5.1009	67.481	0
	High	EGNDLYMEMK	2	1	1	P19366		0	0	0.1698	1.98346	2	1229.52	2.08209	56.022	0
	High	VALVYGQmNEPPGAR	1	1	1	P19366	M8(Oxidation)	0	0	0.04323	1.47064	2	1617.81	1.75474	49.8886	0
P25856	Glyceraldehyde-3-phosphate dehydrogenase GAPA1, chloroplastic OS=Arabidopsis thaliana GN=GAPA1 PE=1 SV=3 - [G3PA1_ARATH]	131.261	35.1	5	5	13	39	396	42.463	7.75244
	A2	Sequence	# PSMs	# Proteins	# Protein Groups	Protein Group Accessions	Modifications	ΔCn	q-Value	PEP	XCorr	Charge	MH+ [Da]	ΔM [ppm]	RT [min]	# Missed Cleavages
	High	VPTPNVSVVDLVVQVSKK	2	6	2	P25856;Q9LPW0		0	0	8.421e-05	6.50762	3	1908.12	3.78441	93.3932	1
	High	VPTPNVSVVDLVVQVSK	2	6	2	P25856;Q9LPW0		0	0	6.669e-05	6.00934	2	1780.03	7.52705	100.833	0
	High	YDSTLGIFDADVKPSGETAISVDGK	3	1	1	P25856		0	0	0.0001694	5.36674	3	2585.28	6.67069	84.5226	0
	High	KDSPLDIIAINDTGGVK	1	1	1	P25856		0	0	0.002118	4.23143	2	1755.96	7.42516	77.4584	1
	High	VVDLADIVANNWK	3	6	2	P25856;Q9LPW0		0	0	0.001414	4.20323	2	1456.79	4.64803	100.64	0
	High	AAALNIVPTSTGAAK	13	9	3	P25856;Q9LPW0;A0A178WKB4		0	0	0.001682	4.13466	2	1384.78	1.0992	54.5123	0
	High	KTFAEEVNAAFR	2	6	2	P25856;Q9LPW0		0	0	0.0142	4.13389	2	1382.71	4.05027	72.9543	1
	High	DSPLDIIAINDTGGVK	2	1	1	P25856		0	0	0.01218	4.05557	2	1627.86	3.35977	90.5539	0
	High	TFAEEVNAAFR	3	6	2	P25856;Q9LPW0		0	0	0.05233	3.24286	2	1254.62	3.87946	78.6945	0
	High	VIAWYDNEWGYSQR	3	6	2	P25856;Q9LPW0		0	0	0.009396	3.19167	2	1786.82	1.63719	84.6153	0
	High	AVALVLPNLK	3	6	2	P25856;Q9LPW0		0	0	0.07563	2.39852	2	1037.68	4.11659	78.3656	0
	High	IIQVVSNRNPSLLPWK	1	1	1	P25856		0	0	0.09542	1.94923	2	1864.09	4.69271	77.8329	1
	High	NPSLLPWK	1	1	1	P25856		0	0.001	0.2082	1.76914	2	954.544	3.43897	73.344	0
A0A178WKB4	Glyceraldehyde-3-phosphate dehydrogenase OS=Arabidopsis thaliana GN=AXX17_At1g39030 PE=3 SV=1 - [A0A178WKB4_ARATH]	118.999	26.62	3	9	10	35	402	42.768	6.0874
	A2	Sequence	# PSMs	# Proteins	# Protein Groups	Protein Group Accessions	Modifications	ΔCn	q-Value	PEP	XCorr	Charge	MH+ [Da]	ΔM [ppm]	RT [min]	# Missed Cleavages
	High	VPTPNVSVVDLVINVEK	2	3	1	A0A178WKB4		0	0	0.0001763	5.34796	2	1822.04	3.83021	101.506	0
	High	VPTPNVSVVDLVINVEKK	3	3	1	A0A178WKB4		0	0	0.002151	5.24632	3	1950.14	5.79423	96.7447	1
	High	KDSPLEVVVLNDSGGVK	2	2	1	A0A178WKB4		0	0	0.0001171	5.04897	2	1755.95	0.403878	70.3173	1
	High	AAALNIVPTSTGAAK	13	9	3	P25856;Q9LPW0;A0A178WKB4		0	0	0.001682	4.13466	2	1384.78	1.0992	54.5123	0
	High	KGLTAEDVNEAFR	2	3	1	A0A178WKB4		0	0	0.006587	3.87142	2	1449.73	-3.69616	57.954	1
	High	VVDLAHLVASK	5	3	1	A0A178WKB4		0	0	0.01035	3.7733	2	1151.68	3.96605	66.1898	0
	High	GLTAEDVNEAFRK	3	3	1	A0A178WKB4		0	0	0.01872	3.55721	3	1449.74	4.60949	59.0849	1
	High	VVAWYDNEWGYSQR	1	3	1	A0A178WKB4		0	0	0.002055	3.52036	2	1772.8	1.18223	81.1381	0
	High	VLDEEFGIVK	2	3	1	A0A178WKB4		0	0	0.09996	2.77241	2	1148.62	4.22252	69.3011	0
	High	YDSMLGTFK	2	2	1	A0A178WKB4		0	0	0.1049	2.46375	2	1061.5	2.74929	65.5337	0
P56757	ATP synthase subunit alpha, chloroplastic OS=Arabidopsis thaliana GN=atpA PE=1 SV=1 - [ATPA_ARATH]	116.377	31.76	4	13	14	37	507	55.294	5.24951
	A2	Sequence	# PSMs	# Proteins	# Protein Groups	Protein Group Accessions	Modifications	ΔCn	q-Value	PEP	XCorr	Charge	MH+ [Da]	ΔM [ppm]	RT [min]	# Missed Cleavages
	High	RSVYEPLQTGLIAIDSMIPIGR	1	2	1	P56757		0	0	0.0001282	7.11103	3	2429.33	2.44835	103.692	1
	High	TLTAEAESFLKEGIQEQLER	1	1	1	P56757		0	0	0.001928	6.41965	3	2292.18	4.88062	101.513	1
	High	SVYEPLQTGLIAIDSMIPIGR	2	2	1	P56757		0	0	2.916e-05	5.24923	3	2273.23	3.84484	105.268	0
	High	EVTIVNTGTVLQVGDGIAR	2	1	1	P56757		0	0	0.003768	4.48804	2	1942.07	6.09242	84.4829	0
	High	ASSVAQVVTSLQER	3	4	1	P56757		0	0	0.001871	4.18045	2	1474.79	3.97101	72.5746	0
	High	EQHTLIIYDDLSK	3	3	1	P56757		0	0	0.001633	4.16589	2	1574.81	3.77697	68.7908	0
	High	VINALANPIDGR	5	1	1	P56757		0	0	0.004814	3.40022	2	1252.71	5.04477	62.238	0
	High	EAYPGDVFYLHSR	3	3	1	P56757		0	0	0.008166	3.15356	3	1553.74	4.09513	68.7988	0
	High	LIESPAPGIISR	4	2	1	P56757		0	0	0.01568	3.13672	2	1252.73	5.52908	60.7561	0
	High	IAQIPVSEAYLGR	2	1	1	P56757		0	0	0.007947	3.01888	2	1416.79	4.4748	69.9286	0
	High	TLTAEAESFLK	1	1	1	P56757		0	0	0.1881	2.92578	2	1209.64	2.3845	81.0509	0
	High	ADEISNIIR	5	1	1	P56757		0	0	0.1783	2.90657	2	1030.56	4.71928	60.4193	0
	High	QMSLLLR	3	8	2	P92549;P56757		0	0.001	0.3195	1.98466	2	860.506	4.35528	64.5358	0
	High	FLLQEKV	2	1	1	P56757		0	0.001	0.3287	1.27391	2	876.523	4.3837	63.7109	1
Q9LPW0	Glyceraldehyde-3-phosphate dehydrogenase GAPA2, chloroplastic OS=Arabidopsis thaliana GN=GAPA2 PE=2 SV=1 - [G3PA2_ARATH]	115.319	30.83	6	3	11	34	399	42.8201	8.04541
	A2	Sequence	# PSMs	# Proteins	# Protein Groups	Protein Group Accessions	Modifications	ΔCn	q-Value	PEP	XCorr	Charge	MH+ [Da]	ΔM [ppm]	RT [min]	# Missed Cleavages
	High	VPTPNVSVVDLVVQVSKK	2	6	2	P25856;Q9LPW0		0	0	8.421e-05	6.50762	3	1908.12	3.78441	93.3932	1
	High	VPTPNVSVVDLVVQVSK	2	6	2	P25856;Q9LPW0		0	0	6.669e-05	6.00934	2	1780.03	7.52705	100.833	0
	High	KDSPLDVVVINDTGGVK	1	2	1	Q9LPW0		0	0	0.0003685	4.77116	2	1755.96	6.10433	69.9822	1
	High	YDSTLGIFDADVKPSGDSALSVDGK	1	2	1	Q9LPW0		0	0	0.0002368	4.7043	3	2557.24	4.11408	84.3096	0
	High	DSPLDVVVINDTGGVK	1	2	1	Q9LPW0		0	0	0.001838	4.31448	2	1627.85	0.585204	82.102	0
	High	VVDLADIVANNWK	3	6	2	P25856;Q9LPW0		0	0	0.001414	4.20323	2	1456.79	4.64803	100.64	0
	High	AAALNIVPTSTGAAK	13	9	3	P25856;Q9LPW0;A0A178WKB4		0	0	0.001682	4.13466	2	1384.78	1.0992	54.5123	0
	High	KTFAEEVNAAFR	2	6	2	P25856;Q9LPW0		0	0	0.0142	4.13389	2	1382.71	4.05027	72.9543	1
	High	TFAEEVNAAFR	3	6	2	P25856;Q9LPW0		0	0	0.05233	3.24286	2	1254.62	3.87946	78.6945	0
	High	VIAWYDNEWGYSQR	3	6	2	P25856;Q9LPW0		0	0	0.009396	3.19167	2	1786.82	1.63719	84.6153	0
	High	AVALVLPNLK	3	6	2	P25856;Q9LPW0		0	0	0.07563	2.39852	2	1037.68	4.11659	78.3656	0
Q944G9	Fructose-bisphosphate aldolase 2, chloroplastic OS=Arabidopsis thaliana GN=FBA2 PE=1 SV=2 - [ALFP2_ARATH]	109.789	43.47	2	9	11	35	398	42.9611	7.23975
	A2	Sequence	# PSMs	# Proteins	# Protein Groups	Protein Group Accessions	Modifications	ΔCn	q-Value	PEP	XCorr	Charge	MH+ [Da]	ΔM [ppm]	RT [min]	# Missed Cleavages
	High	TLLVSAPGLGQYVSGAILFEETLYQSTTEGKK	2	2	1	Q944G9		0	0	0.001423	6.89095	4	3400.81	4.79684	105.424	1
	High	YAAISQDSGLVPIVEPEILLDGEHDIDR	1	2	1	Q944G9		0	0	1.913e-05	5.86411	3	3064.57	6.90354	102.023	0
	High	TWGGRPENVNAAQTTLLAR	4	1	1	Q944G9		0	0	0.00535	5.42794	3	2055.08	4.41645	62.3876	0
	High	MVDVLVEQNIVPGIK	3	6	2	F4IGL5;Q944G9		0	0	0.0004984	4.267	2	1653.93	1.83595	89.8904	0
	High	mVDVLVEQNIVPGIK	2	6	2	F4IGL5;Q944G9	M1(Oxidation)	0	0	0.007325	3.94049	2	1669.93	8.66453	83.7322	0
	High	LDSIGLENTEANR	3	2	1	Q944G9		0	0	0.005424	3.72022	2	1431.71	1.93571	51.2712	0
	High	DRATPEQVAAYTLK	3	2	1	Q944G9		0	0	0.03374	3.69535	2	1562.83	6.76156	58.9291	1
	High	GILAMDESNATcGK	3	2	1	Q944G9	C12(Carbamidomethyl)	0	0	0.002671	3.58084	2	1466.66	-1.44951	52.4983	0
	High	GLVPLVGSNNESWcQGLDGLSSR	4	2	1	Q944G9	C14(Carbamidomethyl)	0	0	0.0186	3.55491	3	2445.2	5.12489	97.2131	0
	High	TVVSIPNGPSALAVK	2	6	2	F4IGL5;Q944G9		0	0	0.03165	2.78413	2	1452.85	6.35623	69.492	0
	High	TLLVSAPGLGQYVSGAILFEETLYQSTTEGK	1	2	1	Q944G9		0	0	0.06241	2.58973	3	3272.71	4.26115	106.091	0
	High	ATPEQVAAYTLK	7	2	1	Q944G9		0	0	0.07208	2.57131	2	1291.69	2.71374	63.3235	0
B9DHU0	AT1G20620 protein (Fragment) OS=Arabidopsis thaliana GN=At1g20620 PE=2 SV=1 - [B9DHU0_ARATH]	105.322	37.55	14	8	12	30	458	52.9818	7.45947
	A2	Sequence	# PSMs	# Proteins	# Protein Groups	Protein Group Accessions	Modifications	ΔCn	q-Value	PEP	XCorr	Charge	MH+ [Da]	ΔM [ppm]	RT [min]	# Missed Cleavages
	High	GFFEVTHDISNLTcADFLR	2	13	2	B9DFK6;B9DHU0	C14(Carbamidomethyl)	0	0	0.0002944	6.20635	3	2242.07	5.53659	102.065	0
	High	DLHDAIASGNYPEWK	2	10	1	B9DHU0		0	0	0.00192	5.27957	2	1715.8	1.19458	71.2347	0
	High	DGIQFPDVVHALKPNPK	5	9	1	B9DHU0		0	0	0.005573	4.54029	2	1875.01	-0.859469	78.1024	0
	High	GPVLLEDYHLIEK	2	8	1	B9DHU0		0	0	0.002687	4.21648	3	1525.83	4.52911	77.3526	0
	High	EGNFDLVGNNTPVFFIR	2	9	1	B9DHU0		0	0	0.003108	3.97566	2	1938.97	1.60669	101.559	0
	High	LFIQTMDPADEDKFDFDPLDVTK	1	10	1	B9DHU0		0	0	0.02072	3.90154	3	2700.29	4.04126	101.869	1
	High	LGPNYLQLPVNAPK	2	18	3	Q96528;B9DFK6;B9DHU0		0	0	0.006626	3.66949	2	1523.86	2.38908	77.9451	0
	High	LFIQTmDPADEDKFDFDPLDVTK	1	10	1	B9DHU0	M6(Oxidation)	0	0	0.01001	3.59318	3	2716.29	5.93444	99.918	1
	High	GIWISYWSQADR	2	6	1	B9DHU0		0	0	0.06819	3.15838	2	1481.72	2.7804	91.1983	0
	High	APGVQTPVIVR	3	14	2	B9DFK6;B9DHU0		0	0	0.04249	3.15566	2	1136.68	2.32318	51.4174	0
	High	WVEILSEPR	2	9	1	B9DHU0		0	0	0.02101	3.11272	2	1128.61	2.00421	71.1005	0
	High	TNIQEYWR	2	9	1	B9DHU0		0	0	0.08494	2.97607	2	1109.54	3.02628	61.7718	0
	High	IWPEDILPLQPVGR	4	11	2	Q96528;B9DHU0		0	0	0.08027	2.6888	2	1632.92	5.85849	102.13	0
Q9FX54	Glyceraldehyde-3-phosphate dehydrogenase GAPC2, cytosolic OS=Arabidopsis thaliana GN=GAPC2 PE=1 SV=1 - [G3PC2_ARATH]	101.996	54.73	10	12	12	32	338	36.89	7.18115
	A2	Sequence	# PSMs	# Proteins	# Protein Groups	Protein Group Accessions	Modifications	ΔCn	q-Value	PEP	XCorr	Charge	MH+ [Da]	ΔM [ppm]	RT [min]	# Missed Cleavages
	High	FGIVEGLMTTVHSITATQK	2	5	1	Q9FX54		0	0	0.00143	6.11477	3	2033.08	1.87227	102.618	0
	High	NPEDIPWGEAGADFVVESTGVFTDKDK	1	3	1	Q9FX54		0	0	2.218e-05	6.01335	3	2923.38	4.44542	102.663	1
	High	VKDDKTLLFGEKPVTVFGIR	3	3	1	Q9FX54		0	0	0.0001087	4.90967	4	2262.3	4.87219	80.0292	2
	High	DDVELVAVNDPFITTEYMTYMFK	1	5	1	Q9FX54		0	0	0.04733	4.89376	3	2741.28	4.16937	104.992	0
	High	GILGYTEDDVVSTDFVGDNR	3	8	1	Q9FX54		0	0	0.0001718	4.7597	2	2172.01	1.61675	88.4533	0
	High	VPTVDVSVVDLTVR	1	7	1	Q9FX54		0	0	0.0009723	4.52306	2	1498.85	2.34214	84.8852	0
	High	TLLFGEKPVTVFGIR	6	5	1	Q9FX54		0	0	0.00746	4.01691	3	1676.98	3.78073	90.6897	0
	High	AASFNIIPSSTGAAK	3	7	1	Q9FX54		0	0	0.03693	3.89354	2	1434.76	2.41387	65.3414	0
	High	VVDLIVHMSKA	2	6	1	Q9FX54		0	0	0.02391	2.90473	2	1211.68	2.49131	62.8143	1
	High	VVDLIVHMSK	6	7	1	Q9FX54		0	0	0.03618	2.86578	3	1140.65	3.92821	60.1379	0
	High	DAPMFVVGVNEHEYK	2	5	1	Q9FX54		0	0	0.0248	2.33681	2	1734.83	6.01565	68.627	0
	High	SDLDIVSNAScTTNcLAPLAK	1	5	1	Q9FX54	C11(Carbamidomethyl); C15(Carbamidomethyl)	0	0	0.02888	2.00343	2	2250.09	7.85976	80.5901	0
	High	DAPmFVVGVNEHEYK	1	5	1	Q9FX54	M4(Oxidation)	0	0.003	0.3647	1.50761	2	1750.82	4.26341	61.5124	0
A0A178UL15	Ribulose bisphosphate carboxylase small chain OS=Arabidopsis thaliana GN=AXX17_At5g35730 PE=3 SV=1 - [A0A178UL15_ARATH]	99.4757	56.91	7	3	10	35	181	20.3301	7.7085
	A2	Sequence	# PSMs	# Proteins	# Protein Groups	Protein Group Accessions	Modifications	ΔCn	q-Value	PEP	XCorr	Charge	MH+ [Da]	ΔM [ppm]	RT [min]	# Missed Cleavages
	High	KFETLSYLPDLSDVELAK	6	7	1	A0A178UL15		0	0	0.0003861	6.7703	2	2068.09	4.63166	97.6595	1
	High	KKFETLSYLPDLSDVELAK	3	7	1	A0A178UL15		0	0	2.038e-05	5.41044	2	2196.19	4.473	87.0637	2
	High	WIPcVEFELEHGFVYR	1	10	3	P10795;P10796;A0A178UL15	C4(Carbamidomethyl)	0	0	0.002098	5.10435	3	2081.01	7.15833	100.986	0
	High	LPLFGcTDSAQVLK	4	11	3	P10795;P10796;A0A178UL15	C6(Carbamidomethyl)	0	0	0.0007759	5.09501	2	1548.82	3.8712	80.8156	0
	High	LPLFGcTDSAQVLKEVEEcKK	2	11	3	P10795;P10796;A0A178UL15	C6(Carbamidomethyl); C19(Carbamidomethyl)	0	0	0.001386	4.93983	4	2451.24	4.69892	84.1628	2
	High	QVQcISFIAYKPPSFTEA	3	5	1	A0A178UL15	C4(Carbamidomethyl)	0	0	0.00226	3.76588	2	2086.05	6.59061	92.4006	0
	High	EVDYLLR	11	14	3	P10795;P10796;A0A178UL15		0	0	0.1193	1.73862	2	907.491	2.48695	57.7455	0
	High	YWTMWK	1	11	3	P10795;P10796;A0A178UL15		0	0.001	0.3007	1.47927	2	914.425	2.21238	75.3082	0
	High	IIGFDNTR	1	12	3	P10795;P10796;A0A178UL15		0	0.001	0.1987	1.42616	2	935.498	3.72223	52.1898	0
	High	EYPGAFIR	3	9	2	P10796;A0A178UL15		0	0.001	0.3264	1.28856	2	952.491	2.65329	58.0267	0
F4IVZ7	Rubisco activase OS=Arabidopsis thaliana GN=RCA PE=1 SV=1 - [F4IVZ7_ARATH]	92.71	39.91	4	13	13	32	441	48.4694	7.69385
	A2	Sequence	# PSMs	# Proteins	# Protein Groups	Protein Group Accessions	Modifications	ΔCn	q-Value	PEP	XCorr	Charge	MH+ [Da]	ΔM [ppm]	RT [min]	# Missed Cleavages
	High	VQLAETYLSQAALGDANADAIGR	4	4	1	F4IVZ7		0	0	0.0001063	5.82803	2	2347.2	4.60691	87.5669	0
	High	RVQLAETYLSQAALGDANADAIGR	1	4	1	F4IVZ7		0	0	2.421e-05	5.71352	3	2503.3	3.97901	80.633	1
	High	GMVDSVFQAPMGTGTHHAVLSSYEYVSQGLR	1	3	1	F4IVZ7		0	0	0.001778	4.6366	4	3324.59	4.19727	94.0892	0
	High	NFLTLPNIKVPLILGIWGGK	1	3	1	F4IVZ7		0	0	0.005789	4.43111	3	2193.32	3.79862	104.452	1
	High	LMEYGNMLVMEQENVKR	2	4	1	F4IVZ7		0	0	0.003199	3.9322	3	2084.01	4.75865	76.1395	1
	High	GLAYDTSDDQQDITR	6	3	1	F4IVZ7		0	0	0.001005	3.90132	2	1697.77	3.9055	48.7434	0
	High	EGPPVFEQPEMTYEK	2	4	1	F4IVZ7		0	0	0.001229	3.53945	2	1780.81	2.5086	68.8784	0
	High	MccLFINDLDAGAGR	1	4	1	F4IVZ7	C2(Carbamidomethyl); C3(Carbamidomethyl)	0	0	0.007531	3.41691	2	1712.76	1.35964	85.2196	0
	High	EGPPVFEQPEmTYEK	2	4	1	F4IVZ7	M11(Oxidation)	0	0	0.003337	3.27366	2	1796.81	4.77278	60.2849	0
	High	VPLILGIWGGK	2	3	1	F4IVZ7		0	0	0.008904	3.25423	2	1152.72	6.9055	101.373	0
	High	LmEYGNMLVMEQENVKR	1	4	1	F4IVZ7	M2(Oxidation)	0	0	0.01694	3.21337	3	2100	4.49898	68.4882	1
	High	MGINPIMMSAGELESGNAGEPAK	1	3	1	F4IVZ7		0	0	0.02708	2.92632	2	2304.09	8.65434	88.7609	0
	High	LmEYGNmLVMEQENVKR	2	4	1	F4IVZ7	M2(Oxidation); M7(Oxidation)	0	0	0.09771	2.28358	3	2116	3.98364	57.5305	1
	High	SFQcELVMAK	2	3	1	F4IVZ7	C4(Carbamidomethyl)	0	0	0.0847	2.1333	2	1212.58	0.735709	62.6217	0
	High	NFLTLPNIK	3	3	1	F4IVZ7		0	0.001	0.2281	1.9981	2	1059.63	5.34388	83.4111	0
	High	FYWAPTR	1	4	1	F4IVZ7		0	0.003	0.367	1.74779	2	940.472	4.33288	63.2909	0
P10795	Ribulose bisphosphate carboxylase small chain 1A, chloroplastic OS=Arabidopsis thaliana GN=RBCS-1A PE=1 SV=2 - [RBS1A_ARATH]	89.4755	56.67	6	5	11	34	180	20.203	7.7085
	A2	Sequence	# PSMs	# Proteins	# Protein Groups	Protein Group Accessions	Modifications	ΔCn	q-Value	PEP	XCorr	Charge	MH+ [Da]	ΔM [ppm]	RT [min]	# Missed Cleavages
	High	KFETLSYLPDLTDSELAKEVDYLIR	1	5	1	P10795		0	0	0.001894	6.71328	4	2958.55	5.13298	103.608	2
	High	KKFETLSYLPDLTDSELAK	2	5	1	P10795		0	0	0.0001065	5.92568	2	2198.16	2.46437	80.9098	2
	High	KFETLSYLPDLTDSELAK	4	5	1	P10795		0	0	0.001222	5.74709	2	2070.07	2.38064	89.734	1
	High	WIPcVEFELEHGFVYR	1	10	3	P10795;P10796;A0A178UL15	C4(Carbamidomethyl)	0	0	0.002098	5.10435	3	2081.01	7.15833	100.986	0
	High	LPLFGcTDSAQVLK	4	11	3	P10795;P10796;A0A178UL15	C6(Carbamidomethyl)	0	0	0.0007759	5.09501	2	1548.82	3.8712	80.8156	0
	High	LPLFGcTDSAQVLKEVEEcKK	2	11	3	P10795;P10796;A0A178UL15	C6(Carbamidomethyl); C19(Carbamidomethyl)	0	0	0.001386	4.93983	4	2451.24	4.69892	84.1628	2
	High	QVQcISFIAYKPPSFTG	1	2	1	P10795	C4(Carbamidomethyl)	0	0	0.1617	2.21053	3	1942.98	1.83453	90.6252	0
	High	EVDYLIR	11	14	3	P10795;P10796;A0A178UL15		0	0	0.1193	1.73862	2	907.491	2.48695	57.7455	0
	High	EYPNAFIR	6	3	1	P10795		0	0	0.1827	1.60638	2	1009.51	3.07171	58.1825	0
	High	YWTMWK	1	11	3	P10795;P10796;A0A178UL15		0	0.001	0.3007	1.47927	2	914.425	2.21238	75.3082	0
	High	IIGFDNTR	1	12	3	P10795;P10796;A0A178UL15		0	0.001	0.1987	1.42616	2	935.498	3.72223	52.1898	0
Q9LF98	Fructose-bisphosphate aldolase 8, cytosolic OS=Arabidopsis thaliana GN=FBA8 PE=1 SV=1 - [ALFC8_ARATH]	85.973	52.23	5	6	13	28	358	38.5159	6.45557
	A2	Sequence	# PSMs	# Proteins	# Protein Groups	Protein Group Accessions	Modifications	ΔCn	q-Value	PEP	XCorr	Charge	MH+ [Da]	ΔM [ppm]	RT [min]	# Missed Cleavages
	High	YAVIcQENGLVPIVEPEILVDGSHDIQK	1	4	2	Q9LF98;Q9SJQ9	C5(Carbamidomethyl)	0	0	0.0001846	5.99176	3	3135.62	5.34278	100.338	0
	High	GTVELAGTDGETTTQGLDGLGDR	3	2	1	Q9LF98		0	0	0.0001432	4.81254	2	2263.08	4.89428	68.322	0
	High	FADELIANAAYIGTPGK	2	3	2	Q9LF98;Q9SJQ9		0	0	0.004999	4.73172	2	1750.9	1.63742	85.1116	0
	High	ELLFTAPGALPcLSGVILFEETLYQK	1	2	1	Q9LF98	C12(Carbamidomethyl)	0	0	0.01079	4.6288	3	2909.55	4.23614	106.033	0
	High	TVPAAVPAIVFLSGGQSEEEATR	6	4	2	Q9LF98;Q9SJQ9		0	0	0.0002527	4.2379	2	2329.22	6.1307	99.6727	0
	High	VDKGTVELAGTDGETTTQGLDGLGDR	2	2	1	Q9LF98		0	0	0.002409	3.89574	3	2605.27	6.08461	64.7408	1
	High	GILAADESTGTIGK	2	7	3	Q9LF98;O65581;Q9SJQ9		0	0	0.02887	3.58588	2	1332.7	3.11263	51.8493	0
	High	SSDGKLFVDILK	2	2	1	Q9LF98		0	0	0.001424	3.52861	2	1321.74	4.98142	77.4248	1
	High	TKKPWSLSFSFGR	3	4	2	Q9LF98;Q9SJQ9		0	0	0.009509	3.23171	3	1540.83	4.78021	73.3575	1
	High	ALSDHHVLLEGTLLKPNMVTPGSDSPK	1	2	1	Q9LF98		0	0	0.008382	2.64272	5	2856.5	4.23757	72.3778	0
	High	GILAADESTGTIGKR	2	7	3	Q9LF98;O65581;Q9SJQ9		0	0	0.1032	1.95942	3	1488.8	1.94707	46.8643	1
	High	KPWSLSFSFGR	1	4	2	Q9LF98;Q9SJQ9		0	0	0.1652	1.72195	2	1311.71	17.4061	84.5817	0
	High	LFVDILK	2	2	1	Q9LF98		0	0.001	0.2522	2.14538	2	847.531	2.14141	82.0528	0
Q9SJQ9	Fructose-bisphosphate aldolase 6, cytosolic OS=Arabidopsis thaliana GN=FBA6 PE=1 SV=1 - [ALFC6_ARATH]	76.3383	39.39	5	3	10	23	358	38.3629	7.38623
	A2	Sequence	# PSMs	# Proteins	# Protein Groups	Protein Group Accessions	Modifications	ΔCn	q-Value	PEP	XCorr	Charge	MH+ [Da]	ΔM [ppm]	RT [min]	# Missed Cleavages
	High	YAVIcQENGLVPIVEPEILVDGSHDIQK	1	4	2	Q9LF98;Q9SJQ9	C5(Carbamidomethyl)	0	0	0.0001846	5.99176	3	3135.62	5.34278	100.338	0
	High	IGVNEPSQLAIHENAYGLAR	3	2	1	Q9SJQ9		0	0	0.0005719	5.86797	3	2152.12	3.95459	68.3197	0
	High	FADELIANAAYIGTPGK	2	3	2	Q9LF98;Q9SJQ9		0	0	0.004999	4.73172	2	1750.9	1.63742	85.1116	0
	High	TVPAAVPAIVFLSGGQSEEEATR	6	4	2	Q9LF98;Q9SJQ9		0	0	0.0002527	4.2379	2	2329.22	6.1307	99.6727	0
	High	GILAADESTGTIGK	2	7	3	Q9LF98;O65581;Q9SJQ9		0	0	0.02887	3.58588	2	1332.7	3.11263	51.8493	0
	High	TKKPWSLSFSFGR	3	4	2	Q9LF98;Q9SJQ9		0	0	0.009509	3.23171	3	1540.83	4.78021	73.3575	1
	High	SSDGTPFVDMLK	2	1	1	Q9SJQ9		0	0	0.04491	3.22281	2	1296.62	2.79348	81.345	0
	High	LASINVENVESNR	1	1	1	Q9SJQ9		0	0	0.01509	2.72409	2	1444.74	3.85203	56.5117	0
	High	GILAADESTGTIGKR	2	7	3	Q9LF98;O65581;Q9SJQ9		0	0	0.1032	1.95942	3	1488.8	1.94707	46.8643	1
	High	KPWSLSFSFGR	1	4	2	Q9LF98;Q9SJQ9		0	0	0.1652	1.72195	2	1311.71	17.4061	84.5817	0
A0A1I9LQB3	Carbonic anhydrase OS=Arabidopsis thaliana GN=CA1 PE=1 SV=1 - [A0A1I9LQB3_ARATH]	72.6656	49.42	5	5	9	21	259	28.1804	5.40186
	A2	Sequence	# PSMs	# Proteins	# Protein Groups	Protein Group Accessions	Modifications	ΔCn	q-Value	PEP	XCorr	Charge	MH+ [Da]	ΔM [ppm]	RT [min]	# Missed Cleavages
	High	EAVNVSLANLLTYPFVR	2	7	2	A0A1I9LQB3;A0A178UT81		0	0	0.002001	5.32702	2	1906.05	3.5388	104.253	0
	High	YGGVGAAIEYAVLHLK	2	5	1	A0A1I9LQB3		0	0	0.001808	5.01183	2	1660.91	-0.20362	102.532	0
	High	VcPSHVLDFQPGDAFVVR	2	5	1	A0A1I9LQB3	C2(Carbamidomethyl)	0	0	0.00863	4.99723	3	2043.02	3.55395	84.6124	0
	High	VENIVVIGHSAcGGIK	4	11	2	A0A1I9LQB3;A0A178UT81	C12(Carbamidomethyl)	0	0	0.001485	4.2493	3	1652.88	2.55101	57.1275	0
	High	VISELGDSAFEDQcGR	2	5	1	A0A1I9LQB3	C14(Carbamidomethyl)	0	0	0.0006947	4.01132	2	1782.8	3.44544	63.8869	0
	High	EKYETNPALYGELAK	3	11	2	A0A1I9LQB3;A0A178UT81		0	0	0.0008616	3.63433	2	1725.87	1.96946	58.4967	1
	High	NIANMVPPFDKVK	2	11	2	A0A1I9LQB3;A0A178UT81		0	0	0.05257	2.66627	2	1472.8	1.53068	70.1952	1
	High	AFDPVETIK	2	5	1	A0A1I9LQB3		0	0	0.1479	1.96228	2	1019.55	5.60552	60.5629	0
	High	GGYYDFVK	2	4	1	A0A1I9LQB3		0	0.001	0.2172	1.74501	2	948.451	5.24765	60.5703	0
O65581	Fructose-bisphosphate aldolase 5, cytosolic OS=Arabidopsis thaliana GN=FBA5 PE=1 SV=1 - [ALFC5_ARATH]	64.7421	39.94	3	8	10	23	358	38.2698	5.80811
	A2	Sequence	# PSMs	# Proteins	# Protein Groups	Protein Group Accessions	Modifications	ΔCn	q-Value	PEP	XCorr	Charge	MH+ [Da]	ΔM [ppm]	RT [min]	# Missed Cleavages
	High	ELLFTSPGTFPcLSGVILFEETLYQK	1	1	1	O65581	C12(Carbamidomethyl)	0	0	0.003816	5.15803	3	2989.53	2.34228	105.983	0
	High	TTDGKPFVELLMENGVIPGIK	1	1	1	O65581		0	0	0.001488	4.98657	3	2258.21	1.14755	102.871	0
	High	FASINVENIESNR	2	1	1	O65581		0	0	0.01648	4.045	2	1492.75	4.79125	67.7609	0
	High	GILAADESTGTIGK	2	7	3	Q9LF98;O65581;Q9SJQ9		0	0	0.02887	3.58588	2	1332.7	3.11263	51.8493	0
	High	IGATEPSELSIQENAK	3	1	1	O65581		0	0	0.002194	3.38872	2	1686.86	0.644465	53.7602	0
	High	cAAVTETVLAAVYK	1	1	1	O65581	C1(Carbamidomethyl)	0	0	0.01755	3.29893	2	1495.79	4.30056	82.1246	0
	High	VAPEVIAEYTVTALR	5	1	1	O65581		0	0	0.001419	3.28347	2	1631.91	5.12756	95.5003	0
	High	VAPEVIAEYTVTALRR	5	1	1	O65581		0	0	0.03328	2.72856	3	1788.01	2.42795	88.9987	1
	High	YTGGASGDSAASESLYEEGYKY	1	1	1	O65581		0	0	0.03581	2.60522	2	2304.99	3.54895	66.3144	1
	High	GILAADESTGTIGKR	2	7	3	Q9LF98;O65581;Q9SJQ9		0	0	0.1032	1.95942	3	1488.8	1.94707	46.8643	1
P10796	Ribulose bisphosphate carboxylase small chain 1B, chloroplastic OS=Arabidopsis thaliana GN=RBCS-1B PE=1 SV=1 - [RBS1B_ARATH]	61.0071	56.35	2	2	9	27	181	20.2731	7.7085
	A2	Sequence	# PSMs	# Proteins	# Protein Groups	Protein Group Accessions	Modifications	ΔCn	q-Value	PEP	XCorr	Charge	MH+ [Da]	ΔM [ppm]	RT [min]	# Missed Cleavages
	High	WIPcVEFELEHGFVYR	1	10	3	P10795;P10796;A0A178UL15	C4(Carbamidomethyl)	0	0	0.002098	5.10435	3	2081.01	7.15833	100.986	0
	High	LPLFGcTDSAQVLK	4	11	3	P10795;P10796;A0A178UL15	C6(Carbamidomethyl)	0	0	0.0007759	5.09501	2	1548.82	3.8712	80.8156	0
	High	LPLFGcTDSAQVLKEVEEcKK	2	11	3	P10795;P10796;A0A178UL15	C6(Carbamidomethyl); C19(Carbamidomethyl)	0	0	0.001386	4.93983	4	2451.24	4.69892	84.1628	2
	High	KFETLSYLPDLTDVELAK	3	2	1	P10796		0	0	0.0001926	4.05524	2	2082.11	4.35397	98.7124	1
	High	EVDYLLR	11	14	3	P10795;P10796;A0A178UL15		0	0	0.1193	1.73862	2	907.491	2.48695	57.7455	0
	High	QVQcISFIAYKPPSFTDA	1	2	1	P10796	C4(Carbamidomethyl)	0	0.001	0.1919	2.54039	3	2072.03	4.57881	93.0412	0
	High	YWTMWK	1	11	3	P10795;P10796;A0A178UL15		0	0.001	0.3007	1.47927	2	914.425	2.21238	75.3082	0
	High	IIGFDNTR	1	12	3	P10795;P10796;A0A178UL15		0	0.001	0.1987	1.42616	2	935.498	3.72223	52.1898	0
	High	EYPGAFIR	3	9	2	P10796;A0A178UL15		0	0.001	0.3264	1.28856	2	952.491	2.65329	58.0267	0
A0A178UY46	PSBQA OS=Arabidopsis thaliana GN=AXX17_At4g24640 PE=4 SV=1 - [A0A178UY46_ARATH]	56.3524	35.43	4	7	7	21	223	23.7807	9.64209
	A2	Sequence	# PSMs	# Proteins	# Protein Groups	Protein Group Accessions	Modifications	ΔCn	q-Value	PEP	XCorr	Charge	MH+ [Da]	ΔM [ppm]	RT [min]	# Missed Cleavages
	High	VGPPPAPSGGLPGTDNSDQAR	5	1	1	A0A178UY46		0	0	0.01964	3.8482	3	1989.97	3.95021	49.4958	0
	High	YDLNTIISSKPK	2	3	1	A0A178UY46		0	0	0.004404	3.77348	2	1378.76	3.74516	64.2098	0
	High	YYAETVSALNEVLAK	2	3	1	A0A178UY46		0	0	0.01344	3.74235	2	1670.87	3.39883	86.7283	0
	High	DIINVKPLIDR	3	3	1	A0A178UY46		0	0	0.02763	3.08633	2	1295.77	2.82988	70.7689	0
	High	DIINVKPLIDRK	2	3	1	A0A178UY46		0	0	0.04399	2.59486	3	1423.87	2.09483	63.6641	1
	High	DFALALKDR	5	3	1	A0A178UY46		0	0	0.1005	2.53305	2	1048.58	2.58933	57.0747	1
	High	AWPYVQNDLR	2	4	1	A0A178UY46		0	0	0.1893	2.10212	2	1261.64	3.9119	69.2133	0
P0DH99	Elongation factor 1-alpha 1 OS=Arabidopsis thaliana GN=A1 PE=1 SV=1 - [EF1A1_ARATH]	55.0999	16.7	9	5	5	21	449	49.4708	9.11475
	A2	Sequence	# PSMs	# Proteins	# Protein Groups	Protein Group Accessions	Modifications	ΔCn	q-Value	PEP	XCorr	Charge	MH+ [Da]	ΔM [ppm]	RT [min]	# Missed Cleavages
	High	VETGMIKPGMVVTFAPTGLTTEVK	3	1	1	P0DH99		0	0	6.925e-05	6.51137	3	2506.34	3.06589	88.6607	0
	High	VETGmIKPGMVVTFAPTGLTTEVK	1	1	1	P0DH99	M5(Oxidation)	0	0	0.002627	5.1894	3	2522.34	6.99825	83.7057	0
	High	MTPTKPMVVETFSEYPPLGR	2	8	1	P0DH99		0	0	0.011	4.25035	3	2280.14	0.648449	81.1044	0
	High	EHALLAFTLGVK	2	2	1	P0DH99		0	0	0.002614	3.41888	2	1298.75	5.25607	80.5412	0
	High	IGGIGTVPVGR	3	3	1	P0DH99		0	0	0.08054	2.9508	2	1025.61	3.81434	51.8048	0
	High	LPLQDVYK	10	3	1	P0DH99		0	0	0.1034	2.08528	2	975.554	3.46222	56.3061	0
O65396	Aminomethyltransferase, mitochondrial OS=Arabidopsis thaliana GN=GDCST PE=2 SV=1 - [GCST_ARATH]	50.7882	20.83	1	7	7	15	408	44.4168	8.36768
	A2	Sequence	# PSMs	# Proteins	# Protein Groups	Protein Group Accessions	Modifications	ΔCn	q-Value	PEP	XCorr	Charge	MH+ [Da]	ΔM [ppm]	RT [min]	# Missed Cleavages
	High	SLLALQGPLAAPVLQHLTK	2	1	1	O65396		0	0	0.001038	5.09017	3	1970.19	4.48256	99.3871	0
	High	RAEGGFLGADVILQQLK	4	1	1	O65396		0	0	0.002405	4.9595	3	1815.02	5.25309	95.2287	1
	High	AEGGFLGADVILQQLK	1	1	1	O65396		0	0	0.002627	4.28298	2	1658.91	1.25768	101.899	0
	High	TGYTGEDGFEISVPDEHAVDLAK	1	1	1	O65396		0	0	0.000877	3.71371	3	2450.13	-0.673775	80.8762	0
	High	IGEITSGGFSPNLKK	2	1	1	O65396		0	0	0.005388	3.67578	3	1547.85	4.6183	56.7019	1
	High	IGEITSGGFSPNLK	2	1	1	O65396		0	0	0.009841	3.06794	2	1419.75	3.75426	65.9114	0
	High	VGFFSSGPPAR	3	1	1	O65396		0	0	0.04441	2.36679	2	1121.58	5.02334	62.0041	0
B9DFK6	Catalase OS=Arabidopsis thaliana GN=At4g35090 PE=2 SV=1 - [B9DFK6_ARATH]	48.7604	26.37	8	3	9	14	474	54.9903	6.82959
	A2	Sequence	# PSMs	# Proteins	# Protein Groups	Protein Group Accessions	Modifications	ΔCn	q-Value	PEP	XCorr	Charge	MH+ [Da]	ΔM [ppm]	RT [min]	# Missed Cleavages
	High	GFFEVTHDISNLTcADFLR	2	13	2	B9DFK6;B9DHU0	C14(Carbamidomethyl)	0	0	0.0002944	6.20635	3	2242.07	5.53659	102.065	0
	High	GPILLEDYHLVEK	1	6	1	B9DFK6		0	0	0.009881	4.12526	3	1525.83	5.42913	76.6491	0
	High	LGPNYLQLPVNAPK	2	18	3	Q96528;B9DFK6;B9DHU0		0	0	0.006626	3.66949	2	1523.86	2.38908	77.9451	0
	High	HMDGSGVNTYMLINK	1	6	1	B9DFK6		0	0	0.001235	3.5056	2	1679.8	4.8392	62.4509	0
	High	DGMKFPDMVHALKPNPK	2	7	2	Q96528;B9DFK6		0	0	0.01087	3.44059	3	1924.99	6.29236	67.8632	1
	High	APGVQTPVIVR	3	14	2	B9DFK6;B9DHU0		0	0	0.04249	3.15566	2	1136.68	2.32318	51.4174	0
	High	VGGTNHSHATQDLYDSIAAGNYPEWK	1	5	1	B9DFK6		0	0	0.002557	2.81196	3	2831.31	1.33118	78.0443	0
	High	FPDMVHALKPNPK	1	7	2	Q96528;B9DFK6		0	0	0.0184	2.38961	3	1493.8	2.89318	58.9136	0
	High	DEEVNYFPSR	1	8	2	Q96528;B9DFK6		0	0	0.09612	2.06893	2	1255.56	2.33835	55.7905	0
F4IGL5	Fructose-bisphosphate aldolase OS=Arabidopsis thaliana GN=FBA1 PE=3 SV=1 - [F4IGL5_ARATH]	47.2396	34.19	5	5	7	14	389	41.7813	6.27783
	A2	Sequence	# PSMs	# Proteins	# Protein Groups	Protein Group Accessions	Modifications	ΔCn	q-Value	PEP	XCorr	Charge	MH+ [Da]	ΔM [ppm]	RT [min]	# Missed Cleavages
	High	TLLVSAPGLGQYISGAILFEETLYQSTTDGKK	1	4	1	F4IGL5		0	0	2.402e-05	6.23837	3	3400.82	8.22869	105.8	1
	High	YAAISQDSGLVPIVEPEIMLDGEHGIDR	1	4	1	F4IGL5		0	0	9.427e-05	5.62173	3	3024.52	8.33965	100.8	0
	High	MVDVLVEQNIVPGIK	3	6	2	F4IGL5;Q944G9		0	0	0.0004984	4.267	2	1653.93	1.83595	89.8904	0
	High	mVDVLVEQNIVPGIK	2	6	2	F4IGL5;Q944G9	M1(Oxidation)	0	0	0.007325	3.94049	2	1669.93	8.66453	83.7322	0
	High	LASIGLENTEANR	2	4	1	F4IGL5		0	0	0.01995	3.33384	2	1387.72	3.11311	51.7627	0
	High	TVVSIPNGPSALAVK	2	6	2	F4IGL5;Q944G9		0	0	0.03165	2.78413	2	1452.85	6.35623	69.492	0
	High	AAQDILLAR	2	3	1	F4IGL5		0	0	0.1014	2.67717	2	970.569	0.985015	53.8597	0
	High	TIASPGHGIMAMDESNATcGK	1	4	1	F4IGL5	C19(Carbamidomethyl)	0	0	0.03268	1.43727	2	2147.95	-2.04751	55.311	0
A0A178UT81	Carbonic anhydrase OS=Arabidopsis thaliana GN=AXX17_At5g14240 PE=3 SV=1 - [A0A178UT81_ARATH]	46.7621	40.93	6	3	7	15	259	28.3264	5.52881
	A2	Sequence	# PSMs	# Proteins	# Protein Groups	Protein Group Accessions	Modifications	ΔCn	q-Value	PEP	XCorr	Charge	MH+ [Da]	ΔM [ppm]	RT [min]	# Missed Cleavages
	High	EAVNVSLANLLTYPFVR	2	7	2	A0A1I9LQB3;A0A178UT81		0	0	0.002001	5.32702	2	1906.05	3.5388	104.253	0
	High	VENIVVIGHSAcGGIK	4	11	2	A0A1I9LQB3;A0A178UT81	C12(Carbamidomethyl)	0	0	0.001485	4.2493	3	1652.88	2.55101	57.1275	0
	High	EKYETNPALYGELAK	3	11	2	A0A1I9LQB3;A0A178UT81		0	0	0.0008616	3.63433	2	1725.87	1.96946	58.4967	1
	High	VLAESESSAFEDQcGR	2	6	1	A0A178UT81	C14(Carbamidomethyl)	0	0	0.02649	3.12669	2	1784.78	3.6401	50.7847	0
	High	NIANMVPPFDKVK	2	11	2	A0A1I9LQB3;A0A178UT81		0	0	0.05257	2.66627	2	1472.8	1.53068	70.1952	1
	High	ITAELQAASSSDSK	1	6	1	A0A178UT81		0	0	0.05981	1.58789	2	1407.7	1.71535	38.1874	0
	High	LLIEKDDLKDVAAAK	1	5	1	A0A178UT81		0	0.001	0.2767	1.22177	4	1641.95	3.13475	57.2205	2
Q8HS55	Photosystem II CP47 reaction center protein (Fragment) OS=Arabidopsis thaliana GN=psbB PE=3 SV=1 - [Q8HS55_ARATH]	45.2889	16.14	2	9	9	13	471	51.9513	6.60986
	A2	Sequence	# PSMs	# Proteins	# Protein Groups	Protein Group Accessions	Modifications	ΔCn	q-Value	PEP	XCorr	Charge	MH+ [Da]	ΔM [ppm]	RT [min]	# Missed Cleavages
	High	RMPTFFETFPVVLVDGDGIVR	1	2	1	Q8HS55		0	0	0.003423	5.43075	3	2395.26	5.2825	103.67	1
	High	MPTFFETFPVVLVDGDGIVR	2	2	1	Q8HS55		0	0	0.0002803	4.99113	2	2239.16	4.20529	104.943	0
	High	VSAGLAENQSLSEAWAK	2	2	1	Q8HS55		0	0	0.006418	4.39704	2	1760.88	0.112498	68.93	0
	High	RVSAGLAENQSLSEAWAK	1	2	1	Q8HS55		0	0	0.01596	4.07579	3	1916.99	3.16083	62.5117	1
	High	YQWDQGYFQQEIYR	1	2	1	Q8HS55		0	0	0.008559	3.50205	2	1923.87	3.71399	86.5813	0
	High	RAQLGEIFELDR	2	2	1	Q8HS55		0	0	0.002485	3.1485	3	1446.78	4.80369	75.7741	1
	High	QGMFVIPFMTR	2	2	1	Q8HS55		0	0	0.04972	3.0239	2	1326.68	5.19497	102.073	0
	High	AQLGEIFELDR	1	2	1	Q8HS55		0	0	0.1415	2.60684	2	1290.67	4.60301	86.0697	0
	High	YQWDQGYFQQEIYRR	1	2	1	Q8HS55		0	0.001	0.2313	2.25581	3	2079.97	1.99826	79.8491	1
P17745	Elongation factor Tu, chloroplastic OS=Arabidopsis thaliana GN=TUFA PE=1 SV=1 - [EFTU_ARATH]	45.2076	28.15	3	9	9	13	476	51.5976	6.18896
	A2	Sequence	# PSMs	# Proteins	# Protein Groups	Protein Group Accessions	Modifications	ΔCn	q-Value	PEP	XCorr	Charge	MH+ [Da]	ΔM [ppm]	RT [min]	# Missed Cleavages
	High	QTELPFLLAVEDVFSITGR	3	2	1	P17745		0	0	0.007502	5.16183	3	2135.15	4.83081	106.458	0
	High	ILDEALAGDNVGLLLR	2	2	1	P17745		0	0	0.001238	4.64965	2	1681.95	2.90339	97.7591	0
	High	TTLTAALTMALASIGSSVAK	1	1	1	P17745		0	0	0.0007166	4.45926	3	1907.06	5.93281	105.843	0
	High	GITINTATVEYETENR	1	1	1	P17745		0	0	0.005776	3.84989	2	1810.89	6.30892	67.6659	0
	High	VGETVDLVGLR	1	2	1	P17745		0	0	0.03039	3.22526	2	1157.66	3.9915	68.2281	0
	High	IVVELIVPVAcEQGMR	2	3	1	P17745	C11(Carbamidomethyl)	0	0	0.02878	3.20311	2	1812.98	4.02424	90.6987	0
	High	SYTVTGVEMFQK	1	2	1	P17745		0	0	0.06915	2.83956	2	1389.68	4.82498	69.9754	0
	High	FEAIIYVLK	1	2	1	P17745		0	0	0.04404	2.45775	2	1095.65	4.71931	88.4578	0
	High	HSPFFAGYRPQFYMR	1	2	1	P17745		0	0.007	0.3746	1.9181	3	1903.92	5.65832	73.8729	0
Q9M9K1	Probable 2,3-bisphosphoglycerate-independent phosphoglycerate mutase 2 OS=Arabidopsis thaliana GN=At3g08590 PE=1 SV=1 - [PMG2_ARATH]	44.5722	27.68	6	9	9	18	560	60.726	5.84619
	A2	Sequence	# PSMs	# Proteins	# Protein Groups	Protein Group Accessions	Modifications	ΔCn	q-Value	PEP	XCorr	Charge	MH+ [Da]	ΔM [ppm]	RT [min]	# Missed Cleavages
	High	TILDAIEQVGGIYVVTADHGNAEDMVK	1	2	1	Q9M9K1		0	0	0.008742	5.11029	3	2858.44	4.45436	103.552	0
	High	GTVHLIGLLSDGGVHSR	2	2	1	Q9M9K1		0	0	0.0001461	4.88838	3	1717.94	2.24473	68.8453	0
	High	YAGMLQYDGELKLPSR	2	5	1	Q9M9K1		0	0	0.01641	4.33166	3	1840.93	3.0678	76.6034	1
	High	GWDAQVLGEAPHK	3	6	1	Q9M9K1		0	0	0.01017	3.34039	2	1407.72	9.60719	59.5648	0
	High	ALEYKDFDKFDR	3	2	1	Q9M9K1		0	0	0.02433	3.32363	3	1546.76	4.1795	61.5449	2
	High	DVLDGSSVGFVETLEADLAALR	2	2	1	Q9M9K1		0	0	0.02223	3.08337	3	2277.17	4.94651	106.367	0
	High	LVDLALASGK	3	2	1	Q9M9K1		0	0	0.03227	2.5636	2	986.593	4.6916	60.3735	0
	High	AHGTAVGLPSEDDmGNSEVGHNALGAGR	1	6	1	Q9M9K1	M14(Oxidation)	0	0.001	0.3007	1.73825	3	2735.26	5.55051	49.5228	0
	High	YLVSPPLIDR	1	1	1	Q9M9K1		0	0.001	0.2077	1.64055	2	1172.67	2.99721	70.962	0
A0A178WMY0	Uncharacterized protein OS=Arabidopsis thaliana GN=AXX17_At1g70450 PE=4 SV=1 - [A0A178WMY0_ARATH]	44.2912	12.57	3	5	6	14	350	37.3412	9.71533
	A2	Sequence	# PSMs	# Proteins	# Protein Groups	Protein Group Accessions	Modifications	ΔCn	q-Value	PEP	XCorr	Charge	MH+ [Da]	ΔM [ppm]	RT [min]	# Missed Cleavages
	High	NYITYAMTLLQDKGSTEVVFK	2	2	1	A0A178WMY0		0	0	0.001519	5.60389	3	2421.25	6.19434	103.092	1
	High	ARNYITYAMTLLQDK	1	2	1	A0A178WMY0		0	0	0.02669	3.91607	3	1800.94	7.36998	101.236	1
	High	NYITYAMTLLQDK	2	2	1	A0A178WMY0		0	0	0.01266	3.64634	2	1573.8	6.30626	103.544	0
	High	HVSMITITLSK	2	5	2	A0A178WMY0;Q944A2		0	0	0.001103	3.45927	2	1229.7	3.10745	63.9785	0
	High	TVTIVELIKR	3	2	1	A0A178WMY0		0	0	0.01669	3.00373	3	1171.74	1.87403	70.4603	1
	High	TVTIVELIK	3	3	1	A0A178WMY0		0	0	0.1768	2.49442	2	1015.65	5.34531	80.2954	0
	High	HVSmITITLSK	1	5	2	A0A178WMY0;Q944A2	M4(Oxidation)	0	0	0.08514	1.80296	2	1245.69	3.71983	51.1821	0
Q56YA5	Serine--glyoxylate aminotransferase OS=Arabidopsis thaliana GN=AGT1 PE=1 SV=2 - [SGAT_ARATH]	43.1063	29.43	1	8	8	13	401	44.1801	7.82568
	A2	Sequence	# PSMs	# Proteins	# Protein Groups	Protein Group Accessions	Modifications	ΔCn	q-Value	PEP	XCorr	Charge	MH+ [Da]	ΔM [ppm]	RT [min]	# Missed Cleavages
	High	AIcIVHNETATGVTNDISAVR	1	1	1	Q56YA5	C3(Carbamidomethyl)	0	0	0.008017	4.87836	3	2241.14	4.38526	66.5758	0
	High	HHLFVPGPVNIPEPVIR	3	1	1	Q56YA5		0	0	0.0008576	4.72679	4	1921.09	3.59999	76.8305	0
	High	AALDLIFEEGLENIIAR	1	1	1	Q56YA5		0	0	0.02088	4.29693	3	1887.03	3.39654	105.48	0
	High	YNLSLGLGLNK	2	1	1	Q56YA5		0	0	0.05104	3.02758	2	1191.68	5.24441	77.6821	0
	High	MDEWGVDVALTGSQK	2	1	1	Q56YA5		0	0	0.04149	2.70523	2	1635.77	1.47224	79.102	0
	High	VFFDWNDYLK	1	1	1	Q56YA5		0	0	0.05235	2.61704	2	1346.65	7.82378	101.461	0
	High	LGTYWPYTPSIQLLYGLR	1	1	1	Q56YA5		0	0	0.05042	2.45467	3	2141.16	5.6433	103.887	0
	High	LAVEAWGLK	2	1	1	Q56YA5		0	0	0.06342	2.41048	2	986.57	3.21892	71.2822	0
A0A178UIR8	Uncharacterized protein OS=Arabidopsis thaliana GN=AXX17_At5g01660 PE=4 SV=1 - [A0A178UIR8_ARATH]	41.059	19.86	2	8	8	13	292	30.7882	9.979
	A2	Sequence	# PSMs	# Proteins	# Protein Groups	Protein Group Accessions	Modifications	ΔCn	q-Value	PEP	XCorr	Charge	MH+ [Da]	ΔM [ppm]	RT [min]	# Missed Cleavages
	High	LYISNLDYGVSNEDIKELFSEVGDLKR	2	2	1	A0A178UIR8		0	0	2.619e-06	6.76037	4	3116.59	2.11339	102.501	2
	High	DENVSAEDLDAELDKYHK	3	2	1	A0A178UIR8		0	0	0.007675	4.34841	3	2090.96	4.06594	66.8185	1
	High	LYISNLDYGVSNEDIK	1	2	1	A0A178UIR8		0	0	0.0007834	3.95343	2	1842.92	6.55402	76.9875	0
	High	GRDENVSAEDLDAELDKYHK	2	2	1	A0A178UIR8		0	0	0.003662	3.51102	4	2304.09	4.9419	60.7941	2
	High	ELFSEVGDLKR	1	2	1	A0A178UIR8		0	0	0.04155	3.39634	3	1292.69	3.19684	63.7963	1
	High	DENVSAEDLDAELDK	1	2	1	A0A178UIR8		0	0	0.004454	3.14701	2	1662.74	5.65726	66.7822	0
	High	SKGTAEVVFSR	2	2	1	A0A178UIR8		0	0	0.07475	1.4504	2	1180.63	1.55631	38.8314	1
	High	GTAEVVFSR	1	2	1	A0A178UIR8		0	0	0.1848	0.536568	2	965.509	3.72166	46.4514	0
P56761	Photosystem II D2 protein OS=Arabidopsis thaliana GN=psbD PE=1 SV=3 - [PSBD_ARATH]	40.701	27.48	2	7	7	12	353	39.5219	5.74463
	A2	Sequence	# PSMs	# Proteins	# Protein Groups	Protein Group Accessions	Modifications	ΔCn	q-Value	PEP	XCorr	Charge	MH+ [Da]	ΔM [ppm]	RT [min]	# Missed Cleavages
	High	AWMAAQDQPHENLIFPEEVLPR	3	2	1	P56761		0	0	0.000224	5.16005	3	2591.28	2.45853	94.3653	0
	High	FWSQIFGVAFSNKR	2	2	1	P56761		0	0	0.01031	3.62181	3	1686.89	6.00323	99.0976	1
	High	AAEDPEFETFYTK	2	2	1	P56761		0	0	0.03714	3.56842	2	1547.69	0.643758	69.753	0
	High	AFNPTQAEETYSMVTANR	2	2	1	P56761		0	0	0.09212	2.88742	3	2029.94	4.8604	80.1509	0
	High	AYDFVSQEIR	1	2	1	P56761		0	0	0.1526	2.64843	2	1227.6	2.91642	65.3449	0
	High	DLFDIMDDWLR	1	1	1	P56761		0	0	0.01007	2.56558	2	1438.68	5.65052	106.325	0
	High	NILLNEGIR	1	2	1	P56761		0	0.001	0.2028	2.28543	2	1041.61	4.31586	62.4333	0
Q7FY22	AT4g28750 OS=Arabidopsis thaliana GN=At4g28750/F16A16_140 PE=2 SV=1 - [Q7FY22_ARATH]	39.6977	22.73	5	1	1	12	110	11.7031	9.78857
	A2	Sequence	# PSMs	# Proteins	# Protein Groups	Protein Group Accessions	Modifications	ΔCn	q-Value	PEP	XCorr	Charge	MH+ [Da]	ΔM [ppm]	RT [min]	# Missed Cleavages
	High	DSPAAAAAPDGATATKPKPPPIGPK	12	5	1	Q7FY22		0	0	0.0002767	5.95131	3	2326.25	2.06728	43.251	0
P56766	Photosystem I P700 chlorophyll a apoprotein A1 OS=Arabidopsis thaliana GN=psaA PE=2 SV=1 - [PSAA_ARATH]	39.2263	7.73	2	4	4	14	750	83.1776	7.10791
	A2	Sequence	# PSMs	# Proteins	# Protein Groups	Protein Group Accessions	Modifications	ΔCn	q-Value	PEP	XCorr	Charge	MH+ [Da]	ΔM [ppm]	RT [min]	# Missed Cleavages
	High	TSFEEWAKPGHFSR	5	1	1	P56766		0	0	0.005743	4.43076	3	1678.81	5.69248	60.9096	0
	High	DLLAQLYPSFAEGATPFFTLNWSK	1	2	1	P56766		0	0	0.1439	3.20502	3	2716.37	2.66522	105.792	0
	High	EIPLPHEFILNR	6	2	1	P56766		0	0	0.07352	2.63621	3	1477.82	4.73976	79.5976	0
	High	YSEFLTFR	2	2	1	P56766		0	0	0.1885	2.43871	2	1062.53	5.34029	75.9515	0
P92549	ATP synthase subunit alpha, mitochondrial OS=Arabidopsis thaliana GN=ATPA PE=1 SV=2 - [ATPAM_ARATH]	34.7051	22.49	5	8	9	13	507	55.0108	6.60986
	A2	Sequence	# PSMs	# Proteins	# Protein Groups	Protein Group Accessions	Modifications	ΔCn	q-Value	PEP	XCorr	Charge	MH+ [Da]	ΔM [ppm]	RT [min]	# Missed Cleavages
	High	EVAAFAQFGSDLDAATQALLNR	1	5	1	P92549		0	0	0.0009464	5.05217	3	2308.17	4.48372	104.833	0
	High	GIRPAINVGLSVSR	1	5	1	P92549		0	0	0.02407	3.86918	3	1438.86	4.65939	61.5057	0
	High	TTIAIDTILNQK	2	5	1	P92549		0	0	0.01114	3.23092	2	1330.76	5.43212	78.3985	0
	High	AAELTNLFESR	1	4	1	P92549		0	0	0.07388	2.81459	2	1250.64	3.33423	76.8739	0
	High	VVDAMGVPIDGK	1	5	1	P92549		0	0	0.05741	2.54419	2	1200.63	1.88909	58.4155	0
	High	AVDSLVPIGR	2	5	1	P92549		0	0	0.07541	2.27576	2	1026.6	4.99857	61.912	0
	High	AILNSVKPELLQALK	1	1	1	P92549		0	0	0.08294	2.19393	3	1637.01	5.79601	83.8238	0
	High	QMSLLLR	3	8	2	P92549;P56757		0	0.001	0.3195	1.98466	2	860.506	4.35528	64.5358	0
	High	QPQYAPLPIEK	1	5	1	P92549		0	0.001	0.3047	1.75206	2	1283.71	6.2193	58.3464	0
Q94B78	Glycine dehydrogenase (decarboxylating) 1, mitochondrial OS=Arabidopsis thaliana GN=GLDP1 PE=1 SV=2 - [GCSP1_ARATH]	32.8571	12.63	5	8	8	12	1037	112.853	6.97607
	A2	Sequence	# PSMs	# Proteins	# Protein Groups	Protein Group Accessions	Modifications	ΔCn	q-Value	PEP	XCorr	Charge	MH+ [Da]	ΔM [ppm]	RT [min]	# Missed Cleavages
	High	SFIGMGYYNTHVPTVILR	1	2	1	Q94B78		0	0	0.004117	3.74499	3	2068.08	4.28146	88.6891	0
	High	FcDALISIREEIAQIEK	1	3	1	Q94B78	C2(Carbamidomethyl)	0	0	0.06001	3.1075	3	2035.07	8.75576	101.985	1
	High	TFcIPHGGGGPGMGPIGVK	2	5	1	Q94B78	C3(Carbamidomethyl)	0	0	0.01161	3.10098	3	1838.91	1.63322	68.8674	0
	High	NHLAPFLPSHPVIPTGGIPQPEK	2	3	1	Q94B78		0	0	0.02177	2.8631	3	2446.34	4.69118	77.6462	0
	High	EYAAFPAPWLR	3	4	1	Q94B78		0	0	0.07361	2.85989	2	1320.68	3.45041	93.1763	0
	High	IAILNANYMAK	1	5	1	Q94B78		0	0	0.03189	2.71635	2	1221.67	1.30055	69.1175	0
	High	TFVIASNcHPQTIDVcK	1	4	1	Q94B78	C8(Carbamidomethyl); C16(Carbamidomethyl)	0	0	0.1289	2.13584	2	1989.98	15.0423	60.0143	0
	High	GAPHPPSLLMADTWK	1	4	1	Q94B78		0	0	0.05496	1.96556	2	1620.83	3.84025	75.8674	0
Q9LSV0	Glyoxylate/succinic semialdehyde reductase 1 OS=Arabidopsis thaliana GN=GLYR1 PE=1 SV=1 - [GLYR1_ARATH]	31.682	32.87	2	5	5	11	289	30.6716	6.12549
	A2	Sequence	# PSMs	# Proteins	# Protein Groups	Protein Group Accessions	Modifications	ΔCn	q-Value	PEP	XCorr	Charge	MH+ [Da]	ΔM [ppm]	RT [min]	# Missed Cleavages
	High	KPAEDGQLIILAAGDK	4	2	1	Q9LSV0		0	0	0.0001476	5.87195	2	1638.91	4.67057	64.7229	0
	High	LALALGDENAVSMPVAAAANEAFKK	4	1	1	Q9LSV0		0	0	0.01075	3.60219	3	2501.31	-0.321753	93.9503	1
	High	GYIDMSTVDAETSLK	1	2	1	Q9LSV0		0	0	0.007041	3.39814	2	1629.77	1.67633	74.5718	0
	High	ALFEESIPAFDVLGKR	1	2	1	Q9LSV0		0	0	0.003295	3.18207	3	1791.97	3.55519	97.7162	1
	High	LIVNMIMGSMMNAFSEGLVLADK	1	2	1	Q9LSV0		0	0	0.1733	1.94645	3	2484.25	5.24258	106.703	0
P56778	Photosystem II CP43 reaction center protein OS=Arabidopsis thaliana GN=psbC PE=1 SV=3 - [PSBC_ARATH]	30.5738	20.72	2	6	6	9	473	51.8347	7.1958
	A2	Sequence	# PSMs	# Proteins	# Protein Groups	Protein Group Accessions	Modifications	ΔCn	q-Value	PEP	XCorr	Charge	MH+ [Da]	ΔM [ppm]	RT [min]	# Missed Cleavages
	High	SAEYMTHAPLGSLNSVGGVATEINAVNYVSPR	1	1	1	P56778		0	0	0.001063	5.35355	3	3304.63	1.18292	94.1458	0
	High	KITNLTLSPSVIFGYLLK	1	2	1	P56778		0	0	0.003914	4.64946	3	2007.2	3.82478	103.766	1
	High	DQETTGFAWWAGNAR	2	2	1	P56778		0	0	0.01931	4.09736	2	1709.77	2.37356	88.0483	0
	High	GIDRDFEPVLSMTPLN	2	1	1	P56778		0	0	0.01098	3.76425	2	1803.9	5.43557	97.9924	1
	High	APWLEPLR	2	1	1	P56778		0	0	0.1421	2.12771	2	981.557	5.28755	72.4897	0
	High	APWLEPLRGPNGLDLSR	1	1	1	P56778		0	0.001	0.2278	2.0888	3	1891.03	4.37185	85.4112	1
A0A178WB32	PSAF OS=Arabidopsis thaliana GN=AXX17_At1g31980 PE=4 SV=1 - [A0A178WB32_ARATH]	30.5371	26.7	3	5	5	10	221	24.1578	9.53955
	A2	Sequence	# PSMs	# Proteins	# Protein Groups	Protein Group Accessions	Modifications	ΔCn	q-Value	PEP	XCorr	Charge	MH+ [Da]	ΔM [ppm]	RT [min]	# Missed Cleavages
	High	LYAPESAPALALNAQIEK	3	3	1	A0A178WB32		0	0	0.01587	4.65024	3	1899.03	2.80709	78.8447	0
	High	EIIIDVPLASR	2	2	1	A0A178WB32		0	0	0.07774	2.88471	2	1225.72	3.78787	79.6755	0
	High	GFIWPVAAYR	2	2	1	A0A178WB32		0	0	0.08824	2.85463	2	1179.64	3.86081	89.5477	0
	High	SYLIAISGEK	2	2	1	A0A178WB32		0	0	0.1184	2.62	2	1080.6	4.25767	63.7221	0
	High	EFLNGDLIAK	1	2	1	A0A178WB32		0	0	0.1439	2.0796	2	1119.61	2.64215	70.4925	0
Q9LP53	Alba DNA/RNA-binding protein OS=Arabidopsis thaliana GN=At1g29250 PE=1 SV=1 - [Q9LP53_ARATH]	27.7139	43.85	2	3	5	8	130	14.5645	5.36377
	A2	Sequence	# PSMs	# Proteins	# Protein Groups	Protein Group Accessions	Modifications	ΔCn	q-Value	PEP	XCorr	Charge	MH+ [Da]	ΔM [ppm]	RT [min]	# Missed Cleavages
	High	SEKFDELMAAANEEKEAAEAQEQN	1	1	1	Q9LP53		0	0	0.0002061	7.31926	3	2682.19	3.79932	78.5607	2
	High	SEKFDELMAAANEEK	1	2	2	O22969;Q9LP53		0	0	0.001718	4.47163	2	1711.79	3.08399	64.8786	1
	High	KPLFFYVNLAK	3	3	2	O22969;Q9LP53		0	0	0.0005405	4.45155	2	1339.78	1.51008	81.2271	0
	High	IMTSTVDIKDDSR	1	1	1	Q9LP53		0	0	0.05807	2.20377	2	1480.73	1.72276	43.3213	1
	High	AKIEITLAK	2	1	1	Q9LP53		0	0	0.1568	2.17425	2	986.629	4.06972	47.9072	1
Q96528	Catalase-1 OS=Arabidopsis thaliana GN=CAT1 PE=2 SV=3 - [CATA1_ARATH]	27.2388	13.41	3	1	6	11	492	56.7263	7.41553
	A2	Sequence	# PSMs	# Proteins	# Protein Groups	Protein Group Accessions	Modifications	ΔCn	q-Value	PEP	XCorr	Charge	MH+ [Da]	ΔM [ppm]	RT [min]	# Missed Cleavages
	High	LGPNYLQLPVNAPK	2	18	3	Q96528;B9DFK6;B9DHU0		0	0	0.006626	3.66949	2	1523.86	2.38908	77.9451	0
	High	DGMKFPDMVHALKPNPK	2	7	2	Q96528;B9DFK6		0	0	0.01087	3.44059	3	1924.99	6.29236	67.8632	1
	High	IWPEDILPLQPVGR	4	11	2	Q96528;B9DHU0		0	0	0.08027	2.6888	2	1632.92	5.85849	102.13	0
	High	FPDMVHALKPNPK	1	7	2	Q96528;B9DFK6		0	0	0.0184	2.38961	3	1493.8	2.89318	58.9136	0
	High	DEEVNYFPSR	1	8	2	Q96528;B9DFK6		0	0	0.09612	2.06893	2	1255.56	2.33835	55.7905	0
	High	GPGVQTPVIVR	1	1	1	Q96528		0	0.001	0.3333	1.2373	2	1122.67	2.80938	51.0929	0
A0A178VXF4	Uncharacterized protein OS=Arabidopsis thaliana GN=AXX17_At2g39900 PE=4 SV=1 - [A0A178VXF4_ARATH]	25.8131	10.11	18	1	6	10	633	67.6147	7.10791
	A2	Sequence	# PSMs	# Proteins	# Protein Groups	Protein Group Accessions	Modifications	ΔCn	q-Value	PEP	XCorr	Charge	MH+ [Da]	ΔM [ppm]	RT [min]	# Missed Cleavages
	High	GVDILVATPGR	2	3	2	A0A178VXF4;Q9M2F9		0	0	0.07151	3.1275	2	1097.64	3.33086	62.7671	0
	High	TPILVATDVAAR	2	4	3	Q8LA13;A0A178VXF4;Q9M2F9		0	0	0.05846	3.04613	2	1226.71	3.07947	61.2398	0
	High	SHLMDLLHAQR	1	4	3	Q8LA13;A0A178VXF4;Q9M2F9		0	0	0.004164	2.99559	3	1320.69	3.51679	62.1695	0
	High	FLALDEADR	2	4	3	Q8LA13;A0A178VXF4;Q9M2F9		0	0	0.09202	2.44429	2	1049.53	4.91493	60.2324	0
	High	MLDMGFEPQIR	2	20	3	Q8LA13;Q9M2F9;A0A178VXF4		0	0	0.1854	2.37385	2	1336.65	5.62498	79.88	0
	High	HAIPILLEGR	1	2	1	A0A178VXF4		0	0	0.1257	2.1975	2	1118.67	4.38907	61.5933	0
Q9SA52	Chloroplast stem-loop binding protein of 41 kDa b, chloroplastic OS=Arabidopsis thaliana GN=CSP41B PE=1 SV=1 - [CP41B_ARATH]	24.8656	29.37	2	8	8	12	378	42.593	8.1626
	A2	Sequence	# PSMs	# Proteins	# Protein Groups	Protein Group Accessions	Modifications	ΔCn	q-Value	PEP	XCorr	Charge	MH+ [Da]	ΔM [ppm]	RT [min]	# Missed Cleavages
	High	AGRPIPVPNSGIQISQLGHVK	2	2	1	Q9SA52		0	0	0.006832	3.93707	4	2168.24	5.59662	66.5466	0
	High	DLATAFLNVLGNEK	1	2	1	Q9SA52		0	0	0.006923	3.83482	2	1504.8	0.516945	103.898	0
	High	EADFTTDDMILSK	1	2	1	Q9SA52		0	0	0.02289	2.90775	2	1485.68	0.952775	70.643	0
	High	QLPGESDQDFADFSSK	1	2	1	Q9SA52		0	0	0.005318	2.63203	2	1770.79	2.20853	68.4725	0
	High	AGGFPEPEIVHYNPK	2	2	1	Q9SA52		0	0	0.04471	2.40626	2	1654.83	5.15395	64.3191	0
	High	FIGLFLSR	2	2	1	Q9SA52		0	0	0.1192	2.26343	2	952.565	3.97126	88.146	0
	High	YVTFDGLAK	2	2	1	Q9SA52		0	0	0.09203	1.99706	2	1013.53	2.40753	62.9269	0
	High	SDILPHcEEDAVDPK	1	2	1	Q9SA52	C7(Carbamidomethyl)	0	0	0.1842	1.59152	2	1724.78	1.36523	50.2552	0
Q944A2	Alba DNA/RNA-binding protein OS=Arabidopsis thaliana GN=At1g20220 PE=1 SV=1 - [Q944A2_ARATH]	24.6629	11.11	4	3	4	8	315	33.7426	9.92041
	A2	Sequence	# PSMs	# Proteins	# Protein Groups	Protein Group Accessions	Modifications	ΔCn	q-Value	PEP	XCorr	Charge	MH+ [Da]	ΔM [ppm]	RT [min]	# Missed Cleavages
	High	NYITYAMALLQENK	2	2	1	Q944A2		0	0	0.01669	4.30377	2	1671.85	6.27376	103.55	0
	High	HVSMITITLSK	2	5	2	A0A178WMY0;Q944A2		0	0	0.001103	3.45927	2	1229.7	3.10745	63.9785	0
	High	SVTIVELIKR	2	3	1	Q944A2		0	0	0.1562	2.66806	2	1157.73	5.04038	69.3562	1
	High	HVSmITITLSK	1	5	2	A0A178WMY0;Q944A2	M4(Oxidation)	0	0	0.08514	1.80296	2	1245.69	3.71983	51.1821	0
	High	SVTIVELIK	1	4	1	Q944A2		0	0.001	0.2767	2.31952	2	1001.63	3.67793	78.055	0
F4KCE5	Heat shock cognate protein 70-1 OS=Arabidopsis thaliana GN=HSC70-1 PE=1 SV=1 - [F4KCE5_ARATH]	24.426	13.63	13	6	6	8	521	57.2007	5.09717
	A2	Sequence	# PSMs	# Proteins	# Protein Groups	Protein Group Accessions	Modifications	ΔCn	q-Value	PEP	XCorr	Charge	MH+ [Da]	ΔM [ppm]	RT [min]	# Missed Cleavages
	High	IINEPTAAAIAYGLDKK	3	13	1	F4KCE5		0	0	0.000787	4.51975	3	1788	4.40759	72.2205	1
	High	NQVAMNPVNTVFDAK	1	5	1	F4KCE5		0	0	0.009139	3.03132	2	1647.83	7.31219	73.8019	0
	High	TTPSYVAFTDSER	1	7	1	F4KCE5		0	0	0.08504	2.95562	2	1473.69	3.93064	60.2871	0
	High	NALENYAYNMR	1	5	1	F4KCE5		0	0	0.05735	2.68962	2	1358.61	-0.651794	65.4199	0
	High	IINEPTAAAIAYGLDK	1	13	1	F4KCE5		0	0	0.02643	2.58814	2	1659.9	5.08633	80.3022	0
	High	NAVVTVPAYFNDSQR	1	8	1	F4KCE5		0	0	0.02504	2.52982	2	1680.84	2.01009	70.3195	0
Q9SY97	Photosystem I chlorophyll a/b-binding protein 3-1, chloroplastic OS=Arabidopsis thaliana GN=LHCA3 PE=1 SV=1 - [LHCA3_ARATH]	23.7012	24.18	2	4	4	6	273	29.163	8.67529
	A2	Sequence	# PSMs	# Proteins	# Protein Groups	Protein Group Accessions	Modifications	ΔCn	q-Value	PEP	XCorr	Charge	MH+ [Da]	ΔM [ppm]	RT [min]	# Missed Cleavages
	High	GLAGSGNPAYPGGPFFNPLGFGKDEK	2	1	1	Q9SY97		0	0	0.00023	5.7277	3	2594.28	4.72887	95.4227	1
	High	FAMLGAAGAIAPEILGK	2	2	1	Q9SY97		0	0	0.001101	4.67754	2	1629.91	6.42651	101.267	0
	High	LQDWYNPGSMGK	1	1	1	Q9SY97		0	0	0.02417	2.439	2	1395.64	3.0145	65.3237	0
	High	WLAYGEIINGR	1	2	1	Q9SY97		0	0	0.01417	1.97368	2	1291.68	3.66059	80.0167	0
Q9M2F9	DEAD-box ATP-dependent RNA helicase 52 OS=Arabidopsis thaliana GN=RH52 PE=1 SV=1 - [RH52_ARATH]	23.6157	9.91	17	1	6	10	646	69.1992	7.81104
	A2	Sequence	# PSMs	# Proteins	# Protein Groups	Protein Group Accessions	Modifications	ΔCn	q-Value	PEP	XCorr	Charge	MH+ [Da]	ΔM [ppm]	RT [min]	# Missed Cleavages
	High	GVDILVATPGR	2	3	2	A0A178VXF4;Q9M2F9		0	0	0.07151	3.1275	2	1097.64	3.33086	62.7671	0
	High	TPILVATDVAAR	2	4	3	Q8LA13;A0A178VXF4;Q9M2F9		0	0	0.05846	3.04613	2	1226.71	3.07947	61.2398	0
	High	SHLMDLLHAQR	1	4	3	Q8LA13;A0A178VXF4;Q9M2F9		0	0	0.004164	2.99559	3	1320.69	3.51679	62.1695	0
	High	FLALDEADR	2	4	3	Q8LA13;A0A178VXF4;Q9M2F9		0	0	0.09202	2.44429	2	1049.53	4.91493	60.2324	0
	High	MLDMGFEPQIR	2	20	3	Q8LA13;Q9M2F9;A0A178VXF4		0	0	0.1854	2.37385	2	1336.65	5.62498	79.88	0
	High	NAIPILAAGR	1	1	1	Q9M2F9		0	0.001	0.2201	1.45367	2	995.605	4.85985	62.3502	0
Q8LER3	Probable xyloglucan endotransglucosylase/hydrolase protein 7 OS=Arabidopsis thaliana GN=XTH7 PE=2 SV=2 - [XTH7_ARATH]	23.2095	20.48	1	4	5	9	293	33.6594	7.40088
	A2	Sequence	# PSMs	# Proteins	# Protein Groups	Protein Group Accessions	Modifications	ΔCn	q-Value	PEP	XCorr	Charge	MH+ [Da]	ΔM [ppm]	RT [min]	# Missed Cleavages
	High	NWWEGSAYHQLSPVEAR	1	1	1	Q8LER3		0	0	0.003349	4.45628	3	2029.96	5.11188	75.6932	0
	High	IAWSDTHITQIDGGR	3	1	1	Q8LER3		0	0	0.004453	3.58528	3	1669.84	4.0863	64.6793	0
	High	IVFYVDNVPIR	2	1	1	Q8LER3		0	0	0.06245	3.1115	2	1334.75	3.47561	82.2996	0
	High	VNLWFDPSR	2	1	1	Q8LER3		0	0	0.1659	2.34439	2	1133.58	3.25602	82.3533	0
	High	APFYAYYK	1	3	2	Q8LER3;A0A178UHJ4		0	0.001	0.3125	1.42858	2	1022.5	5.74533	62.0148	0
Q9XF91	Photosystem II 22 kDa protein, chloroplastic OS=Arabidopsis thaliana GN=PSBS PE=2 SV=1 - [PSBS_ARATH]	23.1426	21.51	2	4	4	7	265	27.9903	9.26123
	A2	Sequence	# PSMs	# Proteins	# Protein Groups	Protein Group Accessions	Modifications	ΔCn	q-Value	PEP	XCorr	Charge	MH+ [Da]	ΔM [ppm]	RT [min]	# Missed Cleavages
	High	VAMIGFAASLLGEALTGK	2	2	1	Q9XF91		0	0	0.0007357	4.51871	2	1748.97	4.93499	106.028	0
	High	SKVEDGIFGTSGGIGFTK	2	2	1	Q9XF91		0	0	0.0001846	4.50945	2	1799.93	5.84735	73.1499	1
	High	EQGPLFGFTK	2	1	1	Q9XF91		0	0	0.157	2.37372	2	1123.58	3.26232	72.0668	0
	High	FVDDPPTGLEK	1	2	1	Q9XF91		0	0	0.01978	2.07041	2	1217.61	1.1987	50.1991	0
Q9SUI9	ATP synthase gamma chain, chloroplast (Fragment) OS=Arabidopsis thaliana GN=atpC1 PE=2 SV=1 - [Q9SUI9_ARATH]	22.7817	24.83	3	5	5	7	302	33.3038	6.34131
	A2	Sequence	# PSMs	# Proteins	# Protein Groups	Protein Group Accessions	Modifications	ΔCn	q-Value	PEP	XCorr	Charge	MH+ [Da]	ΔM [ppm]	RT [min]	# Missed Cleavages
	High	EAQAVADDVFSLFISEEVDKVELLYTK	1	2	1	Q9SUI9		0	0	4.58e-05	6.66532	3	3058.57	5.283	105.692	1
	High	VALVVVTGDR	3	2	1	Q9SUI9		0	0	0.03244	2.93379	2	1028.61	0.573523	53.0868	0
	High	ALQESLASELAAR	1	3	1	Q9SUI9		0	0	0.04352	2.78162	2	1358.74	7.43714	69.4962	0
	High	SEPVIHTLLPLSPK	1	3	1	Q9SUI9		0	0	0.03982	2.29268	3	1530.89	1.95419	74.9469	0
	High	YLEAGTLPTAK	1	2	1	Q9SUI9		0	0	0.03312	2.27619	2	1163.63	3.42019	51.0308	0
C0Z2J4	AT1G57720 protein OS=Arabidopsis thaliana GN=At1g57720 PE=2 SV=1 - [C0Z2J4_ARATH]	22.4601	16.11	3	4	4	7	391	43.9251	5.56689
	A2	Sequence	# PSMs	# Proteins	# Protein Groups	Protein Group Accessions	Modifications	ΔCn	q-Value	PEP	XCorr	Charge	MH+ [Da]	ΔM [ppm]	RT [min]	# Missed Cleavages
	High	VPVLETPEGPIFESNAIAR	2	3	1	C0Z2J4		0	0	0.008775	4.18743	3	2039.09	3.00034	87.1975	0
	High	MGYAPFSAPAEEAAISALKR	2	3	1	C0Z2J4		0	0	0.0005638	3.82834	3	2080.06	1.00562	88.6499	1
	High	YFWTMVNQPEFKK	1	2	1	C0Z2J4		0	0	0.01344	3.16104	2	1717.84	0.642186	81.0624	1
	High	ALIAAEYAGVK	2	2	1	C0Z2J4		0	0	0.1153	2.38665	2	1105.63	4.79316	60.4363	0
Q94EH8	THO complex subunit 4C OS=Arabidopsis thaliana GN=ALY3 PE=1 SV=1 - [THO4C_ARATH]	22.4452	14.92	3	3	3	8	295	31.2993	10.9165
	A2	Sequence	# PSMs	# Proteins	# Protein Groups	Protein Group Accessions	Modifications	ΔCn	q-Value	PEP	XCorr	Charge	MH+ [Da]	ΔM [ppm]	RT [min]	# Missed Cleavages
	High	LEILGGNTESAPVAAR	2	1	1	Q94EH8		0	0	0.009641	3.74507	2	1597.86	3.07993	63.7539	0
	High	GPLAVNTRPSSSFSINK	3	3	1	Q94EH8		0	0	0.09903	2.68699	3	1774.95	2.80506	57.2631	0
	High	ELYAEIGELKR	3	2	1	Q94EH8		0	0	0.02028	2.67368	3	1320.73	7.95109	62.4255	1
Q8L797	At5g09320 OS=Arabidopsis thaliana GN=At5g09315 PE=2 SV=1 - [Q8L797_ARATH]	22.3579	8.78	3	3	3	7	262	29.8685	7.25439
	A2	Sequence	# PSMs	# Proteins	# Protein Groups	Protein Group Accessions	Modifications	ΔCn	q-Value	PEP	XCorr	Charge	MH+ [Da]	ΔM [ppm]	RT [min]	# Missed Cleavages
	High	MLSIEAIQAVQALKR	4	3	1	Q8L797		0	0	0.001378	3.9978	3	1670.97	3.27071	85.5264	1
	High	mLSIEAIQAVQALKR	1	3	1	Q8L797	M1(Oxidation)	0	0	0.0065	3.96333	3	1686.97	4.91531	80.2179	1
	High	MLSIEAIQAVQALK	1	3	1	Q8L797		0	0	0.02195	2.33607	2	1514.87	5.5405	96.0791	0
	High	FDMVAVLR	1	3	1	Q8L797		0	0	0.1519	2.20628	2	950.518	5.07666	79.4133	0
A0A178VEW8	HCEF1 OS=Arabidopsis thaliana GN=AXX17_At3g48450 PE=3 SV=1 - [A0A178VEW8_ARATH]	22.35	17.27	2	5	5	7	417	45.1355	5.40186
	A2	Sequence	# PSMs	# Proteins	# Protein Groups	Protein Group Accessions	Modifications	ΔCn	q-Value	PEP	XCorr	Charge	MH+ [Da]	ΔM [ppm]	RT [min]	# Missed Cleavages
	High	AGISNLTGVQGAVNIQGEDQK	1	2	1	A0A178VEW8		0	0	0.0006748	4.71321	2	2099.08	3.23768	68.0659	0
	High	VPLYIGSTEEVEKLEK	1	2	1	A0A178VEW8		0	0	0.0006327	4.19442	2	1834	5.94747	73.4385	1
	High	TLLYGGIYGYPR	2	2	1	A0A178VEW8		0	0	0.01008	2.93254	2	1372.73	4.89703	77.6606	0
	High	YIGSLVGDFHR	2	2	1	A0A178VEW8		0	0	0.05387	2.73198	2	1263.65	3.59607	65.1485	0
	High	VLDIQPTEIHQR	1	2	1	A0A178VEW8		0	0	0.02357	2.29994	3	1448.79	3.46652	51.0049	0
Q8LA13	DEAD-box ATP-dependent RNA helicase 11 OS=Arabidopsis thaliana GN=RH11 PE=1 SV=1 - [RH11_ARATH]	22.1267	9.48	17	1	5	9	612	65.9846	6.68311
	A2	Sequence	# PSMs	# Proteins	# Protein Groups	Protein Group Accessions	Modifications	ΔCn	q-Value	PEP	XCorr	Charge	MH+ [Da]	ΔM [ppm]	RT [min]	# Missed Cleavages
	High	TPILVATDVAAR	2	4	3	Q8LA13;A0A178VXF4;Q9M2F9		0	0	0.05846	3.04613	2	1226.71	3.07947	61.2398	0
	High	SHLMDLLHAQR	1	4	3	Q8LA13;A0A178VXF4;Q9M2F9		0	0	0.004164	2.99559	3	1320.69	3.51679	62.1695	0
	High	VVVAYGGTPIHQQLR	2	1	1	Q8LA13		0	0	0.0598	2.61263	3	1637.92	3.46816	51.3781	0
	High	FLALDEADR	2	4	3	Q8LA13;A0A178VXF4;Q9M2F9		0	0	0.09202	2.44429	2	1049.53	4.91493	60.2324	0
	High	MLDMGFEPQIR	2	20	3	Q8LA13;Q9M2F9;A0A178VXF4		0	0	0.1854	2.37385	2	1336.65	5.62498	79.88	0
P83755	Photosystem II protein D1 OS=Arabidopsis thaliana GN=psbA PE=1 SV=2 - [PSBA_ARATH]	21.6642	11.9	1	3	3	6	353	38.9114	5.24951
	A2	Sequence	# PSMs	# Proteins	# Protein Groups	Protein Group Accessions	Modifications	ΔCn	q-Value	PEP	XCorr	Charge	MH+ [Da]	ΔM [ppm]	RT [min]	# Missed Cleavages
	High	FGQEEETYNIVAAHGYFGR	2	1	1	P83755		0	0	0.0003148	4.71728	3	2188.02	3.15824	78.7259	0
	High	VINTWADIINR	2	1	1	P83755		0	0	0.01379	3.38331	2	1314.72	2.56703	82.0484	0
	High	LIFQYASFNNSR	2	1	1	P83755		0	0	0.01737	3.1582	2	1459.74	3.06287	78.0403	0
Q9SA56	Photosystem I reaction center subunit II-2, chloroplastic OS=Arabidopsis thaliana GN=PSAD2 PE=1 SV=1 - [PSAD2_ARATH]	20.9393	35.78	2	5	5	9	204	22.2927	9.77393
	A2	Sequence	# PSMs	# Proteins	# Protein Groups	Protein Group Accessions	Modifications	ΔCn	q-Value	PEP	XCorr	Charge	MH+ [Da]	ΔM [ppm]	RT [min]	# Missed Cleavages
	High	KAQVEEFYVITWNSPK	1	2	1	Q9SA56		0	0	0.0002246	6.28553	2	1939	4.44814	81.1417	1
	High	EQIFEMPTGGAAIMR	1	2	1	Q9SA56		0	0	0.0009936	3.82916	2	1650.8	1.08972	84.5794	0
	High	AQVEEFYVITWNSPK	1	2	1	Q9SA56		0	0	0.00549	3.80735	2	1810.91	3.54905	91.562	0
	High	EQIFEmPTGGAAIMR	1	2	1	Q9SA56	M6(Oxidation)	0	0	0.0173	3.14134	2	1666.8	5.08209	68.8498	0
	High	VFPNGEVQYLHPK	4	2	1	Q9SA56		0	0	0.0294	2.00487	3	1527.8	2.80567	61.2162	0
	High	EAPVGFTPPQLDPNTPSPIFAGSTGGLLR	1	2	1	Q9SA56		0	0.001	0.2838	1.547	3	2936.51	-0.348674	101.568	0
A0A178UK50	Uncharacterized protein OS=Arabidopsis thaliana GN=AXX17_At5g32320 PE=4 SV=1 - [A0A178UK50_ARATH]	20.6583	16.54	3	6	6	8	544	61.1837	6.22705
	A2	Sequence	# PSMs	# Proteins	# Protein Groups	Protein Group Accessions	Modifications	ΔCn	q-Value	PEP	XCorr	Charge	MH+ [Da]	ΔM [ppm]	RT [min]	# Missed Cleavages
	High	DLDTPDLLEQLPALQELLFR	2	2	1	A0A178UK50		0	0	5.752e-05	4.81635	2	2339.26	6.21662	106.415	0
	High	LAGGLDKLTLDSLYEDAIR	1	3	1	A0A178UK50		0	0	0.01101	3.57205	3	2063.12	7.37251	100.69	1
	High	AIFMAISATRPR	2	2	1	A0A178UK50		0	0	0.05878	2.85328	2	1333.75	5.60779	62.4554	0
	High	FYALFLEER	1	2	1	A0A178UK50		0	0	0.08674	2.51156	2	1187.61	3.46389	89.7385	0
	High	EVDQTFHEEVINYSR	1	2	1	A0A178UK50		0	0	0.04936	2.3344	2	1865.87	4.45483	62.3986	0
	High	YLGAIKDTTTVSLAK	1	2	1	A0A178UK50		0	0	0.07468	1.68675	2	1580.89	3.46877	58.0988	1
A0A178UW75	Phosphoserine aminotransferase OS=Arabidopsis thaliana GN=AXX17_At4g40680 PE=3 SV=1 - [A0A178UW75_ARATH]	20.1444	14.88	5	5	5	6	430	47.301	8.06006
	A2	Sequence	# PSMs	# Proteins	# Protein Groups	Protein Group Accessions	Modifications	ΔCn	q-Value	PEP	XCorr	Charge	MH+ [Da]	ΔM [ppm]	RT [min]	# Missed Cleavages
	High	KADLLYNAIEESNGFFR	1	3	1	A0A178UW75		0	0	0.02318	5.04302	3	1987.01	8.1029	100.849	1
	High	VPSFEELEQTPDAK	1	2	1	A0A178UW75		0	0	0.002656	3.59583	2	1589.78	8.92929	69.4483	0
	High	NVGPSGVTIVIIR	1	5	1	A0A178UW75		0	0	0.01747	3.5586	2	1324.8	1.98489	74.084	0
	High	SLMNVPFTLEK	1	4	1	A0A178UW75		0	0	0.02472	2.99301	2	1278.68	3.92648	85.8858	0
	High	AQADLYNWR	2	2	1	A0A178UW75		0	0	0.09299	2.77585	2	1136.55	5.16959	61.6322	0
Q9LUT2	S-adenosylmethionine synthase 4 OS=Arabidopsis thaliana GN=METK4 PE=1 SV=1 - [METK4_ARATH]	19.8736	14.76	3	3	4	8	393	42.7687	5.80811
	A2	Sequence	# PSMs	# Proteins	# Protein Groups	Protein Group Accessions	Modifications	ΔCn	q-Value	PEP	XCorr	Charge	MH+ [Da]	ΔM [ppm]	RT [min]	# Missed Cleavages
	High	FVIGGPHGDAGLTGR	3	5	2	B9DHQ7;Q9LUT2		0	0	0.01133	3.68765	3	1453.76	3.11548	55.735	0
	High	IPDKEILEIVK	2	1	1	Q9LUT2		0	0	0.02228	3.59153	3	1296.78	2.85302	70.1599	1
	High	VLVNIEQQSPDIAQGVHGHLTK	1	1	1	Q9LUT2		0	0	0.03486	2.5322	4	2383.28	2.01377	63.9582	0
	High	ANVDYEQIVR	2	2	1	Q9LUT2		0	0	0.04719	1.96421	2	1206.61	1.62235	56.0985	0
Q9LR30	Glutamate--glyoxylate aminotransferase 1 OS=Arabidopsis thaliana GN=GGAT1 PE=1 SV=1 - [GGT1_ARATH]	19.2979	18.71	3	7	7	11	481	53.267	6.88818
	A2	Sequence	# PSMs	# Proteins	# Protein Groups	Protein Group Accessions	Modifications	ΔCn	q-Value	PEP	XCorr	Charge	MH+ [Da]	ΔM [ppm]	RT [min]	# Missed Cleavages
	High	LLEATGISTVPGSGFGQK	1	3	1	Q9LR30		0	0	0.002865	3.2167	2	1761.94	3.76886	71.68	0
	High	EVQLVSFHTVSK	3	1	1	Q9LR30		0	0	0.02914	2.76136	2	1373.75	4.77355	59.0827	0
	High	AKHYLSLTSGGLGAYSDSR	3	3	1	Q9LR30		0	0	0.07592	2.44658	4	1983.01	6.81854	59.4413	1
	High	ALDYDTLNENVK	1	1	1	Q9LR30		0	0	0.0958	2.38589	2	1394.68	1.40462	58.2667	0
	High	GVMQILNcVIR	1	3	1	Q9LR30	C8(Carbamidomethyl)	0	0	0.02778	2.2401	2	1302.71	6.12976	100.795	0
	High	VLMEMGSPFSK	1	1	1	Q9LR30		0	0	0.15	1.83265	2	1225.6	3.09362	73.1544	0
	High	GILESLR	1	3	1	Q9LR30		0	0.003	0.3666	1.09435	2	787.47	3.72091	61.4187	0
P56793	50S ribosomal protein L16, chloroplastic OS=Arabidopsis thaliana GN=rpl16 PE=3 SV=1 - [RK16_ARATH]	19.1762	31.11	4	3	3	7	135	15.2843	11.6196
	A2	Sequence	# PSMs	# Proteins	# Protein Groups	Protein Group Accessions	Modifications	ΔCn	q-Value	PEP	XCorr	Charge	MH+ [Da]	ΔM [ppm]	RT [min]	# Missed Cleavages
	High	YALQTLEPAWITSR	3	4	1	P56793		0	0	0.007381	3.84894	2	1648.87	2.98621	92.3531	0
	High	ILYEMGGVPENIAR	3	2	1	P56793		0	0	0.02091	2.55257	2	1561.81	3.75011	72.8991	0
	High	GSPEYWVAVVKPGK	1	2	1	P56793		0	0	0.1735	2.10193	3	1516.83	7.73262	67.4436	0
A0A178WK60	Chlorophyll a-b binding protein, chloroplastic OS=Arabidopsis thaliana GN=AXX17_At1g16590 PE=3 SV=1 - [A0A178WK60_ARATH]	18.4977	16.02	4	3	3	6	256	27.319	7.40088
	A2	Sequence	# PSMs	# Proteins	# Protein Groups	Protein Group Accessions	Modifications	ΔCn	q-Value	PEP	XCorr	Charge	MH+ [Da]	ΔM [ppm]	RT [min]	# Missed Cleavages
	High	TAENFANYTGDQGYPGGR	3	3	1	A0A178WK60		0	0	0.004182	4.71041	2	1917.84	1.31993	58.3563	0
	High	FFDPLGLAGK	2	3	1	A0A178WK60		0	0	0.0313	2.44278	2	1064.58	2.97279	90.1376	0
	High	DGVYEPDFEKLER	1	4	1	A0A178WK60		0	0	0.1106	2.08948	3	1596.76	5.09774	68.5911	1
O22969	Uncharacterized protein At2g34160 OS=Arabidopsis thaliana GN=At2g34160 PE=1 SV=1 - [Y2416_ARATH]	18.3612	26.92	2	2	4	6	130	14.6075	5.36377
	A2	Sequence	# PSMs	# Proteins	# Protein Groups	Protein Group Accessions	Modifications	ΔCn	q-Value	PEP	XCorr	Charge	MH+ [Da]	ΔM [ppm]	RT [min]	# Missed Cleavages
	High	SEKFDELMAAANEEK	1	2	2	O22969;Q9LP53		0	0	0.001718	4.47163	2	1711.79	3.08399	64.8786	1
	High	KPLFFYVNLAK	3	3	2	O22969;Q9LP53		0	0	0.0005405	4.45155	2	1339.78	1.51008	81.2271	0
	High	AKIEITLVK	1	1	1	O22969		0	0	0.1575	2.34457	2	1014.66	2.7651	52.3835	1
	High	IEITLVK	1	1	1	O22969		0	0.001	0.2706	1.38008	2	815.528	5.47315	60.7694	0
A0A178VIX7	Cpn60beta2 OS=Arabidopsis thaliana GN=AXX17_At3g13810 PE=3 SV=1 - [A0A178VIX7_ARATH]	17.9239	17.28	4	6	6	7	596	63.2883	5.73193
	A2	Sequence	# PSMs	# Proteins	# Protein Groups	Protein Group Accessions	Modifications	ΔCn	q-Value	PEP	XCorr	Charge	MH+ [Da]	ΔM [ppm]	RT [min]	# Missed Cleavages
	High	VVAAGANPVLITR	1	4	1	A0A178VIX7		0	0	0.004937	3.71907	2	1280.77	2.59756	53.6864	0
	High	GGYPILIIAEDIEQEALATLVVNK	1	3	1	A0A178VIX7		0	0	0.04258	3.14349	3	2569.43	6.7612	106.913	0
	High	DLVGVLEDAIR	1	3	1	A0A178VIX7		0	0	0.03259	2.9829	2	1199.67	3.99525	103.317	0
	High	EVELEDPVENIGAK	2	4	1	A0A178VIX7		0	0	0.01017	2.89066	2	1541.77	2.31261	68.9447	0
	High	TNDLAGDGTTTSVVLAQGFIAEGVK	1	3	1	A0A178VIX7		0	0	0.00745	2.85623	3	2464.27	3.98185	98.4005	0
	High	SAENNLYVVEGMQFDR	1	3	1	A0A178VIX7		0	0	0.03292	2.33157	2	1871.86	2.14094	81.2103	0
C0Z2I5	AT3G08580 protein OS=Arabidopsis thaliana GN=At3g08580 PE=2 SV=1 - [C0Z2I5_ARATH]	17.8856	27.04	5	3	3	6	159	17.4218	9.61279
	A2	Sequence	# PSMs	# Proteins	# Protein Groups	Protein Group Accessions	Modifications	ΔCn	q-Value	PEP	XCorr	Charge	MH+ [Da]	ΔM [ppm]	RT [min]	# Missed Cleavages
	High	GFTNFALDFLMGGVSAAVSK	2	2	1	C0Z2I5		0	0	0.001636	5.00432	2	2032.04	8.52066	105.992	0
	High	LLIQNQDEMIK	1	5	1	C0Z2I5		0	0	0.02173	2.45238	2	1344.73	4.85177	62.0081	0
	High	TIKDEGFGSLWR	3	3	1	C0Z2I5		0	0	0.01668	2.30832	2	1408.73	3.87108	72.6254	1
P56771	Cytochrome f OS=Arabidopsis thaliana GN=petA PE=3 SV=1 - [CYF_ARATH]	17.4063	18.44	1	4	4	6	320	35.3348	8.29443
	A2	Sequence	# PSMs	# Proteins	# Protein Groups	Protein Group Accessions	Modifications	ΔCn	q-Value	PEP	XCorr	Charge	MH+ [Da]	ΔM [ppm]	RT [min]	# Missed Cleavages
	High	SNNTVYNATAGGIISK	2	1	1	P56771		0	0	0.001772	4.28601	2	1609.82	2.47716	56.9716	0
	High	GALNVGAVLILPEGFELAPPDR	1	1	1	P56771		0	0	0.008861	3.71914	2	2248.25	5.41129	103.503	0
	High	GLELLVSEGESIK	1	1	1	P56771		0	0	0.03218	3.0319	2	1373.76	2.79512	83.6876	0
	High	EVIDIIPR	2	1	1	P56771		0	0.001	0.3029	1.77741	2	954.568	6.16543	69.6522	0
A0A178UUR2	Uncharacterized protein OS=Arabidopsis thaliana GN=AXX17_At4g11580 PE=3 SV=1 - [A0A178UUR2_ARATH]	17.3791	5.29	2	6	6	7	1190	135.512	6.3667
	A2	Sequence	# PSMs	# Proteins	# Protein Groups	Protein Group Accessions	Modifications	ΔCn	q-Value	PEP	XCorr	Charge	MH+ [Da]	ΔM [ppm]	RT [min]	# Missed Cleavages
	High	SATGLQTYLLSR	1	2	1	A0A178UUR2		0	0	0.0164	3.39037	2	1309.72	3.18868	73.5205	0
	High	ADDSLVEAGFAR	1	2	1	A0A178UUR2		0	0	0.00751	3.04412	2	1250.6	2.05986	62.6784	0
	High	EYVLEELNVR	1	2	1	A0A178UUR2		0	0	0.04942	2.56646	2	1263.66	-0.953914	77.6507	0
	High	LYLINSPVVR	1	2	1	A0A178UUR2		0	0	0.07927	2.36432	2	1173.7	1.21475	71.587	0
	High	DVFLPWYNAYR	1	2	1	A0A178UUR2		0	0	0.06182	2.35245	2	1443.72	6.77303	100.946	0
	High	AVPSWFVR	2	2	1	A0A178UUR2		0	0	0.1799	1.84363	2	961.53	4.67331	73.0967	0
P93819	Malate dehydrogenase 1, cytoplasmic OS=Arabidopsis thaliana GN=MDH1 PE=1 SV=2 - [MDHC1_ARATH]	17.1678	23.19	7	5	5	6	332	35.5483	6.55127
	A2	Sequence	# PSMs	# Proteins	# Protein Groups	Protein Group Accessions	Modifications	ΔCn	q-Value	PEP	XCorr	Charge	MH+ [Da]	ΔM [ppm]	RT [min]	# Missed Cleavages
	High	VLVTGAAGQIGYALVPMIAR	1	4	1	P93819		0	0	0.004094	5.31618	3	2000.15	6.69451	101.804	0
	High	VLVVANPANTNALILK	2	6	1	P93819		0	0	0.001203	3.44342	2	1650	3.68052	78.6555	0
	High	NVIIWGNHSSSQYPDVNHAK	1	2	1	P93819		0	0	0.05745	3.18705	3	2266.1	1.63787	57.1757	0
	High	MELIDAAFPLLK	1	2	1	P93819		0	0	0.02122	3.02792	2	1360.76	3.8522	103.019	0
	High	EFAPSIPEK	1	4	1	P93819		0	0.003	0.3622	1.10894	2	1017.53	5.82114	51.1127	0
A0A178W009	PSAB OS=Arabidopsis thaliana GN=AXX17_At2g27430 PE=4 SV=1 - [A0A178W009_ARATH]	17.036	9.09	2	3	3	7	462	51.7753	7.45947
	A2	Sequence	# PSMs	# Proteins	# Protein Groups	Protein Group Accessions	Modifications	ΔCn	q-Value	PEP	XCorr	Charge	MH+ [Da]	ΔM [ppm]	RT [min]	# Missed Cleavages
	High	TSYGFDVLLSSTSGPAFNAGR	2	2	1	A0A178W009		0	0	0.0005822	4.89337	2	2147.05	4.26019	99.5275	0
	High	DFGYSFPcDGPGR	1	2	1	A0A178W009	C8(Carbamidomethyl)	0	0	0.0611	2.2756	2	1474.61	3.38259	70.1533	0
	High	TPLANLIR	4	2	1	A0A178W009		0	0.001	0.3265	1.79074	2	897.555	3.34549	65.5843	0
A0A178USM7	Sks4 OS=Arabidopsis thaliana GN=AXX17_At4g25540 PE=4 SV=1 - [A0A178USM7_ARATH]	16.4032	9.43	10	4	4	6	541	60.4461	9.90576
	A2	Sequence	# PSMs	# Proteins	# Protein Groups	Protein Group Accessions	Modifications	ΔCn	q-Value	PEP	XCorr	Charge	MH+ [Da]	ΔM [ppm]	RT [min]	# Missed Cleavages
	High	DQIGSFYYFPSLAFHK	1	5	1	A0A178USM7		0	0	0.01817	3.79276	3	1919.95	6.70826	100.892	0
	High	ITYGDIYPLGVK	2	2	1	A0A178USM7		0	0	0.07067	2.82295	2	1338.73	1.34757	77.6888	0
	High	QYLGQQFYLR	2	7	1	A0A178USM7		0	0	0.04539	2.56208	2	1315.68	1.2971	72.7793	0
	High	NLPNPDGVLINGR	1	2	1	A0A178USM7		0	0	0.02365	2.40935	2	1378.75	3.01803	67.171	0
Q56YU8	DNA glycosylase superfamily protein OS=Arabidopsis thaliana GN=At1g19480 PE=2 SV=1 - [Q56YU8_ARATH]	16.0134	10.61	5	3	3	6	377	41.3402	7.26904
	A2	Sequence	# PSMs	# Proteins	# Protein Groups	Protein Group Accessions	Modifications	ΔCn	q-Value	PEP	XCorr	Charge	MH+ [Da]	ΔM [ppm]	RT [min]	# Missed Cleavages
	High	NADPLLAALIDVHPPPTFESFK	1	5	1	Q56YU8		0	0	0.0004416	4.87415	3	2392.26	3.96072	103.012	0
	High	TPFLALIR	2	5	1	Q56YU8		0	0	0.09133	2.46066	2	930.58	3.05439	85.3008	0
	High	NILYQQLAMK	1	5	1	Q56YU8		0	0	0.1294	2.33388	2	1221.67	4.90587	69.9709	0
	High	NILYQQLAmK	2	5	1	Q56YU8	M9(Oxidation)	0	0	0.1525	2.20808	2	1237.67	5.40035	61.7442	0
A8MQ78	ALWAYS EARLY 4 OS=Arabidopsis thaliana GN=ALY4 PE=1 SV=1 - [A8MQ78_ARATH]	15.9559	23.93	3	4	4	6	280	29.6916	11.5024
	A2	Sequence	# PSMs	# Proteins	# Protein Groups	Protein Group Accessions	Modifications	ΔCn	q-Value	PEP	XCorr	Charge	MH+ [Da]	ΔM [ppm]	RT [min]	# Missed Cleavages
	High	LHVTNLDQGVTNEDIR	2	2	1	A8MQ78		0	0	0.003673	3.56329	2	1823.93	5.30856	56.6194	0
	High	LEILGGNNSSEAPLSGR	2	3	1	A8MQ78		0	0	0.01031	3.52117	2	1713.89	5.09502	67.0596	0
	High	SLPWQSGLFEDGLR	1	2	1	A8MQ78		0	0	0.01836	2.51766	2	1604.82	6.54096	99.1737	0
	High	RGPLAVNARPSSFTINKPVR	1	2	1	A8MQ78		0	0.001	0.3307	1.41065	4	2180.25	1.86615	51.0421	1
B3H4K4	RNA-binding (RRM/RBD/RNP motifs) family protein OS=Arabidopsis thaliana GN=MMN10.26 PE=1 SV=1 - [B3H4K4_ARATH]	15.8257	19.43	5	3	3	4	211	23.5647	10.4478
	A2	Sequence	# PSMs	# Proteins	# Protein Groups	Protein Group Accessions	Modifications	ΔCn	q-Value	PEP	XCorr	Charge	MH+ [Da]	ΔM [ppm]	RT [min]	# Missed Cleavages
	High	LYISNLDYGVMNEDIKELFAEVGELKR	1	5	1	B3H4K4		0	0	0.004683	5.57515	3	3158.62	3.41169	104.345	2
	High	APESTWGHDMFSDR	2	3	1	B3H4K4		0	0	0.01071	3.92397	2	1635.69	1.42116	63.6574	0
	High	ELFAEVGELKR	1	5	1	B3H4K4		0	0	0.1304	2.61068	2	1290.71	4.59277	65.3788	1
Q9ASR1	Elongation factor 2 OS=Arabidopsis thaliana GN=LOS1 PE=1 SV=1 - [EF2_ARATH]	15.4496	5.93	5	3	3	4	843	93.8302	6.25244
	A2	Sequence	# PSMs	# Proteins	# Protein Groups	Protein Group Accessions	Modifications	ΔCn	q-Value	PEP	XCorr	Charge	MH+ [Da]	ΔM [ppm]	RT [min]	# Missed Cleavages
	High	STLTDSLVAAAGIIAQEVAGDVR	2	1	1	Q9ASR1		0	0	0.001366	5.79603	3	2257.22	5.26574	106.422	0
	High	ILAEEFGWDKDLAK	1	5	1	Q9ASR1		0	0	0.02474	2.10583	3	1634.85	3.89627	78.0213	1
	High	EAMTPLSEFEDKL	1	1	1	Q9ASR1		0	0	0.1179	1.78287	2	1509.72	5.13348	98.7566	1
Q8H135	ATP synthase subunit beta (Fragment) OS=Arabidopsis thaliana GN=At5g08670 PE=2 SV=1 - [Q8H135_ARATH]	15.0123	11.66	6	3	4	7	446	48.2272	5.63037
	A2	Sequence	# PSMs	# Proteins	# Protein Groups	Protein Group Accessions	Modifications	ΔCn	q-Value	PEP	XCorr	Charge	MH+ [Da]	ΔM [ppm]	RT [min]	# Missed Cleavages
	High	IGLFGGAGVGK	3	7	2	Q8H135;P19366		0	0	0.007761	2.83174	2	975.568	5.4237	66.7223	0
	High	VLNTGAPITVPVGR	1	6	1	Q8H135		0	0	0.02587	2.51186	2	1393.82	2.86029	63.2977	0
	High	LVLEVSHHLGQNVVR	1	6	1	Q8H135		0	0	0.02967	2.14483	3	1699.97	2.81165	57.15	0
	High	TIAMDGTEGLVR	2	6	1	Q8H135		0	0	0.1478	2.08365	2	1262.65	4.87153	60.1841	0
A0A178VJX9	ATADK1 OS=Arabidopsis thaliana GN=AXX17_At3g09490 PE=4 SV=1 - [A0A178VJX9_ARATH]	14.6971	14.24	6	4	4	7	344	37.7627	5.45264
	A2	Sequence	# PSMs	# Proteins	# Protein Groups	Protein Group Accessions	Modifications	ΔCn	q-Value	PEP	XCorr	Charge	MH+ [Da]	ΔM [ppm]	RT [min]	# Missed Cleavages
	High	TTVITQGADPVVVAEDGK	2	6	1	A0A178VJX9		0	0	0.001748	3.73255	2	1799.95	4.75561	61.4832	0
	High	VAQWMLQVPGATSYMGSIGK	1	2	1	A0A178VJX9		0	0	0.0086	2.60073	2	2124.07	4.05297	99.6334	0
	High	TTVITQGADPVVVAEDGKVK	1	6	1	A0A178VJX9		0	0	0.1486	1.75911	2	2027.11	5.57815	59.5693	1
	High	KYPVIPLPK	3	6	1	A0A178VJX9		0	0.001	0.2533	1.82123	2	1054.67	3.32795	58.2711	1
P25696	Bifunctional enolase 2/transcriptional activator OS=Arabidopsis thaliana GN=ENO2 PE=1 SV=1 - [ENO2_ARATH]	14.2244	16.67	4	5	5	5	444	47.6893	5.77002
	A2	Sequence	# PSMs	# Proteins	# Protein Groups	Protein Group Accessions	Modifications	ΔCn	q-Value	PEP	XCorr	Charge	MH+ [Da]	ΔM [ppm]	RT [min]	# Missed Cleavages
	High	VNQIGSVTESIEAVK	1	3	1	P25696		0	0	0.01777	3.41793	2	1573.85	3.44958	70.1011	0
	High	ISGDALKDLYK	1	4	1	P25696		0	0	0.01989	3.07704	3	1222.67	5.20717	59.9458	1
	High	AGAVVSGIPLYK	1	3	1	P25696		0	0	0.02057	3.02533	2	1174.69	3.06618	65.7779	0
	High	VTAAVPSGASTGIYEALELR	1	3	1	P25696		0	0	0.02663	2.98246	2	2005.07	3.57446	91.1404	0
	High	GNPTVEVDIHTSNGIK	1	2	1	P25696		0	0	0.1841	1.7216	2	1680.86	3.08643	49.9446	0
Q93ZL9	AT3g18780/MVE11_16 OS=Arabidopsis thaliana PE=2 SV=1 - [Q93ZL9_ARATH]	14.0299	28.95	18	4	6	7	342	38.5967	6.46826
	A2	Sequence	# PSMs	# Proteins	# Protein Groups	Protein Group Accessions	Modifications	ΔCn	q-Value	PEP	XCorr	Charge	MH+ [Da]	ΔM [ppm]	RT [min]	# Missed Cleavages
	High	TTGIVLDSGDGVSHTVPIYEGFSLPHAILR	1	6	1	Q93ZL9		0	0	0.004583	3.8093	3	3151.67	8.26827	99.2436	0
	High	IAPEEHPVLLTEAPLNPK	1	6	1	Q93ZL9		0	0	0.1076	3.273	3	1968.09	4.94215	67.8155	0
	High	NYELPDGQVITIGAER	2	8	2	Q93ZL9;P53492		0	0	0.04299	2.39198	2	1774.91	7.25581	83.1721	0
	High	EITALAPSSMK	1	26	2	P53492;Q93ZL9		0	0	0.1091	2.22249	2	1147.6	1.19577	52.3656	0
	High	DLTDYLmK	1	7	1	Q93ZL9	M7(Oxidation)	0	0.001	0.2283	1.58324	2	1014.49	4.49499	66.5848	0
	High	LSFVAVDYEQEMETSK	1	5	1	Q93ZL9		0	0.009	0.4025	1.39518	2	1875.89	9.72811	82.955	0
Q66GR6	Single-stranded DNA-binding protein WHY3, chloroplastic OS=Arabidopsis thaliana GN=WHY3 PE=1 SV=1 - [WHY3_ARATH]	14.0278	20.9	1	3	4	5	268	29.7094	9.5249
	A2	Sequence	# PSMs	# Proteins	# Protein Groups	Protein Group Accessions	Modifications	ΔCn	q-Value	PEP	XCorr	Charge	MH+ [Da]	ΔM [ppm]	RT [min]	# Missed Cleavages
	High	KQVFSLSVTEIGNLVSLGPR	1	1	1	Q66GR6		0	0	0.0001984	5.55639	3	2144.21	2.48175	101.728	1
	High	EScEFFHDPFKGK	2	3	2	Q9M9S3;Q66GR6	C3(Carbamidomethyl)	0	0	0.007822	3.60065	2	1627.73	3.80601	64.8184	1
	High	LLNVDESVYIPITK	1	1	1	Q66GR6		0	0	0.01378	2.51562	2	1603.9	6.47003	84.4387	0
	High	FFNLSVQNK	1	1	1	Q66GR6		0	0	0.1044	2.35511	2	1096.58	4.05269	65.8665	0
A0A178UHJ4	Xyloglucan endotransglucosylase/hydrolase OS=Arabidopsis thaliana GN=AXX17_At5g65610 PE=3 SV=1 - [A0A178UHJ4_ARATH]	13.778	8.22	2	1	2	5	292	33.6964	7.04932
	A2	Sequence	# PSMs	# Proteins	# Protein Groups	Protein Group Accessions	Modifications	ΔCn	q-Value	PEP	XCorr	Charge	MH+ [Da]	ΔM [ppm]	RT [min]	# Missed Cleavages
	High	SGQPYSVQTNIFAHGK	4	2	1	A0A178UHJ4		0	0	0.01495	4.08144	3	1733.87	4.34051	60.329	0
	High	APFYAYYK	1	3	2	Q8LER3;A0A178UHJ4		0	0.001	0.3125	1.42858	2	1022.5	5.74533	62.0148	0
Q9FXM2	DC 1.2 homolog (Fragment) OS=Arabidopsis thaliana GN=FL5-2I22 PE=2 SV=1 - [Q9FXM2_ARATH]	13.5893	21.57	3	3	3	4	153	16.9115	8.71924
	A2	Sequence	# PSMs	# Proteins	# Protein Groups	Protein Group Accessions	Modifications	ΔCn	q-Value	PEP	XCorr	Charge	MH+ [Da]	ΔM [ppm]	RT [min]	# Missed Cleavages
	High	IMNVGHETSNALSLINAFAK	1	3	1	Q9FXM2		0	0	0.01331	4.42984	3	2130.11	4.09284	100.403	0
	High	LAETAIAVTLSR	2	3	1	Q9FXM2		0	0	0.03296	3.11218	2	1244.73	4.75039	67.295	0
	High	RLAETAIAVTLSR	1	3	1	Q9FXM2		0	0	0.1727	3.10853	3	1400.83	4.52732	62.7326	1
P53492	Actin-7 OS=Arabidopsis thaliana GN=ACT7 PE=1 SV=1 - [ACT7_ARATH]	12.9963	14.85	21	2	4	6	377	41.709	5.49072
	A2	Sequence	# PSMs	# Proteins	# Protein Groups	Protein Group Accessions	Modifications	ΔCn	q-Value	PEP	XCorr	Charge	MH+ [Da]	ΔM [ppm]	RT [min]	# Missed Cleavages
	High	VAPEEHPVLLTEAPLNPK	1	9	1	P53492		0	0	0.00707	3.98325	3	1954.07	0.398878	65.257	0
	High	NYELPDGQVITIGAER	2	8	2	Q93ZL9;P53492		0	0	0.04299	2.39198	2	1774.91	7.25581	83.1721	0
	High	EITALAPSSMK	1	26	2	P53492;Q93ZL9		0	0	0.1091	2.22249	2	1147.6	1.19577	52.3656	0
	High	AVFPSIVGRPR	2	8	1	P53492		0	0.001	0.1914	2.06545	3	1198.71	2.23932	58.3893	0
Q9C5C2	Myrosinase 2 OS=Arabidopsis thaliana GN=TGG2 PE=1 SV=1 - [BGL37_ARATH]	12.8884	8.96	4	4	4	5	547	62.6921	7.44482
	A2	Sequence	# PSMs	# Proteins	# Protein Groups	Protein Group Accessions	Modifications	ΔCn	q-Value	PEP	XCorr	Charge	MH+ [Da]	ΔM [ppm]	RT [min]	# Missed Cleavages
	High	VKHWITINQLFTVPTR	1	2	1	Q9C5C2		0	0	0.01217	3.16126	3	1953.12	5.22719	87.2418	1
	High	ASGLWYQSFLR	2	3	1	Q9C5C2		0	0	0.009798	2.7734	2	1327.68	3.66081	96.5118	0
	High	AKEFFLGWFMEPLTK	1	1	1	Q9C5C2		0	0	0.009448	2.52971	3	1843.96	5.58485	103.505	1
	High	FSFAWSR	1	2	1	Q9C5C2		0	0	0.1853	1.77645	2	900.441	4.77328	75.956	0
P09468	ATP synthase epsilon chain, chloroplastic OS=Arabidopsis thaliana GN=atpE PE=1 SV=2 - [ATPE_ARATH]	12.5414	34.85	2	3	3	4	132	14.4897	6.1001
	A2	Sequence	# PSMs	# Proteins	# Protein Groups	Protein Group Accessions	Modifications	ΔCn	q-Value	PEP	XCorr	Charge	MH+ [Da]	ΔM [ppm]	RT [min]	# Missed Cleavages
	High	NSDIDPQEAQQTLEIAEANLR	2	1	1	P09468		0	0	0.0006263	3.77285	2	2355.15	1.55506	96.872	0
	High	IGNNEITILVNDAEK	1	1	1	P09468		0	0	0.006446	3.47646	2	1642.87	1.82734	86.6567	0
	High	QTIEANLALR	1	2	1	P09468		0	0	0.05286	2.34186	2	1128.64	2.42671	58.2689	0
P41916	GTP-binding nuclear protein Ran-1 OS=Arabidopsis thaliana GN=RAN1 PE=1 SV=1 - [RAN1_ARATH]	12.5365	15.84	3	3	3	6	221	25.2598	6.85889
	A2	Sequence	# PSMs	# Proteins	# Protein Groups	Protein Group Accessions	Modifications	ΔCn	q-Value	PEP	XCorr	Charge	MH+ [Da]	ΔM [ppm]	RT [min]	# Missed Cleavages
	High	SNYNFEKPFLYLAR	1	3	1	P41916		0	0	0.02573	3.72445	3	1761.91	5.80666	86.6743	0
	High	NLQYYEISAK	3	3	1	P41916		0	0	0.09834	2.34021	2	1228.62	2.12383	57.2697	0
	High	FYcWDTAGQEK	2	3	1	P41916	C3(Carbamidomethyl)	0	0	0.05036	2.28004	2	1404.6	4.94626	60.8099	0
A0A178VFM4	Chlorophyll a-b binding protein, chloroplastic OS=Arabidopsis thaliana GN=AXX17_At3g08510 PE=3 SV=1 - [A0A178VFM4_ARATH]	12.3638	13.59	2	2	3	5	287	31.19	5.93506
	A2	Sequence	# PSMs	# Proteins	# Protein Groups	Protein Group Accessions	Modifications	ΔCn	q-Value	PEP	XCorr	Charge	MH+ [Da]	ΔM [ppm]	RT [min]	# Missed Cleavages
	High	TVISDRPLWFPGAK	1	2	1	A0A178VFM4		0	0	0.0464	3.03009	2	1586.87	1.64369	76.7705	0
	High	STPFQPYSEVFGLQR	2	3	2	Q07473;A0A178VFM4		0	0	0.004954	2.87888	2	1755.88	6.1426	88.2608	0
	High	NLYGEVIGTR	2	2	1	A0A178VFM4		0	0	0.09952	2.47653	2	1121.6	4.37751	64.8657	0
O23255	Adenosylhomocysteinase 1 OS=Arabidopsis thaliana GN=SAHH1 PE=1 SV=1 - [SAHH1_ARATH]	12.1489	8.66	12	5	5	7	485	53.3441	5.97314
	A2	Sequence	# PSMs	# Proteins	# Protein Groups	Protein Group Accessions	Modifications	ΔCn	q-Value	PEP	XCorr	Charge	MH+ [Da]	ΔM [ppm]	RT [min]	# Missed Cleavages
	High	AGIIVLAEGR	2	7	1	O23255		0	0	0.08017	2.2661	2	998.602	2.79202	63.3564	0
	High	DSAAVFAWK	1	8	1	O23255		0	0	0.1557	2.07007	2	994.504	4.29997	70.295	0
	High	LVGVSEETTTGVK	1	11	1	O23255		0	0	0.09698	1.80426	2	1319.71	2.8815	44.6931	0
	High	LVGVSEETTTGVKR	2	11	1	O23255		0	0	0.1049	1.62908	3	1475.81	3.19829	39	1
	High	DIIMVDHMR	1	10	1	O23255		0	0.001	0.2084	1.95896	2	1129.55	1.21772	57.7567	0
A0A178UVK7	Uncharacterized protein OS=Arabidopsis thaliana GN=AXX17_At4g31240 PE=4 SV=1 - [A0A178UVK7_ARATH]	11.7608	29.76	4	3	3	4	84	9.51399	7.13721
	A2	Sequence	# PSMs	# Proteins	# Protein Groups	Protein Group Accessions	Modifications	ΔCn	q-Value	PEP	XCorr	Charge	MH+ [Da]	ΔM [ppm]	RT [min]	# Missed Cleavages
	High	LSLTDIVIDINRVPK	1	4	1	A0A178UVK7		0	0	0.00184	4.9922	3	1696.01	5.41587	102.089	1
	High	LSLTDIVIDINR	1	4	1	A0A178UVK7		0	0	0.03043	2.84052	2	1371.79	5.48505	101.813	0
	High	ALVDAPDMER	2	4	1	A0A178UVK7		0	0	0.07531	2.12992	2	1116.54	2.17466	51.2317	0
A0A178VDZ1	PTAC16 OS=Arabidopsis thaliana GN=AXX17_At3g40690 PE=4 SV=1 - [A0A178VDZ1_ARATH]	11.4674	13.92	2	5	5	6	510	54.3113	8.79248
	A2	Sequence	# PSMs	# Proteins	# Protein Groups	Protein Group Accessions	Modifications	ΔCn	q-Value	PEP	XCorr	Charge	MH+ [Da]	ΔM [ppm]	RT [min]	# Missed Cleavages
	High	LNAVQSPFQDAESIAK	1	2	1	A0A178VDZ1		0	0	0.00104	3.38408	2	1717.87	-0.547137	76.6119	0
	High	ADAVGVTVDGLFNK	1	2	1	A0A178VDZ1		0	0	0.002093	3.32167	2	1405.73	1.89195	81.4374	0
	High	SQPLTISDLIEK	1	2	1	A0A178VDZ1		0	0	0.01255	2.48566	2	1343.74	1.46504	82.1554	0
	High	LSEKEAEAASLAEDAQQK	1	2	1	A0A178VDZ1		0	0	0.05871	2.27604	3	1917.94	2.54916	50.3001	1
	High	TSLTEDFSPEK	2	2	1	A0A178VDZ1		0	0	0.08669	1.56485	2	1253.59	1.07585	55.4775	0
P21238	Chaperonin 60 subunit alpha 1, chloroplastic OS=Arabidopsis thaliana GN=CPN60A1 PE=1 SV=2 - [CPNA1_ARATH]	11.3371	9.56	1	3	3	4	586	62.0338	5.18604
	A2	Sequence	# PSMs	# Proteins	# Protein Groups	Protein Group Accessions	Modifications	ΔCn	q-Value	PEP	XCorr	Charge	MH+ [Da]	ΔM [ppm]	RT [min]	# Missed Cleavages
	High	APLLIIAEDVTGEALATLVVNK	1	1	1	P21238		0	0	0.0001128	4.39122	2	2250.31	4.57916	106.654	0
	High	HGLLSVTSGANPVSLKR	2	1	1	P21238		0	0	0.001626	3.68691	3	1735.99	6.18627	57.272	1
	High	TNDSAGDGTTTASILAR	1	1	1	P21238		0	0	0.0385	1.6038	2	1650.8	2.07356	49.9201	0
Q9ZNZ7	Ferredoxin-dependent glutamate synthase 1, chloroplastic/mitochondrial OS=Arabidopsis thaliana GN=GLU1 PE=1 SV=3 - [GLTB1_ARATH]	11.2837	6.35	5	8	8	8	1622	176.64	6.31592
	A2	Sequence	# PSMs	# Proteins	# Protein Groups	Protein Group Accessions	Modifications	ΔCn	q-Value	PEP	XCorr	Charge	MH+ [Da]	ΔM [ppm]	RT [min]	# Missed Cleavages
	High	LVAEAGIGTVASGVAK	1	2	1	Q9ZNZ7		0	0	0.006942	3.56197	2	1442.83	4.34772	61.5888	0
	High	FcTGGMSLGAISR	1	4	1	Q9ZNZ7	C2(Carbamidomethyl)	0	0	0.01947	2.19049	2	1356.64	-0.633636	68.9627	0
	High	GATILNEWEK	1	3	1	Q9ZNZ7		0	0	0.08854	1.94681	2	1160.6	6.0838	69.8345	0
	High	SSTVMENEEILR	1	2	1	Q9ZNZ7		0	0	0.07345	1.9102	2	1407.67	-3.36559	58.1332	0
	High	EVPVNVPIVGK	1	2	1	Q9ZNZ7		0	0	0.1782	1.67426	2	1150.69	3.97012	64.085	0
	High	EKSETAYAVYQQHLSNRPVNVLR	1	2	1	Q9ZNZ7		0	0.001	0.2201	1.93336	3	2702.42	5.7829	60.8233	1
	High	VLSTYFDIRK	1	2	1	Q9ZNZ7		0	0.001	0.3153	1.47198	3	1241.69	3.01144	64.1419	1
	High	ETLSFWVK	1	2	1	Q9ZNZ7		0	0.001	0.2079	1.42884	2	1009.54	3.42099	79.1278	0
A0A1I9LMY7	40S ribosomal protein S24 OS=Arabidopsis thaliana GN=At3g04920 PE=3 SV=1 - [A0A1I9LMY7_ARATH]	11.1065	24.11	4	2	2	3	112	12.9009	10.1401
	A2	Sequence	# PSMs	# Proteins	# Protein Groups	Protein Group Accessions	Modifications	ΔCn	q-Value	PEP	XCorr	Charge	MH+ [Da]	ΔM [ppm]	RT [min]	# Missed Cleavages
	High	KQFVIDVLHPGR	2	4	1	A0A1I9LMY7		0	0	0.004669	4.01442	2	1408.81	1.34697	63.9874	1
	High	SSGFGLIYDTVESAK	1	2	1	A0A1I9LMY7		0	0	0.0125	3.26681	2	1573.78	5.10045	92.7366	0
A0A178UA89	SKIP7 OS=Arabidopsis thaliana GN=AXX17_At5g51350 PE=3 SV=1 - [A0A178UA89_ARATH]	11.0119	19.81	5	4	4	4	308	32.7791	10.1401
	A2	Sequence	# PSMs	# Proteins	# Protein Groups	Protein Group Accessions	Modifications	ΔCn	q-Value	PEP	XCorr	Charge	MH+ [Da]	ΔM [ppm]	RT [min]	# Missed Cleavages
	High	LAAAILGGVDNIWIKPGAK	1	3	1	A0A178UA89		0	0	0.001343	3.39097	3	1907.12	4.1988	91.2313	0
	High	ILALNASFFLK	1	2	1	A0A178UA89		0	0	0.0423	2.91699	2	1236.74	5.34915	101.094	0
	High	KLQQEQFKPAEQVTLEPFER	1	3	1	A0A178UA89		0	0	0.06159	2.72951	3	2445.29	3.67596	69.3101	1
	High	TNVIPIIEDAR	1	5	1	A0A178UA89		0	0	0.01854	1.97445	2	1240.69	1.95286	71.8829	0
Q9M9W1	60S ribosomal protein L22-2 OS=Arabidopsis thaliana GN=RPL22B PE=2 SV=1 - [RL222_ARATH]	10.3691	26.61	2	4	4	5	124	14.0094	9.5542
	A2	Sequence	# PSMs	# Proteins	# Protein Groups	Protein Group Accessions	Modifications	ΔCn	q-Value	PEP	XCorr	Charge	MH+ [Da]	ΔM [ppm]	RT [min]	# Missed Cleavages
	High	IMEIASLEK	1	2	1	Q9M9W1		0	0	0.1005	2.4685	2	1033.57	5.54203	63.2932	0
	High	ITVTADGQFSKR	1	2	1	Q9M9W1		0	0	0.05717	2.44142	2	1322.71	1.56521	42.34	1
	High	ITVTADGQFSK	2	2	1	Q9M9W1		0	0	0.04994	2.06945	2	1166.61	4.63908	49.2921	0
	High	AGALGDSVTITR	1	1	1	Q9M9W1		0	0.001	0.2112	1.66752	2	1160.63	4.80312	49.5454	0
A0A1P8BCX7	Calcium sensing receptor OS=Arabidopsis thaliana GN=CaS PE=1 SV=1 - [A0A1P8BCX7_ARATH]	9.9801	10.65	3	2	2	4	310	32.9375	9.05615
	A2	Sequence	# PSMs	# Proteins	# Protein Groups	Protein Group Accessions	Modifications	ΔCn	q-Value	PEP	XCorr	Charge	MH+ [Da]	ΔM [ppm]	RT [min]	# Missed Cleavages
	High	VFQVVGDALKPALDTALPIAK	3	3	1	A0A1P8BCX7		0	0	0.008162	3.36289	3	2166.26	4.81788	96.653	0
	High	VISIPLEELPNK	1	3	1	A0A1P8BCX7		0	0	0.02848	2.28675	2	1351.78	1.1128	78.7056	0
C0Z2Q9	AT3G13920 protein OS=Arabidopsis thaliana GN=At3g13920 PE=2 SV=1 - [C0Z2Q9_ARATH]	9.81468	10.05	11	3	3	4	398	44.9511	5.97314
	A2	Sequence	# PSMs	# Proteins	# Protein Groups	Protein Group Accessions	Modifications	ΔCn	q-Value	PEP	XCorr	Charge	MH+ [Da]	ΔM [ppm]	RT [min]	# Missed Cleavages
	High	GIYAYGFEKPSAIQQR	1	7	1	C0Z2Q9		0	0	0.008544	3.02147	2	1827.95	5.68673	63.0559	0
	High	GLDVIQQAQSGTGK	2	9	1	C0Z2Q9		0	0	0.01234	2.49106	2	1401.74	3.06414	51.8315	0
	High	VLITTDLLAR	1	11	1	C0Z2Q9		0	0	0.1308	2.19921	2	1114.69	3.01221	77.5546	0
Q9M0F4	Acid phosphatase-like protein OS=Arabidopsis thaliana GN=At4g29270 PE=2 SV=1 - [Q9M0F4_ARATH]	9.5961	22.27	1	3	3	3	256	28.7285	8.52881
	A2	Sequence	# PSMs	# Proteins	# Protein Groups	Protein Group Accessions	Modifications	ΔCn	q-Value	PEP	XCorr	Charge	MH+ [Da]	ΔM [ppm]	RT [min]	# Missed Cleavages
	High	EGYTIHGNTGDQWSDLLGFAVASR	1	1	1	Q9M0F4		0	0	0.06539	4.32858	3	2594.25	8.45959	101.314	0
	High	NYINGGQFDKDYDVVASYAIDYAK	1	1	1	Q9M0F4		0	0	0.1251	3.0005	3	2729.28	2.35293	100.237	1
	High	DAGYFGWNR	1	1	1	Q9M0F4		0	0	0.0474	2.26702	2	1085.49	6.24663	69.4617	0
A0A1I9LMI8	Transmembrane protein OS=Arabidopsis thaliana GN=At3g23450 PE=4 SV=1 - [A0A1I9LMI8_ARATH]	9.13743	5.09	3	1	1	2	432	33.3378	10.77
	A2	Sequence	# PSMs	# Proteins	# Protein Groups	Protein Group Accessions	Modifications	ΔCn	q-Value	PEP	XCorr	Charge	MH+ [Da]	ΔM [ppm]	RT [min]	# Missed Cleavages
	High	GGGIGGGIGGGGGFGGGGGFGK	2	3	1	A0A1I9LMI8		0	0	0.0003004	5.30813	2	1636.79	4.23949	67.0528	0
A0A178WFG5	DCP5 OS=Arabidopsis thaliana GN=AXX17_At1g26440 PE=4 SV=1 - [A0A178WFG5_ARATH]	9.11324	1.96	2	1	1	3	611	64.3428	7.7085
	A2	Sequence	# PSMs	# Proteins	# Protein Groups	Protein Group Accessions	Modifications	ΔCn	q-Value	PEP	XCorr	Charge	MH+ [Da]	ΔM [ppm]	RT [min]	# Missed Cleavages
	High	KLDTETFGEFSR	3	2	1	A0A178WFG5		0	0	0.00202	3.70754	2	1429.7	5.54776	61.0137	1
C0Z387	AT2G21660 protein OS=Arabidopsis thaliana GN=At2g21660 PE=2 SV=1 - [C0Z387_ARATH]	9.09728	27.27	5	1	2	3	99	10.8441	4.37354
	A2	Sequence	# PSMs	# Proteins	# Protein Groups	Protein Group Accessions	Modifications	ΔCn	q-Value	PEP	XCorr	Charge	MH+ [Da]	ΔM [ppm]	RT [min]	# Missed Cleavages
	High	ALETAFAQYGDVIDSK	1	5	1	C0Z387		0	0	0.0003434	4.39217	2	1727.85	3.22038	83.596	0
	High	GFGFVTFKDEK	2	11	2	C0Z387;F4JVC0		0	0	0.09579	2.52978	3	1274.65	4.31302	68.6338	1
Q8LDL0	Protein HHL1, chloroplastic OS=Arabidopsis thaliana GN=HHL1 PE=1 SV=1 - [HHL1_ARATH]	9.07107	17.75	3	3	3	3	231	26.0646	9.56885
	A2	Sequence	# PSMs	# Proteins	# Protein Groups	Protein Group Accessions	Modifications	ΔCn	q-Value	PEP	XCorr	Charge	MH+ [Da]	ΔM [ppm]	RT [min]	# Missed Cleavages
	High	MANVYLWYPLSIIAGGTTAK	1	1	1	Q8LDL0		0	0	0.0003894	4.37909	2	2169.15	4.072	104.897	0
	High	NIAAVIYRDEKEIQK	1	3	1	Q8LDL0		0	0	0.03928	3.08413	3	1789.99	3.81661	67.8088	2
	High	FVIFIR	1	1	1	Q8LDL0		0	0.001	0.2555	1.60785	2	794.496	4.06639	78.1136	0
A0A178WGF4	ATAMY3 OS=Arabidopsis thaliana GN=AXX17_At1g63970 PE=4 SV=1 - [A0A178WGF4_ARATH]	9.05962	5.64	2	3	3	3	887	99.777	6.13818
	A2	Sequence	# PSMs	# Proteins	# Protein Groups	Protein Group Accessions	Modifications	ΔCn	q-Value	PEP	XCorr	Charge	MH+ [Da]	ΔM [ppm]	RT [min]	# Missed Cleavages
	High	KGFGALGQLSNIPLKQDK	1	2	1	A0A178WGF4		0	0	0.00731	3.41894	3	1914.09	4.73154	69.8389	2
	High	STTPAFSEEGVLEAEADKPDIK	1	2	1	A0A178WGF4		0	0	0.05688	2.94942	3	2334.14	3.48187	73.5475	0
	High	LAAEAYSIFR	1	2	1	A0A178WGF4		0	0	0.04652	2.69125	2	1140.61	4.23935	73.7642	0
Q3ZVB1	PSII reaction center subunit V (Fragment) OS=Arabidopsis thaliana GN=psbE PE=4 SV=1 - [Q3ZVB1_ARATH]	8.92195	16.36	3	1	1	4	55	6.27213	4.55127
	A2	Sequence	# PSMs	# Proteins	# Protein Groups	Protein Group Accessions	Modifications	ΔCn	q-Value	PEP	XCorr	Charge	MH+ [Da]	ΔM [ppm]	RT [min]	# Missed Cleavages
	High	QGIPLITGR	4	3	1	Q3ZVB1		0	0	0.1451	2.65283	2	954.576	2.96889	63.4271	0
Q9LT39	Leucine-rich repeat (LRR) family protein OS=Arabidopsis thaliana GN=At3g20820 PE=2 SV=1 - [Q9LT39_ARATH]	8.77691	8.22	1	3	3	4	365	39.8366	8.41162
	A2	Sequence	# PSMs	# Proteins	# Protein Groups	Protein Group Accessions	Modifications	ΔCn	q-Value	PEP	XCorr	Charge	MH+ [Da]	ΔM [ppm]	RT [min]	# Missed Cleavages
	High	LSAITIADWK	1	1	1	Q9LT39		0	0	0.02114	2.62667	2	1117.63	0.918914	78.3714	0
	High	IPESLTNIYR	2	1	1	Q9LT39		0	0	0.1287	2.42945	2	1205.65	1.63002	65.3068	0
	High	LAVLNVADNR	1	1	1	Q9LT39		0	0	0.04317	2.00816	2	1084.61	0.12934	54.6541	0
Q9SSS9	ATP synthase subunit delta, chloroplastic OS=Arabidopsis thaliana GN=ATPD PE=1 SV=1 - [ATPD_ARATH]	8.74485	11.97	1	2	2	3	234	25.6527	9.05615
	A2	Sequence	# PSMs	# Proteins	# Protein Groups	Protein Group Accessions	Modifications	ΔCn	q-Value	PEP	XCorr	Charge	MH+ [Da]	ΔM [ppm]	RT [min]	# Missed Cleavages
	High	INIVTEIVKEFELVYNK	1	1	1	Q9SSS9		0	0	0.006541	4.49594	3	2051.16	6.56001	105.789	1
	High	LEAPQLAQIAK	2	1	1	Q9SSS9		0	0	0.08236	2.25735	2	1181.69	3.70113	64.3146	0
P56805	30S ribosomal protein S15, chloroplastic OS=Arabidopsis thaliana GN=rps15 PE=3 SV=1 - [RR15_ARATH]	8.70415	28.41	1	2	2	3	88	10.712	10.814
	A2	Sequence	# PSMs	# Proteins	# Protein Groups	Protein Group Accessions	Modifications	ΔCn	q-Value	PEP	XCorr	Charge	MH+ [Da]	ΔM [ppm]	RT [min]	# Missed Cleavages
	High	YKELINQLNIR	2	1	1	P56805		0	0	0.08446	3.28367	2	1403.81	3.22695	64.3103	1
	High	NIVISFEEQKEESR	1	1	1	P56805		0	0	0.02064	2.28974	2	1707.86	5.37512	60.9186	1
Q8LEF5	50S ribosomal protein L27 OS=Arabidopsis thaliana PE=2 SV=1 - [Q8LEF5_ARATH]	8.40328	17.35	3	2	2	2	196	21.5635	9.94971
	A2	Sequence	# PSMs	# Proteins	# Protein Groups	Protein Group Accessions	Modifications	ΔCn	q-Value	PEP	XCorr	Charge	MH+ [Da]	ΔM [ppm]	RT [min]	# Missed Cleavages
	High	NVGIGKDHTIFSLIDGLVK	1	3	1	Q8LEF5		0	0	0.004297	5.21002	3	2026.15	6.30702	101.983	1
	High	IYGDQVAKPGAIIVR	1	3	1	Q8LEF5		0	0	0.02901	3.19325	2	1599.93	4.58986	57.4573	0
Q96291	2-Cys peroxiredoxin BAS1, chloroplastic OS=Arabidopsis thaliana GN=BAS1 PE=1 SV=2 - [BAS1A_ARATH]	8.38449	13.91	5	3	3	3	266	29.074	7.44482
	A2	Sequence	# PSMs	# Proteins	# Protein Groups	Protein Group Accessions	Modifications	ΔCn	q-Value	PEP	XCorr	Charge	MH+ [Da]	ΔM [ppm]	RT [min]	# Missed Cleavages
	High	GLFIIDKEGVIQHSTINNLGIGR	1	5	1	Q96291		0	0	0.001662	5.52097	3	2494.38	2.09167	87.0031	1
	High	SFGVLIHDQGIALR	1	1	1	Q96291		0	0	0.03509	2.86353	3	1525.85	3.77654	75.3603	0
	High	EGVIQHSTINNLGIGR	1	5	1	Q96291		0	0.001	0.2562	1.87982	3	1707.92	3.7161	58.9358	0
A0A178UNW3	ATMS1 OS=Arabidopsis thaliana GN=AXX17_At5g17640 PE=3 SV=1 - [A0A178UNW3_ARATH]	8.3594	3.4	7	2	2	3	765	84.3215	6.50732
	A2	Sequence	# PSMs	# Proteins	# Protein Groups	Protein Group Accessions	Modifications	ΔCn	q-Value	PEP	XCorr	Charge	MH+ [Da]	ΔM [ppm]	RT [min]	# Missed Cleavages
	High	YGAGIGPGVYDIHSPR	2	6	1	A0A178UNW3		0	0	0.00715	3.36267	3	1658.84	5.29537	60.8211	0
	High	FALESFWDGK	1	6	1	A0A178UNW3		0	0	0.01722	2.36548	2	1199.58	5.56052	94.9414	0
P25697	Phosphoribulokinase, chloroplastic OS=Arabidopsis thaliana GN=At1g32060 PE=2 SV=1 - [KPPR_ARATH]	8.33291	6.08	1	2	2	3	395	44.4356	6.04932
	A2	Sequence	# PSMs	# Proteins	# Protein Groups	Protein Group Accessions	Modifications	ΔCn	q-Value	PEP	XCorr	Charge	MH+ [Da]	ΔM [ppm]	RT [min]	# Missed Cleavages
	High	KPDFDAFIDPQK	1	1	1	P25697		0	0	0.01231	2.39682	2	1420.72	5.04098	68.8056	0
	High	IRDLYEQLIANK	2	1	1	P25697		0	0.001	0.2516	3.22786	3	1475.83	8.69069	72.9634	1
B3H4B6	Ribosomal protein S25 family protein OS=Arabidopsis thaliana GN=At4g39200 PE=4 SV=1 - [B3H4B6_ARATH]	8.19854	22.43	8	2	2	3	107	11.9175	10.6821
	A2	Sequence	# PSMs	# Proteins	# Protein Groups	Protein Group Accessions	Modifications	ΔCn	q-Value	PEP	XCorr	Charge	MH+ [Da]	ΔM [ppm]	RT [min]	# Missed Cleavages
	High	VNNmVLFDQATYDK	1	5	1	B3H4B6	M4(Oxidation)	0	0	0.02631	3.50144	2	1673.79	3.48086	64.0805	0
	High	LITPSILSDR	2	8	1	B3H4B6		0	0	0.142	2.41211	2	1114.65	1.05275	70.4477	0
Q9SLN0	At2g39630/F12L6.29 OS=Arabidopsis thaliana GN=At2g39630 PE=2 SV=1 - [Q9SLN0_ARATH]	8.15555	10.12	1	1	1	4	336	38.3121	8.74854
	A2	Sequence	# PSMs	# Proteins	# Protein Groups	Protein Group Accessions	Modifications	ΔCn	q-Value	PEP	XCorr	Charge	MH+ [Da]	ΔM [ppm]	RT [min]	# Missed Cleavages
	High	WSEIPGSKVSmLSIPNmLWELALmSVGYRTGMWK	4	1	1	Q9SLN0	M11(Oxidation); M17(Oxidation); M24(Oxidation)	0	0	0.1893	3.12008	4	3945.92	-4.37043	104.429	2
Q9LVT8	RGG repeats nuclear RNA binding protein C OS=Arabidopsis thaliana GN=RGGC PE=1 SV=1 - [RGGC_ARATH]	8.11552	6.72	1	2	2	3	357	37.9768	8.77783
	A2	Sequence	# PSMs	# Proteins	# Protein Groups	Protein Group Accessions	Modifications	ΔCn	q-Value	PEP	XCorr	Charge	MH+ [Da]	ΔM [ppm]	RT [min]	# Missed Cleavages
	High	SLSINEFLKPADGKR	2	1	1	Q9LVT8		0	0	0.01975	3.48822	2	1674.93	5.52385	70.1115	1
	High	NTDEEIFIK	1	1	1	Q9LVT8		0	0	0.09075	1.63089	2	1108.56	2.8994	55.1198	0
A0A178VN84	EMB3113 OS=Arabidopsis thaliana GN=AXX17_At2g30320 PE=3 SV=1 - [A0A178VN84_ARATH]	7.88611	6.27	2	1	1	2	303	32.6349	8.96826
	A2	Sequence	# PSMs	# Proteins	# Protein Groups	Protein Group Accessions	Modifications	ΔCn	q-Value	PEP	XCorr	Charge	MH+ [Da]	ΔM [ppm]	RT [min]	# Missed Cleavages
	High	VMLRPASPGTGVIAGGAVR	2	2	1	A0A178VN84		0	0	0.01554	4.44256	3	1809.02	4.54447	57.5505	0
Q43127	Glutamine synthetase, chloroplastic/mitochondrial OS=Arabidopsis thaliana GN=GLN2 PE=1 SV=1 - [GLNA2_ARATH]	7.87038	8.84	3	2	2	2	430	47.381	6.87354
	A2	Sequence	# PSMs	# Proteins	# Protein Groups	Protein Group Accessions	Modifications	ΔCn	q-Value	PEP	XCorr	Charge	MH+ [Da]	ΔM [ppm]	RT [min]	# Missed Cleavages
	High	VSGEVPWFGIEQEYTLLQQNVK	1	2	1	Q43127		0	0	0.004284	4.94778	3	2564.33	9.43539	103.525	0
	High	HETASIDQFSWGVANR	1	2	1	Q43127		0	0	0.008514	2.92261	2	1817.87	7.65714	70.0386	0
F4JVC0	Cold, circadian rhythm, and RNA binding 1 OS=Arabidopsis thaliana GN=CCR1 PE=4 SV=1 - [F4JVC0_ARATH]	7.85342	25	7	1	2	3	92	10.2239	4.79248
	A2	Sequence	# PSMs	# Proteins	# Protein Groups	Protein Group Accessions	Modifications	ΔCn	q-Value	PEP	XCorr	Charge	MH+ [Da]	ΔM [ppm]	RT [min]	# Missed Cleavages
	High	TFSQFGDVIDSK	1	7	1	F4JVC0		0	0	0.04646	3.14831	2	1343.65	4.02972	70.1554	0
	High	GFGFVTFKDEK	2	11	2	C0Z387;F4JVC0		0	0	0.09579	2.52978	3	1274.65	4.31302	68.6338	1
Q56X25	Vacuolar-type H+-ATPase subunit A OS=Arabidopsis thaliana GN=At1g78900 PE=2 SV=1 - [Q56X25_ARATH]	7.84051	14.42	3	3	3	3	326	36.7795	5.51611
	A2	Sequence	# PSMs	# Proteins	# Protein Groups	Protein Group Accessions	Modifications	ΔCn	q-Value	PEP	XCorr	Charge	MH+ [Da]	ΔM [ppm]	RT [min]	# Missed Cleavages
	High	TTLVANTSNMPVAAR	1	3	1	Q56X25		0	0	0.008319	3.01302	2	1545.81	0.339306	52.3791	0
	High	LAEMPADSGYPAYLAAR	1	3	1	Q56X25		0	0	0.0467	2.55735	2	1795.87	2.1208	73.6441	0
	High	DALAEGDKITLETAK	1	3	1	Q56X25		0	0	0.0104	2.27013	2	1574.84	5.5268	57.2339	1
Q8LD03	40S ribosomal protein S7-3 OS=Arabidopsis thaliana GN=RPS7C PE=1 SV=2 - [RS73_ARATH]	7.40568	9.47	2	3	3	3	190	22.0468	9.74463
	A2	Sequence	# PSMs	# Proteins	# Protein Groups	Protein Group Accessions	Modifications	ΔCn	q-Value	PEP	XCorr	Charge	MH+ [Da]	ΔM [ppm]	RT [min]	# Missed Cleavages
	High	KAVVIYVPFR	1	2	1	Q8LD03		0	0	0.02112	3.20504	2	1191.72	-1.01608	68.8895	1
	High	AVVIYVPFR	1	2	1	Q8LD03		0	0	0.1407	2.32653	2	1063.63	1.95961	81.4897	0
	High	DVIFVTTR	1	1	1	Q8LD03		0	0.001	0.2379	1.87411	2	950.536	6.19049	59.4121	0
P56760	ATP synthase subunit c, chloroplastic OS=Arabidopsis thaliana GN=atpH PE=3 SV=1 - [ATPH_ARATH]	7.21427	50.62	1	1	1	1	81	7.97138	4.90674
	A2	Sequence	# PSMs	# Proteins	# Protein Groups	Protein Group Accessions	Modifications	ΔCn	q-Value	PEP	XCorr	Charge	MH+ [Da]	ΔM [ppm]	RT [min]	# Missed Cleavages
	High	mNPLVSAASVIAAGLAVGLASIGPGVGQGTAAGQAVEGIAR	1	1	1	P56760	M1(Oxidation)	0	0	2.135e-05	7.21427	4	3718.01	4.30478	106.714	0
O78310	Superoxide dismutase [Cu-Zn] 2, chloroplastic OS=Arabidopsis thaliana GN=CSD2 PE=1 SV=2 - [SODC2_ARATH]	6.70761	17.13	2	2	2	3	216	22.2303	7.00537
	A2	Sequence	# PSMs	# Proteins	# Protein Groups	Protein Group Accessions	Modifications	ΔCn	q-Value	PEP	XCorr	Charge	MH+ [Da]	ΔM [ppm]	RT [min]	# Missed Cleavages
	High	GTSDVEGVVTLTQDDSGPTTVNVR	1	2	1	O78310		0	0	3.999e-05	4.03069	2	2447.2	4.79418	73.0816	0
	High	AFVVHELKDDLGK	2	1	1	O78310		0	0	0.02692	2.67692	3	1470.8	3.37416	57.3301	1
Q9XF89	Chlorophyll a-b binding protein CP26, chloroplastic OS=Arabidopsis thaliana GN=LHCB5 PE=1 SV=1 - [CB5_ARATH]	6.61288	7.14	1	2	2	4	280	30.1377	6.3667
	A2	Sequence	# PSMs	# Proteins	# Protein Groups	Protein Group Accessions	Modifications	ΔCn	q-Value	PEP	XCorr	Charge	MH+ [Da]	ΔM [ppm]	RT [min]	# Missed Cleavages
	High	YQAFELIHAR	2	1	1	Q9XF89		0	0	0.02518	2.55877	3	1247.66	2.78848	64.3213	0
	High	IFLPDGLLDR	2	1	1	Q9XF89		0	0	0.1224	2.11855	2	1158.65	2.72171	90.0087	0
B9DHQ7	S-adenosylmethionine synthase (Fragment) OS=Arabidopsis thaliana GN=At4g01850 PE=2 SV=1 - [B9DHQ7_ARATH]	6.47486	16.67	4	2	3	5	306	33.6493	8.01611
	A2	Sequence	# PSMs	# Proteins	# Protein Groups	Protein Group Accessions	Modifications	ΔCn	q-Value	PEP	XCorr	Charge	MH+ [Da]	ΔM [ppm]	RT [min]	# Missed Cleavages
	High	FVIGGPHGDAGLTGR	3	5	2	B9DHQ7;Q9LUT2		0	0	0.01133	3.68765	3	1453.76	3.11548	55.735	0
	High	DLKEHVIKPIIPEK	1	2	1	B9DHQ7		0	0	0.09387	1.88671	3	1658.99	3.30611	50.9115	1
	High	VLVNIEQQSPDIAQGVHGHFTK	1	3	1	B9DHQ7		0	0.001	0.2198	1.68626	3	2417.26	2.80935	66.2604	0
P29513	Tubulin beta-5 chain OS=Arabidopsis thaliana GN=TUBB5 PE=2 SV=1 - [TBB5_ARATH]	5.7341	4.9	12	2	2	3	449	50.31	4.76709
	A2	Sequence	# PSMs	# Proteins	# Protein Groups	Protein Group Accessions	Modifications	ΔCn	q-Value	PEP	XCorr	Charge	MH+ [Da]	ΔM [ppm]	RT [min]	# Missed Cleavages
	High	LAVNLIPFPR	2	12	1	P29513		0	0	0.009051	2.92154	2	1139.7	2.61429	90.3663	0
	High	EVDEQILNIQNK	1	1	1	P29513		0	0.001	0.3025	1.44076	2	1442.76	6.74893	62.4031	0
Q9SR41	F3L24.8 protein OS=Arabidopsis thaliana GN=F3L24.8 PE=4 SV=1 - [Q9SR41_ARATH]	5.62526	7.83	4	2	2	2	332	37.337	9.56885
	A2	Sequence	# PSMs	# Proteins	# Protein Groups	Protein Group Accessions	Modifications	ΔCn	q-Value	PEP	XCorr	Charge	MH+ [Da]	ΔM [ppm]	RT [min]	# Missed Cleavages
	High	VLSGTFAEFVGNLK	1	4	1	Q9SR41		0	0	0.01282	2.89432	2	1481.81	5.79561	100.045	0
	High	DVDGVGGFIGSK	1	3	1	Q9SR41		0	0	0.05728	2.73094	2	1150.58	4.94198	64.2143	0
A0A178W9Y8	Uncharacterized protein OS=Arabidopsis thaliana GN=AXX17_At1g65710 PE=4 SV=1 - [A0A178W9Y8_ARATH]	5.22305	10.8	2	2	2	2	287	31.7356	8.73389
	A2	Sequence	# PSMs	# Proteins	# Protein Groups	Protein Group Accessions	Modifications	ΔCn	q-Value	PEP	XCorr	Charge	MH+ [Da]	ΔM [ppm]	RT [min]	# Missed Cleavages
	High	SPAEGAYSEGLLNAR	1	2	1	A0A178W9Y8		0	0	0.003953	2.66644	2	1534.76	6.04488	61.1126	0
	High	AQPGLTATNVNVDEVR	1	2	1	A0A178W9Y8		0	0	0.0324	2.55661	2	1683.87	3.05375	57.723	0
Q7M1L1	Chlorophyll a-b binding protein, chloroplastic (Fragments) OS=Arabidopsis thaliana PE=3 SV=1 - [Q7M1L1_ARATH]	5.08517	15.38	14	1	1	2	52	5.4998	4.55127
	A2	Sequence	# PSMs	# Proteins	# Protein Groups	Protein Group Accessions	Modifications	ΔCn	q-Value	PEP	XCorr	Charge	MH+ [Da]	ΔM [ppm]	RT [min]	# Missed Cleavages
	High	FGEAVWFK	2	14	1	Q7M1L1		0	0	0.07742	2.65985	2	983.502	3.47678	77.6651	0
Q8H189	40S ribosomal protein S20 OS=Arabidopsis thaliana GN=At5g62300 PE=2 SV=1 - [Q8H189_ARATH]	5.00288	10.26	3	1	1	2	117	13.1072	9.75928
	A2	Sequence	# PSMs	# Proteins	# Protein Groups	Protein Group Accessions	Modifications	ΔCn	q-Value	PEP	XCorr	Charge	MH+ [Da]	ΔM [ppm]	RT [min]	# Missed Cleavages
	High	VIDLFSSPDVVK	2	3	1	Q8H189		0	0	0.05834	2.6084	2	1318.73	3.81653	82.6941	0
F4K7E0	Nuclear transport factor 2 (NTF2) family protein with RNA binding (RRM-RBD-RNP motifs) domain-containing protein OS=Arabidopsis thaliana GN=MRH10.6 PE=4 SV=1 - [F4K7E0_ARATH]	4.99924	6.14	3	2	2	2	391	43.4583	4.97021
	A2	Sequence	# PSMs	# Proteins	# Protein Groups	Protein Group Accessions	Modifications	ΔCn	q-Value	PEP	XCorr	Charge	MH+ [Da]	ΔM [ppm]	RT [min]	# Missed Cleavages
	High	EAATVPVAATQPSYNK	1	2	1	F4K7E0		0	0	0.001543	3.21444	2	1646.84	2.18437	44.7043	0
	High	MSYASILK	1	3	1	F4K7E0		0	0	0.1098	1.7848	2	912.489	3.0069	63.2446	0
A0A178WLU9	PMEAMT OS=Arabidopsis thaliana GN=AXX17_At1g42710 PE=4 SV=1 - [A0A178WLU9_ARATH]	4.95051	7.79	3	2	2	2	475	53.9837	5.17334
	A2	Sequence	# PSMs	# Proteins	# Protein Groups	Protein Group Accessions	Modifications	ΔCn	q-Value	PEP	XCorr	Charge	MH+ [Da]	ΔM [ppm]	RT [min]	# Missed Cleavages
	High	VFGEGYVSTGGFETTK	1	3	1	A0A178WLU9		0	0	0.02212	2.7037	2	1678.78	-6.77145	69.7162	0
	High	DAGFDDVIAEDRTDQFVQVLR	1	3	1	A0A178WLU9		0	0	0.1	2.24681	3	2409.17	2.06278	95.7688	1
F4JBY2	Transketolase OS=Arabidopsis thaliana GN=AtTKL1 PE=1 SV=1 - [F4JBY2_ARATH]	4.94951	2.97	4	2	2	2	740	79.7892	6.43018
	A2	Sequence	# PSMs	# Proteins	# Protein Groups	Protein Group Accessions	Modifications	ΔCn	q-Value	PEP	XCorr	Charge	MH+ [Da]	ΔM [ppm]	RT [min]	# Missed Cleavages
	High	SIITGELPAGWEK	1	2	1	F4JBY2		0	0	0.02302	2.89065	2	1400.75	4.55427	77.7436	0
	High	FLAIDAVEK	1	4	1	F4JBY2		0	0	0.1074	2.05886	2	1005.57	4.66349	64.9196	0
A0A1I9LSB4	Ribosomal L29 family protein OS=Arabidopsis thaliana GN=At3g55170 PE=3 SV=1 - [A0A1I9LSB4_ARATH]	4.87841	20.79	3	1	2	3	101	11.4908	11.3413
	A2	Sequence	# PSMs	# Proteins	# Protein Groups	Protein Group Accessions	Modifications	ΔCn	q-Value	PEP	XCorr	Charge	MH+ [Da]	ΔM [ppm]	RT [min]	# Missed Cleavages
	High	SIAQVLTVSSQK	1	3	1	A0A1I9LSB4		0	0	0.03381	3.22972	2	1260.72	2.73223	61.2005	0
	High	LLPLDLRPK	2	7	2	A0A1I9LSB4;A0A178VLI7		0	0	0.1691	1.5447	2	1064.69	3.86393	64.0455	0
C0Z280	AT1G30380 protein OS=Arabidopsis thaliana GN=At1g30380 PE=2 SV=1 - [C0Z280_ARATH]	4.80717	48.65	3	1	1	1	74	7.40896	9.14404
	A2	Sequence	# PSMs	# Proteins	# Protein Groups	Protein Group Accessions	Modifications	ΔCn	q-Value	PEP	XCorr	Charge	MH+ [Da]	ΔM [ppm]	RT [min]	# Missed Cleavages
	High	DSGLQTGDPAGFTLADTLAcGTVGHIIGVGVVLGLK	1	3	1	C0Z280	C20(Carbamidomethyl)	0	0	4.331e-05	4.80717	3	3509.87	11.3011	105.759	0
F4K1S8	Translation protein SH3-like family protein OS=Arabidopsis thaliana GN=RPL24 PE=4 SV=1 - [F4K1S8_ARATH]	4.79108	8.38	2	1	1	2	179	19.7407	9.70068
	A2	Sequence	# PSMs	# Proteins	# Protein Groups	Protein Group Accessions	Modifications	ΔCn	q-Value	PEP	XCorr	Charge	MH+ [Da]	ΔM [ppm]	RT [min]	# Missed Cleavages
	High	IEAPIHSSNVMLYSK	2	2	1	F4K1S8		0	0	0.05415	2.68001	3	1688.88	5.79927	60.193	0
P49689	40S ribosomal protein S30 OS=Arabidopsis thaliana GN=RPS30A PE=3 SV=3 - [RS30_ARATH]	4.76838	16.13	1	1	1	2	62	6.88293	12.2349
	A2	Sequence	# PSMs	# Proteins	# Protein Groups	Protein Group Accessions	Modifications	ΔCn	q-Value	PEP	XCorr	Charge	MH+ [Da]	ΔM [ppm]	RT [min]	# Missed Cleavages
	High	FVTAVVGFGK	2	1	1	P49689		0	0	0.0808	2.68662	2	1024.59	4.08779	67.9588	0
Q07473	Chlorophyll a-b binding protein CP29.1, chloroplastic OS=Arabidopsis thaliana GN=LHCB4.1 PE=1 SV=1 - [CB4A_ARATH]	4.76719	8.62	1	1	2	3	290	31.12	6.13818
	A2	Sequence	# PSMs	# Proteins	# Protein Groups	Protein Group Accessions	Modifications	ΔCn	q-Value	PEP	XCorr	Charge	MH+ [Da]	ΔM [ppm]	RT [min]	# Missed Cleavages
	High	STPFQPYSEVFGIQR	2	3	2	Q07473;A0A178VFM4		0	0	0.004954	2.87888	2	1755.88	6.1426	88.2608	0
	High	TAQLQLAEIK	1	1	1	Q07473		0	0.003	0.3697	0.824483	2	1114.64	-2.78027	59.2204	0
F4HRW5	Ribosomal protein L22p/L17e family protein OS=Arabidopsis thaliana GN=At1g67430 PE=3 SV=1 - [F4HRW5_ARATH]	4.75944	7.63	4	1	1	2	131	14.7579	10.0376
	A2	Sequence	# PSMs	# Proteins	# Protein Groups	Protein Group Accessions	Modifications	ΔCn	q-Value	PEP	XCorr	Charge	MH+ [Da]	ΔM [ppm]	RT [min]	# Missed Cleavages
	High	SAQFVLDLLK	2	4	1	F4HRW5		0	0	0.05435	2.52207	2	1133.66	3.23073	98.0484	0
Q9SUI4	Photosystem I reaction center subunit XI, chloroplastic OS=Arabidopsis thaliana GN=PSAL PE=1 SV=2 - [PSAL_ARATH]	4.69396	8.22	2	1	1	1	219	23.0371	9.84717
	A2	Sequence	# PSMs	# Proteins	# Protein Groups	Protein Group Accessions	Modifications	ΔCn	q-Value	PEP	XCorr	Charge	MH+ [Da]	ΔM [ppm]	RT [min]	# Missed Cleavages
	High	GVEVGLAHGFFLVGPFVK	1	2	1	Q9SUI4		0	0	0.008226	4.69396	3	1873.04	3.17861	101.854	0
P49107	Photosystem I reaction center subunit N, chloroplastic OS=Arabidopsis thaliana GN=PSAN PE=1 SV=2 - [PSAN_ARATH]	4.67825	13.45	2	2	2	2	171	18.4172	8.92432
	A2	Sequence	# PSMs	# Proteins	# Protein Groups	Protein Group Accessions	Modifications	ΔCn	q-Value	PEP	XCorr	Charge	MH+ [Da]	ΔM [ppm]	RT [min]	# Missed Cleavages
	High	AFTVQFGScK	1	2	1	P49107	C9(Carbamidomethyl)	0	0	0.1079	2.61143	2	1144.55	5.20376	61.4944	0
	High	FPENFTGcQDLAK	1	2	1	P49107	C8(Carbamidomethyl)	0	0	0.06016	2.06682	2	1526.7	6.5763	63.4316	0
P47999	Cysteine synthase, chloroplastic/chromoplastic OS=Arabidopsis thaliana GN=OASB PE=1 SV=2 - [CYSKP_ARATH]	4.63195	8.42	6	2	2	2	392	41.6299	8.01611
	A2	Sequence	# PSMs	# Proteins	# Protein Groups	Protein Group Accessions	Modifications	ΔCn	q-Value	PEP	XCorr	Charge	MH+ [Da]	ΔM [ppm]	RT [min]	# Missed Cleavages
	High	VIGVEPTESAILSGGKPGPHK	1	1	1	P47999		0	0	0.1276	2.24848	3	2073.15	6.36646	60.4782	0
	High	LIAVVFPSFGER	1	6	1	P47999		0	0.001	0.2697	2.38347	2	1334.75	4.37517	95.9318	0
Q9SFH9	Delta-aminolevulinic acid dehydratase 1, chloroplastic OS=Arabidopsis thaliana GN=HEMB1 PE=2 SV=1 - [HEM21_ARATH]	4.62232	6.51	1	2	2	2	430	46.6607	7.31299
	A2	Sequence	# PSMs	# Proteins	# Protein Groups	Protein Group Accessions	Modifications	ΔCn	q-Value	PEP	XCorr	Charge	MH+ [Da]	ΔM [ppm]	RT [min]	# Missed Cleavages
	High	NSTGDEAYNDNGLVPR	1	1	1	Q9SFH9		0	0	0.004618	2.66669	2	1721.78	4.19999	51.1911	0
	High	AVGVNSIVLFPK	1	1	1	Q9SFH9		0	0	0.1103	1.95563	2	1243.75	3.68218	82.4073	0
P59223	40S ribosomal protein S13-1 OS=Arabidopsis thaliana GN=RPS13A PE=2 SV=1 - [RS131_ARATH]	4.57019	8.61	2	2	2	2	151	17.0845	10.3892
	A2	Sequence	# PSMs	# Proteins	# Protein Groups	Protein Group Accessions	Modifications	ΔCn	q-Value	PEP	XCorr	Charge	MH+ [Da]	ΔM [ppm]	RT [min]	# Missed Cleavages
	High	GLTPSQIGVILR	1	2	1	P59223		0	0	0.06327	2.29367	2	1253.77	6.29243	79.7545	0
	High	KGLTPSQIGVILR	1	2	1	P59223		0	0	0.02146	2.27652	2	1381.85	0.586063	69.0139	1
A0A178VLI7	Uncharacterized protein OS=Arabidopsis thaliana GN=AXX17_At3g49750 PE=3 SV=1 - [A0A178VLI7_ARATH]	4.49809	17.07	4	1	2	3	123	14.2063	10.9019
	A2	Sequence	# PSMs	# Proteins	# Protein Groups	Protein Group Accessions	Modifications	ΔCn	q-Value	PEP	XCorr	Charge	MH+ [Da]	ΔM [ppm]	RT [min]	# Missed Cleavages
	High	SIAQVLTVISQK	1	4	1	A0A178VLI7		0	0	0.02771	2.8494	2	1286.77	1.98329	89.3446	0
	High	LLPLDLRPK	2	7	2	A0A1I9LSB4;A0A178VLI7		0	0	0.1691	1.5447	2	1064.69	3.86393	64.0455	0
O04616	Protein CURVATURE THYLAKOID 1A, chloroplastic OS=Arabidopsis thaliana GN=CURT1A PE=1 SV=1 - [CUT1A_ARATH]	4.43945	6.71	1	1	1	3	164	17.6865	9.17334
	A2	Sequence	# PSMs	# Proteins	# Protein Groups	Protein Group Accessions	Modifications	ΔCn	q-Value	PEP	XCorr	Charge	MH+ [Da]	ΔM [ppm]	RT [min]	# Missed Cleavages
	High	ELAEDIESLKK	3	1	1	O04616		0	0	0.1166	2.49011	2	1274.69	2.58109	56.8841	1
Q9SYL9	50S ribosomal protein L13, chloroplastic OS=Arabidopsis thaliana GN=RPL13 PE=2 SV=1 - [RK13_ARATH]	4.33512	7.88	1	1	1	1	241	26.772	9.92041
	A2	Sequence	# PSMs	# Proteins	# Protein Groups	Protein Group Accessions	Modifications	ΔCn	q-Value	PEP	XCorr	Charge	MH+ [Da]	ΔM [ppm]	RT [min]	# Missed Cleavages
	High	HSGRPGGMTVETFDQLQQR	1	1	1	Q9SYL9		0	0	0.002147	4.33512	3	2144.04	3.75082	57.826	0
A0A1P8B993	Aldolase-type TIM barrel family protein OS=Arabidopsis thaliana GN=GOX3 PE=1 SV=1 - [A0A1P8B993_ARATH]	4.31411	7.34	11	2	2	2	259	28.9602	8.646
	A2	Sequence	# PSMs	# Proteins	# Protein Groups	Protein Group Accessions	Modifications	ΔCn	q-Value	PEP	XCorr	Charge	MH+ [Da]	ΔM [ppm]	RT [min]	# Missed Cleavages
	High	AIALTVDTPR	1	10	1	A0A1P8B993		0	0	0.02482	2.58455	2	1056.61	3.29608	53.6534	0
	High	NFEGLDLGK	1	11	1	A0A1P8B993		0	0	0.1614	1.72955	2	992.506	1.0626	65.0876	0
Q9SJE1	Magnesium-chelatase subunit ChlD, chloroplastic OS=Arabidopsis thaliana GN=CHLD PE=1 SV=3 - [CHLD_ARATH]	4.17916	1.32	1	1	1	2	760	83.2322	5.35107
	A2	Sequence	# PSMs	# Proteins	# Protein Groups	Protein Group Accessions	Modifications	ΔCn	q-Value	PEP	XCorr	Charge	MH+ [Da]	ΔM [ppm]	RT [min]	# Missed Cleavages
	High	IMIVAITDGR	2	1	1	Q9SJE1		0	0	0.09774	2.15535	2	1088.62	6.18344	68.4262	0
Q9ASV6	30S ribosomal protein S20, chloroplastic OS=Arabidopsis thaliana GN=RPS20 PE=2 SV=1 - [RR20_ARATH]	4.15395	9.9	1	2	2	2	202	21.8126	10.1255
	A2	Sequence	# PSMs	# Proteins	# Protein Groups	Protein Group Accessions	Modifications	ΔCn	q-Value	PEP	XCorr	Charge	MH+ [Da]	ΔM [ppm]	RT [min]	# Missed Cleavages
	High	LIGEAYSAIDK	1	1	1	Q9ASV6		0	0	0.05488	2.42903	2	1179.63	6.54193	57.3779	0
	High	VLEALEGLK	1	1	1	Q9ASV6		0	0	0.1337	1.72492	2	971.583	5.55472	68.4285	0
Q9C953	Putative uncharacterized protein T7P1.14 OS=Arabidopsis thaliana GN=T7P1.14 PE=4 SV=1 - [Q9C953_ARATH]	4.10105	0.92	1	1	1	2	974	111.589	5.33838
	A2	Sequence	# PSMs	# Proteins	# Protein Groups	Protein Group Accessions	Modifications	ΔCn	q-Value	PEP	XCorr	Charge	MH+ [Da]	ΔM [ppm]	RT [min]	# Missed Cleavages
	High	YEEIVKQER	2	1	1	Q9C953		0	0.001	0.3093	2.02017	2	1193.62	4.51254	55.3706	1
A0A178VMT1	Uncharacterized protein OS=Arabidopsis thaliana GN=AXX17_At3g19120 PE=4 SV=1 - [A0A178VMT1_ARATH]	4.0357	2.46	2	1	1	2	609	65.9818	6.06201
	A2	Sequence	# PSMs	# Proteins	# Protein Groups	Protein Group Accessions	Modifications	ΔCn	q-Value	PEP	XCorr	Charge	MH+ [Da]	ΔM [ppm]	RT [min]	# Missed Cleavages
	High	VSIYGEHAYPATVAR	2	2	1	A0A178VMT1		0	0	0.06943	2.27224	3	1633.84	2.51261	51.5979	0
A0A178W7I8	PSAG OS=Arabidopsis thaliana GN=AXX17_At1g50290 PE=4 SV=1 - [A0A178W7I8_ARATH]	4.01321	9.38	2	2	2	3	160	17.1049	9.56885
	A2	Sequence	# PSMs	# Proteins	# Protein Groups	Protein Group Accessions	Modifications	ΔCn	q-Value	PEP	XCorr	Charge	MH+ [Da]	ΔM [ppm]	RT [min]	# Missed Cleavages
	High	FVFFNFQR	2	2	1	A0A178W7I8		0	0	0.08645	2.13534	2	1104.57	3.62551	94.3317	0
	High	EYVSLLK	1	2	1	A0A178W7I8		0	0.001	0.2424	1.0716	2	851.488	0.896558	55.9348	0
B9DHR0	AT2G30950 protein OS=Arabidopsis thaliana GN=At2g30950 PE=2 SV=1 - [B9DHR0_ARATH]	3.99992	4.46	6	3	3	4	695	74.0774	6.354
	A2	Sequence	# PSMs	# Proteins	# Protein Groups	Protein Group Accessions	Modifications	ΔCn	q-Value	PEP	XCorr	Charge	MH+ [Da]	ΔM [ppm]	RT [min]	# Missed Cleavages
	High	FLEYLDKDR	1	3	1	B9DHR0		0	0	0.06475	2.03252	2	1198.62	4.85991	59.0938	1
	High	QVSVDVPDVK	2	6	1	B9DHR0		0	0	0.1858	1.55052	2	1085.59	5.41264	51.6712	0
	High	GVLLIGPPGTGK	1	4	1	B9DHR0		0	0.001	0.2836	1.9674	2	1108.68	4.17644	66.3009	0
Q9C9P5	Putative ribosomal protein S9; 45292-45606 OS=Arabidopsis thaliana GN=F9E10.18 PE=3 SV=1 - [Q9C9P5_ARATH]	3.94086	18.27	3	1	1	1	104	11.5844	10.2866
	A2	Sequence	# PSMs	# Proteins	# Protein Groups	Protein Group Accessions	Modifications	ΔCn	q-Value	PEP	XCorr	Charge	MH+ [Da]	ΔM [ppm]	RT [min]	# Missed Cleavages
	High	AHGGGLSGQAQAITLGVAR	1	3	1	Q9C9P5		0	0	0.006509	3.94086	3	1763.96	3.04759	60.527	0
A0A178ULS6	Uncharacterized protein OS=Arabidopsis thaliana GN=AXX17_At5g19430 PE=3 SV=1 - [A0A178ULS6_ARATH]	3.91546	10.27	8	2	2	2	224	24.2119	4.52588
	A2	Sequence	# PSMs	# Proteins	# Protein Groups	Protein Group Accessions	Modifications	ΔCn	q-Value	PEP	XCorr	Charge	MH+ [Da]	ΔM [ppm]	RT [min]	# Missed Cleavages
	High	TYISGDQLSVDDVK	1	3	1	A0A178ULS6		0	0	0.02319	2.09787	2	1539.76	2.58919	62.2757	0
	High	LVPVGYGIK	1	8	1	A0A178ULS6		0	0	0.1005	1.81759	2	945.58	2.84912	53.7267	0
A0A1B1W4W4	Cytochrome b6 OS=Arabidopsis thaliana GN=petB PE=3 SV=1 - [A0A1B1W4W4_ARATH]	3.89271	10.4	2	1	1	1	202	22.4417	9.29053
	A2	Sequence	# PSMs	# Proteins	# Protein Groups	Protein Group Accessions	Modifications	ΔCn	q-Value	PEP	XCorr	Charge	MH+ [Da]	ΔM [ppm]	RT [min]	# Missed Cleavages
	High	IVTGVPDAIPVIGSPLVELLR	1	2	1	A0A1B1W4W4		0	0	0.01106	3.89271	2	2158.29	3.74412	104.727	0
A0A178VLD1	SBPASE OS=Arabidopsis thaliana GN=AXX17_At3g50430 PE=3 SV=1 - [A0A178VLD1_ARATH]	3.88555	3.05	2	1	1	2	393	42.3545	6.56592
	A2	Sequence	# PSMs	# Proteins	# Protein Groups	Protein Group Accessions	Modifications	ΔCn	q-Value	PEP	XCorr	Charge	MH+ [Da]	ΔM [ppm]	RT [min]	# Missed Cleavages
	High	GIFTNVTSPTAK	2	2	1	A0A178VLD1		0	0	0.06971	2.23479	2	1235.67	7.74778	59.948	0
Q94BT5	At2g47730/F17A22.12 OS=Arabidopsis thaliana PE=2 SV=1 - [Q94BT5_ARATH]	3.84043	9.04	3	1	1	1	177	19.7291	5.56689
	A2	Sequence	# PSMs	# Proteins	# Protein Groups	Protein Group Accessions	Modifications	ΔCn	q-Value	PEP	XCorr	Charge	MH+ [Da]	ΔM [ppm]	RT [min]	# Missed Cleavages
	High	AITQYLAEEYSEKGEK	1	3	1	Q94BT5		0	0	0.002427	3.84043	2	1858.91	1.41599	63.4406	1
A0A178WBD9	FUG1 OS=Arabidopsis thaliana GN=AXX17_At1g18030 PE=3 SV=1 - [A0A178WBD9_ARATH]	3.79437	2.24	2	2	2	2	1026	109.736	7.44482
	A2	Sequence	# PSMs	# Proteins	# Protein Groups	Protein Group Accessions	Modifications	ΔCn	q-Value	PEP	XCorr	Charge	MH+ [Da]	ΔM [ppm]	RT [min]	# Missed Cleavages
	High	GPFATFIVQK	1	2	1	A0A178WBD9		0	0	0.04974	2.15234	2	1107.62	3.0093	73.9513	0
	High	VTLSSLASAVSAK	1	2	1	A0A178WBD9		0	0	0.1817	1.64204	2	1233.71	3.60448	76.3714	0
A8MS03	Ribosomal protein S6 OS=Arabidopsis thaliana GN=RPS6 PE=1 SV=1 - [A8MS03_ARATH]	3.78654	4.79	5	1	1	2	188	21.3811	11.4585
	A2	Sequence	# PSMs	# Proteins	# Protein Groups	Protein Group Accessions	Modifications	ΔCn	q-Value	PEP	XCorr	Charge	MH+ [Da]	ΔM [ppm]	RT [min]	# Missed Cleavages
	High	LVTPLTLQR	2	5	1	A8MS03		0	0	0.1715	1.97261	2	1040.65	4.44453	64.067	0
F4J3P1	Ribosomal protein L14p/L23e family protein OS=Arabidopsis thaliana GN=emb2171 PE=3 SV=1 - [F4J3P1_ARATH]	3.75317	35.2	4	4	4	7	125	13.3972	10.0522
	A2	Sequence	# PSMs	# Proteins	# Protein Groups	Protein Group Accessions	Modifications	ΔCn	q-Value	PEP	XCorr	Charge	MH+ [Da]	ΔM [ppm]	RT [min]	# Missed Cleavages
	High	NLYIISVK	2	4	1	F4J3P1		0	0.001	0.2256	2.0311	2	949.576	4.99414	68.4702	0
	High	VLPAVIVR	3	4	1	F4J3P1		0	0.001	0.2411	1.53033	2	866.584	1.77309	55.4333	0
	High	EcADLWPR	1	3	1	F4J3P1	C2(Carbamidomethyl)	0	0.001	0.2318	0.878216	2	1046.48	5.02966	59.1006	0
	High	RKDGVFMYFEDNAGVIVNPK	1	3	1	F4J3P1		0	0.009	0.4024	1.85321	3	2299.16	2.86947	85.6993	2
O82499	Translation initiation factor IF-1, chloroplastic OS=Arabidopsis thaliana GN=At4g11175 PE=2 SV=2 - [IF1C_ARATH]	3.66693	20.57	1	2	2	3	141	15.7233	10.1401
	A2	Sequence	# PSMs	# Proteins	# Protein Groups	Protein Group Accessions	Modifications	ΔCn	q-Value	PEP	XCorr	Charge	MH+ [Da]	ΔM [ppm]	RT [min]	# Missed Cleavages
	High	TVIEGLVTESLPNGMFR	1	1	1	O82499		0	0	0.008252	3.66693	3	1862.98	6.85399	100.842	0
	High	VKVEMSVYDSTK	2	1	1	O82499		0	0	0.0473	1.27799	2	1385.7	4.06411	47.1952	1
Q8LC58	Photosystem I reaction center subunit IV B, chloroplast (PSI-E B) OS=Arabidopsis thaliana PE=2 SV=1 - [Q8LC58_ARATH]	3.61793	13.99	3	1	1	1	143	14.9779	9.94971
	A2	Sequence	# PSMs	# Proteins	# Protein Groups	Protein Group Accessions	Modifications	ΔCn	q-Value	PEP	XCorr	Charge	MH+ [Da]	ΔM [ppm]	RT [min]	# Missed Cleavages
	High	VNYANISTNNYALDEVEEVK	1	3	1	Q8LC58		0	0	0.002458	3.61793	2	2285.1	4.1834	82.6675	0
A0A178W622	PTAC17 OS=Arabidopsis thaliana GN=AXX17_At1g75330 PE=4 SV=1 - [A0A178W622_ARATH]	3.5185	5.63	5	2	2	2	444	49.5288	6.03662
	A2	Sequence	# PSMs	# Proteins	# Protein Groups	Protein Group Accessions	Modifications	ΔCn	q-Value	PEP	XCorr	Charge	MH+ [Da]	ΔM [ppm]	RT [min]	# Missed Cleavages
	High	IPATIITGFLGSGK	1	4	1	A0A178W622		0	0	0.07163	1.86927	2	1374.8	2.51571	96.128	0
	High	LDGVVTLVDAK	1	5	1	A0A178W622		0	0	0.1158	1.64922	2	1129.65	3.05101	66.3257	0
A0A178VJU6	Uncharacterized protein OS=Arabidopsis thaliana GN=AXX17_At3g09320 PE=3 SV=1 - [A0A178VJU6_ARATH]	3.48073	8.09	3	1	1	1	136	15.1293	10.1841
	A2	Sequence	# PSMs	# Proteins	# Protein Groups	Protein Group Accessions	Modifications	ΔCn	q-Value	PEP	XCorr	Charge	MH+ [Da]	ΔM [ppm]	RT [min]	# Missed Cleavages
	High	VSGVSLLALFK	1	3	1	A0A178VJU6		0	0	0.04875	3.48073	2	1133.7	4.83423	102.315	0
A0A178V6R7	STV1 OS=Arabidopsis thaliana GN=AXX17_At3g47430 PE=4 SV=1 - [A0A178V6R7_ARATH]	3.39156	11.11	4	1	1	1	108	12.1329	10.7847
	A2	Sequence	# PSMs	# Proteins	# Protein Groups	Protein Group Accessions	Modifications	ΔCn	q-Value	PEP	XCorr	Charge	MH+ [Da]	ΔM [ppm]	RT [min]	# Missed Cleavages
	High	SIVGATLEVIQK	1	4	1	A0A178V6R7		0	0	0.07023	3.39156	2	1257.74	1.48708	81.2293	0
A8MQ96	Ribosomal protein S19 family protein OS=Arabidopsis thaliana GN=At5g09510 PE=3 SV=1 - [A8MQ96_ARATH]	3.36868	16.1	8	1	1	1	118	13.4034	10.8579
	A2	Sequence	# PSMs	# Proteins	# Protein Groups	Protein Group Accessions	Modifications	ΔCn	q-Value	PEP	XCorr	Charge	MH+ [Da]	ΔM [ppm]	RT [min]	# Missed Cleavages
	High	NMIIVPEMIGSIIGVYNGK	1	8	1	A8MQ96		0	0	0.000887	3.36868	2	2048.1	5.76927	105.178	0
Q949Q5	Photosystem I subunit O OS=Arabidopsis thaliana GN=PSAO PE=1 SV=1 - [PSAO_ARATH]	3.32041	17.14	1	1	1	1	140	15.1339	9.72998
	A2	Sequence	# PSMs	# Proteins	# Protein Groups	Protein Group Accessions	Modifications	ΔCn	q-Value	PEP	XCorr	Charge	MH+ [Da]	ΔM [ppm]	RT [min]	# Missed Cleavages
	High	DLNVVGFGLIGWLAPSSIPAINGK	1	1	1	Q949Q5		0	0	0.002224	3.32041	3	2438.36	5.82907	105.837	0
Q56W28	Glutamate decarboxylase OS=Arabidopsis thaliana GN=GAD2 PE=2 SV=1 - [Q56W28_ARATH]	3.26683	3.84	2	1	1	1	365	41.7256	6.46826
	A2	Sequence	# PSMs	# Proteins	# Protein Groups	Protein Group Accessions	Modifications	ΔCn	q-Value	PEP	XCorr	Charge	MH+ [Da]	ΔM [ppm]	RT [min]	# Missed Cleavages
	High	GSSQIIAQYYQLIR	1	2	1	Q56W28		0	0	0.01114	3.26683	2	1639.88	1.50421	93.3307	0
B9DFF8	Tubulin alpha chain OS=Arabidopsis thaliana GN=TUA6 PE=2 SV=1 - [B9DFF8_ARATH]	3.24569	3.51	6	1	1	1	427	47.2049	8.08936
	A2	Sequence	# PSMs	# Proteins	# Protein Groups	Protein Group Accessions	Modifications	ΔCn	q-Value	PEP	XCorr	Charge	MH+ [Da]	ΔM [ppm]	RT [min]	# Missed Cleavages
	High	AVFVDLEPTVIDEVR	1	6	1	B9DFF8		0	0	0.001399	3.24569	2	1701.92	5.91677	95.1384	0
E0Y422	Cytochrome b6-f complex iron-sulfur subunit OS=Arabidopsis thaliana GN=At4g03280 PE=3 SV=1 - [E0Y422_ARATH]	3.21545	8.3	2	1	1	1	229	24.3344	8.54346
	A2	Sequence	# PSMs	# Proteins	# Protein Groups	Protein Group Accessions	Modifications	ΔCn	q-Value	PEP	XCorr	Charge	MH+ [Da]	ΔM [ppm]	RT [min]	# Missed Cleavages
	High	GPAPLSLALAHADIDEAGK	1	2	1	E0Y422		0	0	0.01017	3.21545	3	1845.99	9.0285	78.3383	0
P56758	ATP synthase subunit a, chloroplastic OS=Arabidopsis thaliana GN=atpI PE=3 SV=1 - [ATPI_ARATH]	3.0865	10.44	1	1	1	1	249	27.3327	5.04639
	A2	Sequence	# PSMs	# Proteins	# Protein Groups	Protein Group Accessions	Modifications	ΔCn	q-Value	PEP	XCorr	Charge	MH+ [Da]	ΔM [ppm]	RT [min]	# Missed Cleavages
	High	YIQPTPILLPINILEDFTKPLSLSFR	1	1	1	P56758		0	0	0.00221	3.0865	3	3028.73	5.77443	106.474	0
P56801	30S ribosomal protein S8, chloroplastic OS=Arabidopsis thaliana GN=rps8 PE=3 SV=1 - [RR8_ARATH]	3.07113	8.96	1	1	1	1	134	15.4696	10.9312
	A2	Sequence	# PSMs	# Proteins	# Protein Groups	Protein Group Accessions	Modifications	ΔCn	q-Value	PEP	XCorr	Charge	MH+ [Da]	ΔM [ppm]	RT [min]	# Missed Cleavages
	High	IGSTNITESIVK	1	1	1	P56801		0	0	0.02111	3.07113	2	1261.7	0.68946	57.9916	0
P55228	Glucose-1-phosphate adenylyltransferase small subunit, chloroplastic OS=Arabidopsis thaliana GN=APS1 PE=2 SV=2 - [GLGS_ARATH]	3.0586	2.31	1	1	1	1	520	56.6151	6.56592
	A2	Sequence	# PSMs	# Proteins	# Protein Groups	Protein Group Accessions	Modifications	ΔCn	q-Value	PEP	XCorr	Charge	MH+ [Da]	ΔM [ppm]	RT [min]	# Missed Cleavages
	High	VDTTILGLDDQR	1	1	1	P55228		0	0	0.007646	3.0586	2	1345.71	6.98258	67.5763	0
Q8H173	40S ribosomal protein Sa-2 OS=Arabidopsis thaliana GN=RPSaB PE=1 SV=2 - [RSSA2_ARATH]	3.0559	6.43	4	1	1	1	280	30.6342	5.14795
	A2	Sequence	# PSMs	# Proteins	# Protein Groups	Protein Group Accessions	Modifications	ΔCn	q-Value	PEP	XCorr	Charge	MH+ [Da]	ΔM [ppm]	RT [min]	# Missed Cleavages
	High	HTPGTFTNQMQTSFSEPR	1	4	1	Q8H173		0	0	0.07847	3.0559	3	2065.95	3.32828	59.3425	0
A0A178UXV3	Uncharacterized protein OS=Arabidopsis thaliana GN=AXX17_At4g12360 PE=4 SV=1 - [A0A178UXV3_ARATH]	3.0541	12.4	7	1	1	1	129	14.4166	10.77
	A2	Sequence	# PSMs	# Proteins	# Protein Groups	Protein Group Accessions	Modifications	ΔCn	q-Value	PEP	XCorr	Charge	MH+ [Da]	ΔM [ppm]	RT [min]	# Missed Cleavages
	High	SNFQGNQFPVTTTVAR	1	7	1	A0A178UXV3		0	0	0.03726	3.0541	2	1766.89	4.92581	62.1785	0
O82204	60S ribosomal protein L28-1 OS=Arabidopsis thaliana GN=RPL28A PE=1 SV=1 - [RL281_ARATH]	3.04503	13.29	1	1	1	1	143	15.8857	10.5796
	A2	Sequence	# PSMs	# Proteins	# Protein Groups	Protein Group Accessions	Modifications	ΔCn	q-Value	PEP	XCorr	Charge	MH+ [Da]	ΔM [ppm]	RT [min]	# Missed Cleavages
	High	TVTIQAADKDQAVVLATTK	1	1	1	O82204		0	0	0.00235	3.04503	3	1973.1	5.73463	59.8293	1
Q8LAH8	Nucleoside diphosphate kinase IV, chloroplastic/mitochondrial OS=Arabidopsis thaliana GN=NDK4 PE=1 SV=2 - [NDK4_ARATH]	2.95307	5.06	4	1	1	1	237	25.7573	9.40771
	A2	Sequence	# PSMs	# Proteins	# Protein Groups	Protein Group Accessions	Modifications	ΔCn	q-Value	PEP	XCorr	Charge	MH+ [Da]	ΔM [ppm]	RT [min]	# Missed Cleavages
	High	TFIAIKPDGVQR	1	4	1	Q8LAH8		0	0	0.03378	2.95307	2	1344.77	4.71582	52.0625	0
Q41960	60S ribosomal protein KD4/L2 (Fragment) OS=Arabidopsis thaliana PE=2 SV=1 - [Q41960_ARATH]	2.92901	9.76	3	1	1	1	123	13.8443	10.7993
	A2	Sequence	# PSMs	# Proteins	# Protein Groups	Protein Group Accessions	Modifications	ΔCn	q-Value	PEP	XCorr	Charge	MH+ [Da]	ΔM [ppm]	RT [min]	# Missed Cleavages
	High	GVVTEIIHDPGR	1	3	1	Q41960		0	0	0.02156	2.92901	2	1292.7	1.08289	53.548	0
A8MRV1	Histone H4 OS=Arabidopsis thaliana GN=At1g07660 PE=1 SV=1 - [A8MRV1_ARATH]	2.88025	11.63	2	1	1	1	86	9.3882	11.2095
	A2	Sequence	# PSMs	# Proteins	# Protein Groups	Protein Group Accessions	Modifications	ΔCn	q-Value	PEP	XCorr	Charge	MH+ [Da]	ΔM [ppm]	RT [min]	# Missed Cleavages
	High	ISGLIYEETR	1	2	1	A8MRV1		0	0	0.01014	2.88025	2	1180.62	3.22718	58.287	0
Q3ECU3	AT hook motif-containing protein OS=Arabidopsis thaliana GN=At1g48610 PE=1 SV=1 - [Q3ECU3_ARATH]	2.81748	18.18	2	2	2	3	198	20.196	11.605
	A2	Sequence	# PSMs	# Proteins	# Protein Groups	Protein Group Accessions	Modifications	ΔCn	q-Value	PEP	XCorr	Charge	MH+ [Da]	ΔM [ppm]	RT [min]	# Missed Cleavages
	High	NVAQAVPSTSVAAAVK	1	2	1	Q3ECU3		0	0	0.03225	2.81748	2	1512.84	1.25732	52.1965	0
	High	KDDVAAATVPAETVVAPAKR	2	2	1	Q3ECU3		0	0	0.06889	1.41265	3	2009.11	4.03744	47.8624	2
C0Z395	AT2G23600 protein OS=Arabidopsis thaliana GN=At2g23600 PE=2 SV=1 - [C0Z395_ARATH]	2.80927	7.1	4	1	1	1	169	19.3623	4.91943
	A2	Sequence	# PSMs	# Proteins	# Protein Groups	Protein Group Accessions	Modifications	ΔCn	q-Value	PEP	XCorr	Charge	MH+ [Da]	ΔM [ppm]	RT [min]	# Missed Cleavages
	High	RPSSLFINELSK	1	4	1	C0Z395		0	0	0.03971	2.80927	2	1390.77	3.43545	65.0169	0
Q9SUI6	Photosystem I reaction center subunit VI-2, chloroplastic OS=Arabidopsis thaliana GN=PSAH2 PE=2 SV=1 - [PSAH2_ARATH]	2.7978	7.59	2	1	1	1	145	15.2641	9.90576
	A2	Sequence	# PSMs	# Proteins	# Protein Groups	Protein Group Accessions	Modifications	ΔCn	q-Value	PEP	XCorr	Charge	MH+ [Da]	ΔM [ppm]	RT [min]	# Missed Cleavages
	High	FFETFAAPFTK	1	2	1	Q9SUI6		0	0	0.01907	2.7978	2	1305.66	3.04966	89.4594	0
F4K180	DEAD box RNA helicase (RH3) OS=Arabidopsis thaliana GN=emb1138 PE=1 SV=1 - [F4K180_ARATH]	2.78622	4.12	3	3	3	3	655	70.8497	8.93896
	A2	Sequence	# PSMs	# Proteins	# Protein Groups	Protein Group Accessions	Modifications	ΔCn	q-Value	PEP	XCorr	Charge	MH+ [Da]	ΔM [ppm]	RT [min]	# Missed Cleavages
	High	SVTGFLSDLYR	1	3	1	F4K180		0	0	0.02095	2.78622	2	1257.65	4.43715	93.2103	0
	High	IFLIADDR	1	3	1	F4K180		0	0	0.1133	1.59766	2	962.534	3.94697	68.5284	0
	High	FLVLAPTR	1	3	1	F4K180		0	0.001	0.2766	1.39432	2	916.564	2.9286	64.4158	0
Q9S7M0	Chlorophyll a-b binding protein 3, chloroplastic OS=Arabidopsis thaliana GN=LHCB3 PE=1 SV=1 - [CB3_ARATH]	2.76239	3.77	1	1	1	1	265	28.6884	5.12256
	A2	Sequence	# PSMs	# Proteins	# Protein Groups	Protein Group Accessions	Modifications	ΔCn	q-Value	PEP	XCorr	Charge	MH+ [Da]	ΔM [ppm]	RT [min]	# Missed Cleavages
	High	VDFKEPVWFK	1	1	1	Q9S7M0		0	0	0.1198	2.76239	2	1294.69	1.73713	76.9988	1
P37107	Signal recognition particle 54 kDa protein, chloroplastic OS=Arabidopsis thaliana GN=FFC PE=1 SV=1 - [SR54C_ARATH]	2.73458	2.3	1	1	1	1	564	61.1932	9.43701
	A2	Sequence	# PSMs	# Proteins	# Protein Groups	Protein Group Accessions	Modifications	ΔCn	q-Value	PEP	XCorr	Charge	MH+ [Da]	ΔM [ppm]	RT [min]	# Missed Cleavages
	High	ALLEADVSLPVVR	1	1	1	P37107		0	0	0.02775	2.73458	2	1381.81	1.47136	84.9068	0
Q56WI6	Putative methionyl-tRNA synthetase (Fragment) OS=Arabidopsis thaliana GN=At2g40660 PE=2 SV=1 - [Q56WI6_ARATH]	2.6981	23.14	3	2	2	2	121	12.8457	8.26514
	A2	Sequence	# PSMs	# Proteins	# Protein Groups	Protein Group Accessions	Modifications	ΔCn	q-Value	PEP	XCorr	Charge	MH+ [Da]	ΔM [ppm]	RT [min]	# Missed Cleavages
	High	LVALITNVKPGK	1	3	1	Q56WI6		0	0	0.07357	2.6981	2	1252.8	4.83385	53.7312	0
	High	ITPGLYTDENGVATYK	1	3	1	Q56WI6		0	0	0.1585	1.58417	2	1741.88	6.90581	61.6546	0
P25873	50S ribosomal protein L15, chloroplastic OS=Arabidopsis thaliana GN=RPL15 PE=1 SV=2 - [RK15_ARATH]	2.67439	4.69	1	1	1	2	277	29.6889	10.77
	A2	Sequence	# PSMs	# Proteins	# Protein Groups	Protein Group Accessions	Modifications	ΔCn	q-Value	PEP	XCorr	Charge	MH+ [Da]	ΔM [ppm]	RT [min]	# Missed Cleavages
	High	FRLDNLGPQPGSR	2	1	1	P25873		0	0	0.06546	2.67439	3	1456.77	4.3064	58.1534	1
Q9LFX8	Glycine-rich protein OS=Arabidopsis thaliana GN=At1g27090 PE=1 SV=1 - [Q9LFX8_ARATH]	2.66349	4.52	1	1	1	1	420	45.9903	5.38916
	A2	Sequence	# PSMs	# Proteins	# Protein Groups	Protein Group Accessions	Modifications	ΔCn	q-Value	PEP	XCorr	Charge	MH+ [Da]	ΔM [ppm]	RT [min]	# Missed Cleavages
	High	APLSAAVTEEISLATQLNR	1	1	1	Q9LFX8		0	0.001	0.237	2.66349	3	1984.09	8.90935	101.375	0
Q0WMB4	Glutamyl-tRNA synthetase (Fragment) OS=Arabidopsis thaliana GN=At5g26710 PE=2 SV=1 - [Q0WMB4_ARATH]	2.63141	3.28	3	1	1	1	305	34.7143	7.82568
	A2	Sequence	# PSMs	# Proteins	# Protein Groups	Protein Group Accessions	Modifications	ΔCn	q-Value	PEP	XCorr	Charge	MH+ [Da]	ΔM [ppm]	RT [min]	# Missed Cleavages
	High	LNLVFTLLSK	1	3	1	Q0WMB4		0	0	0.1016	2.63141	2	1147.71	4.86848	102.27	0
Q94F10	Putative uncharacterized protein OS=Arabidopsis thaliana GN=At1g74730 PE=1 SV=1 - [Q94F10_ARATH]	2.62023	6.57	1	1	1	1	198	20.7224	9.30518
	A2	Sequence	# PSMs	# Proteins	# Protein Groups	Protein Group Accessions	Modifications	ΔCn	q-Value	PEP	XCorr	Charge	MH+ [Da]	ΔM [ppm]	RT [min]	# Missed Cleavages
	High	AEGLGLTLSSLEK	1	1	1	Q94F10		0	0	0.02595	2.62023	2	1317.73	4.56236	80.4532	0
O65502	AT4g35250/F23E12_190 OS=Arabidopsis thaliana GN=HCF244 PE=1 SV=1 - [O65502_ARATH]	2.53199	2.78	1	1	1	1	395	43.6957	8.42627
	A2	Sequence	# PSMs	# Proteins	# Protein Groups	Protein Group Accessions	Modifications	ΔCn	q-Value	PEP	XCorr	Charge	MH+ [Da]	ΔM [ppm]	RT [min]	# Missed Cleavages
	High	VAYMDTQDIAR	1	1	1	O65502		0	0	0.03522	2.53199	2	1282.61	2.37577	52.109	0
P56808	30S ribosomal protein S19, chloroplastic OS=Arabidopsis thaliana GN=rps19 PE=3 SV=1 - [RR19_ARATH]	2.5215	11.96	1	1	1	1	92	10.6018	10.77
	A2	Sequence	# PSMs	# Proteins	# Protein Groups	Protein Group Accessions	Modifications	ΔCn	q-Value	PEP	XCorr	Charge	MH+ [Da]	ΔM [ppm]	RT [min]	# Missed Cleavages
	High	LGEFSPTINFR	1	1	1	P56808		0	0	0.03343	2.5215	2	1280.67	3.11142	77.5716	0
F4IP22	Xyloglucan endotransglucosylase/hydrolase 32 OS=Arabidopsis thaliana GN=XTH32 PE=4 SV=1 - [F4IP22_ARATH]	2.50573	6.74	2	1	1	1	178	20.2442	9.45166
	A2	Sequence	# PSMs	# Proteins	# Protein Groups	Protein Group Accessions	Modifications	ΔCn	q-Value	PEP	XCorr	Charge	MH+ [Da]	ΔM [ppm]	RT [min]	# Missed Cleavages
	High	MDQNALTIWLDR	1	2	1	F4IP22		0	0	0.05788	2.50573	2	1475.74	4.7471	99.5343	0
P94040	Germin-like protein subfamily 3 member 1 OS=Arabidopsis thaliana GN=GLP1 PE=1 SV=1 - [GL31_ARATH]	2.50139	7.69	2	1	1	4	208	21.5455	9.20264
	A2	Sequence	# PSMs	# Proteins	# Protein Groups	Protein Group Accessions	Modifications	ΔCn	q-Value	PEP	XCorr	Charge	MH+ [Da]	ΔM [ppm]	RT [min]	# Missed Cleavages
	High	AETPAGYPcIRPIHVK	4	2	1	P94040	C9(Carbamidomethyl)	0	0	0.01535	2.50139	2	1808.95	3.03894	51.8555	0
A0A178VCS9	TCTP OS=Arabidopsis thaliana GN=AXX17_At3g17520 PE=3 SV=1 - [A0A178VCS9_ARATH]	2.4698	5.36	2	1	1	1	168	18.8685	4.64014
	A2	Sequence	# PSMs	# Proteins	# Protein Groups	Protein Group Accessions	Modifications	ΔCn	q-Value	PEP	XCorr	Charge	MH+ [Da]	ΔM [ppm]	RT [min]	# Missed Cleavages
	High	VVDIVDTFR	1	2	1	A0A178VCS9		0	0	0.04542	2.4698	2	1063.58	3.21681	74.0305	0
B3H4G2	DNA topoisomerase 2 OS=Arabidopsis thaliana GN=TOPII PE=3 SV=1 - [B3H4G2_ARATH]	2.44875	0.7	2	1	1	1	1438	160.31	7.50342
	A2	Sequence	# PSMs	# Proteins	# Protein Groups	Protein Group Accessions	Modifications	ΔCn	q-Value	PEP	XCorr	Charge	MH+ [Da]	ΔM [ppm]	RT [min]	# Missed Cleavages
	High	VEELLADRDK	1	2	1	B3H4G2		0	0.001	0.2575	2.44875	2	1187.63	4.45787	73.949	1
Q93VI4	Polyadenylate-binding protein 1 OS=Arabidopsis thaliana GN=PABN1 PE=1 SV=1 - [PABN1_ARATH]	2.43873	10.13	1	1	1	1	227	25.6553	4.88135
	A2	Sequence	# PSMs	# Proteins	# Protein Groups	Protein Group Accessions	Modifications	ΔCn	q-Value	PEP	XCorr	Charge	MH+ [Da]	ΔM [ppm]	RT [min]	# Missed Cleavages
	High	DMGASQDPSGGVSAAEKEEVDSR	1	1	1	Q93VI4		0	0	0.02305	2.43873	3	2322.03	4.57776	49.0477	1
Q8RXU5	60S ribosomal protein L37a-2 OS=Arabidopsis thaliana GN=RPL37AC PE=3 SV=1 - [R37A2_ARATH]	2.38648	17.39	2	1	1	1	92	10.2344	10.228
	A2	Sequence	# PSMs	# Proteins	# Protein Groups	Protein Group Accessions	Modifications	ΔCn	q-Value	PEP	XCorr	Charge	MH+ [Da]	ΔM [ppm]	RT [min]	# Missed Cleavages
	High	AGGAYTMNTASAVTVR	1	2	1	Q8RXU5		0	0	0.07748	2.38648	2	1569.77	-2.30152	52.4168	0
Q42139	AT4g32260/F10M6_100 OS=Arabidopsis thaliana GN=PDE334 PE=1 SV=2 - [Q42139_ARATH]	2.34301	5.02	2	1	1	1	219	23.9027	5.85889
	A2	Sequence	# PSMs	# Proteins	# Protein Groups	Protein Group Accessions	Modifications	ΔCn	q-Value	PEP	XCorr	Charge	MH+ [Da]	ΔM [ppm]	RT [min]	# Missed Cleavages
	High	ELDEQAAAVMR	1	2	1	Q42139		0	0	0.04811	2.34301	2	1232.6	2.77334	51.571	0
A0A178VAD3	Uncharacterized protein OS=Arabidopsis thaliana GN=AXX17_At3g31480 PE=4 SV=1 - [A0A178VAD3_ARATH]	2.34157	3.27	1	1	1	1	336	36.4874	9.05615
	A2	Sequence	# PSMs	# Proteins	# Protein Groups	Protein Group Accessions	Modifications	ΔCn	q-Value	PEP	XCorr	Charge	MH+ [Da]	ΔM [ppm]	RT [min]	# Missed Cleavages
	High	DVSAFIMNLEK	1	1	1	A0A178VAD3		0	0.007	0.3742	2.34157	2	1266.64	-0.756084	57.3644	0
C0Z2R2	Plasma membrane ATPase OS=Arabidopsis thaliana GN=At4g30190 PE=2 SV=1 - [C0Z2R2_ARATH]	2.32602	2.57	25	2	2	2	816	89.6446	8.80713
	A2	Sequence	# PSMs	# Proteins	# Protein Groups	Protein Group Accessions	Modifications	ΔCn	q-Value	PEP	XCorr	Charge	MH+ [Da]	ΔM [ppm]	RT [min]	# Missed Cleavages
	High	LGDIIPADAR	1	16	1	C0Z2R2		0	0	0.1508	2.32602	2	1040.58	4.67571	53.6909	0
	High	MITGDQLAIGK	1	18	1	C0Z2R2		0	0	0.1634	1.40412	2	1146.62	3.64645	56.7944	0
F4JF64	Clp ATPase OS=Arabidopsis thaliana GN=HSP93-III PE=3 SV=1 - [F4JF64_ARATH]	2.3259	1.41	4	1	1	1	921	102.179	6.21436
	A2	Sequence	# PSMs	# Proteins	# Protein Groups	Protein Group Accessions	Modifications	ΔCn	q-Value	PEP	XCorr	Charge	MH+ [Da]	ΔM [ppm]	RT [min]	# Missed Cleavages
	High	VLENLGADPSNIR	1	4	1	F4JF64		0	0	0.115	2.3259	2	1397.74	0.129988	57.2362	0
A0A1P8APK3	RNA-binding (RRM/RBD/RNP motifs) family protein OS=Arabidopsis thaliana GN=At1g01080 PE=4 SV=1 - [A0A1P8APK3_ARATH]	2.29281	4.9	3	1	1	1	286	31.7032	9.27588
	A2	Sequence	# PSMs	# Proteins	# Protein Groups	Protein Group Accessions	Modifications	ΔCn	q-Value	PEP	XCorr	Charge	MH+ [Da]	ΔM [ppm]	RT [min]	# Missed Cleavages
	High	IAIASLDGTEVGGR	1	3	1	A0A1P8APK3		0	0	0.04606	2.29281	2	1358.74	5.63297	64.5153	0
Q9C5M0	Mitochondrial dicarboxylate/tricarboxylate transporter DTC OS=Arabidopsis thaliana GN=DTC PE=1 SV=1 - [DTC_ARATH]	2.29073	4.03	1	1	1	1	298	31.8912	9.23193
	A2	Sequence	# PSMs	# Proteins	# Protein Groups	Protein Group Accessions	Modifications	ΔCn	q-Value	PEP	XCorr	Charge	MH+ [Da]	ΔM [ppm]	RT [min]	# Missed Cleavages
	High	MQADNTLPLAQR	1	1	1	Q9C5M0		0	0	0.0225	2.29073	2	1357.69	2.46245	51.4901	0
A0A178WGH2	PSBR OS=Arabidopsis thaliana GN=AXX17_At1g73790 PE=4 SV=1 - [A0A178WGH2_ARATH]	2.28057	20.78	3	1	1	1	77	8.0053	10.5063
	A2	Sequence	# PSMs	# Proteins	# Protein Groups	Protein Group Accessions	Modifications	ΔCn	q-Value	PEP	XCorr	Charge	MH+ [Da]	ΔM [ppm]	RT [min]	# Missed Cleavages
	High	IKTDKPFGINGSMDLR	1	3	1	A0A178WGH2		0	0	0.0874	2.28057	3	1791.95	4.46954	60.5994	1
A0A178UI50	Uncharacterized protein OS=Arabidopsis thaliana GN=AXX17_At5g10880 PE=4 SV=1 - [A0A178UI50_ARATH]	2.26799	6.45	6	1	1	1	155	17.527	5.93506
	A2	Sequence	# PSMs	# Proteins	# Protein Groups	Protein Group Accessions	Modifications	ΔCn	q-Value	PEP	XCorr	Charge	MH+ [Da]	ΔM [ppm]	RT [min]	# Missed Cleavages
	High	ILVATDLVGR	1	6	1	A0A178UI50		0	0	0.05856	2.26799	2	1056.65	6.28729	66.9269	0
A0A178UBN3	ATP-dependent Clp protease proteolytic subunit OS=Arabidopsis thaliana GN=AXX17_At5g43680 PE=3 SV=1 - [A0A178UBN3_ARATH]	2.25963	8.22	2	1	1	1	292	31.4684	5.5542
	A2	Sequence	# PSMs	# Proteins	# Protein Groups	Protein Group Accessions	Modifications	ΔCn	q-Value	PEP	XCorr	Charge	MH+ [Da]	ΔM [ppm]	RT [min]	# Missed Cleavages
	High	ADVSTIALGIAASTASIILGAGTK	1	2	1	A0A178UBN3		0	0	0.04413	2.25963	3	2201.25	3.30113	106.674	0
P42798	40S ribosomal protein S15a-1 OS=Arabidopsis thaliana GN=RPS15AA PE=2 SV=2 - [R15A1_ARATH]	2.24573	6.92	1	1	1	2	130	14.7949	9.89111
	A2	Sequence	# PSMs	# Proteins	# Protein Groups	Protein Group Accessions	Modifications	ΔCn	q-Value	PEP	XCorr	Charge	MH+ [Da]	ΔM [ppm]	RT [min]	# Missed Cleavages
	High	ISVLNDALK	2	1	1	P42798		0	0	0.1171	2.24573	2	972.576	3.91662	61.8414	0
Q9SZJ5	Serine hydroxymethyltransferase 1, mitochondrial OS=Arabidopsis thaliana GN=SHM1 PE=1 SV=1 - [GLYM1_ARATH]	2.24294	5.03	2	2	2	2	517	57.3643	8.1333
	A2	Sequence	# PSMs	# Proteins	# Protein Groups	Protein Group Accessions	Modifications	ΔCn	q-Value	PEP	XCorr	Charge	MH+ [Da]	ΔM [ppm]	RT [min]	# Missed Cleavages
	High	LDESTGYIDYDQMEK	1	1	1	Q9SZJ5		0	0	0.05813	2.24294	2	1806.78	4.499	64.6577	0
	High	LIVAGASAYAR	1	2	1	Q9SZJ5		0	0.003	0.3609	1.47011	2	1091.62	1.63508	50.5566	0
Q9CAX6	40S ribosomal protein S14-2 OS=Arabidopsis thaliana GN=RPS14B PE=1 SV=1 - [RS142_ARATH]	2.21548	7.33	1	1	1	1	150	16.2627	10.5942
	A2	Sequence	# PSMs	# Proteins	# Protein Groups	Protein Group Accessions	Modifications	ΔCn	q-Value	PEP	XCorr	Charge	MH+ [Da]	ΔM [ppm]	RT [min]	# Missed Cleavages
	High	VETVTLGPSVR	1	1	1	Q9CAX6		0	0	0.09523	2.21548	2	1157.66	4.8437	51.0862	0
A0A178VG63	Uncharacterized protein OS=Arabidopsis thaliana GN=AXX17_At3g07590 PE=4 SV=1 - [A0A178VG63_ARATH]	2.17364	9.65	4	1	1	1	114	12.578	11.2241
	A2	Sequence	# PSMs	# Proteins	# Protein Groups	Protein Group Accessions	Modifications	ΔCn	q-Value	PEP	XCorr	Charge	MH+ [Da]	ΔM [ppm]	RT [min]	# Missed Cleavages
	High	LNNETVSIELK	1	4	1	A0A178VG63		0	0	0.0196	2.17364	2	1259.69	2.64851	58.3757	0
P56807	30S ribosomal protein S18, chloroplastic OS=Arabidopsis thaliana GN=rps18 PE=3 SV=1 - [RR18_ARATH]	2.16579	11.88	1	1	1	1	101	12.0528	12.1616
	A2	Sequence	# PSMs	# Proteins	# Protein Groups	Protein Group Accessions	Modifications	ΔCn	q-Value	PEP	XCorr	Charge	MH+ [Da]	ΔM [ppm]	RT [min]	# Missed Cleavages
	High	ILSLLPFLNNQK	1	1	1	P56807		0	0	0.1257	2.16579	2	1399.84	5.17131	102.456	0
Q9S7E6	Small nuclear ribonucleoprotein SmD3a OS=Arabidopsis thaliana GN=SMD3A PE=2 SV=1 - [SMD3A_ARATH]	2.13707	7.81	4	1	1	1	128	13.8032	10.2134
	A2	Sequence	# PSMs	# Proteins	# Protein Groups	Protein Group Accessions	Modifications	ΔCn	q-Value	PEP	XCorr	Charge	MH+ [Da]	ΔM [ppm]	RT [min]	# Missed Cleavages
	High	VSQLEHVFIR	1	4	1	Q9S7E6		0	0.001	0.1992	2.13707	3	1227.69	4.64929	60.923	0
Q9SKX4	50S ribosomal protein L3-1, chloroplastic OS=Arabidopsis thaliana GN=RPL3A PE=2 SV=1 - [RK3A_ARATH]	2.12495	4.43	1	1	1	1	271	29.3449	10.4331
	A2	Sequence	# PSMs	# Proteins	# Protein Groups	Protein Group Accessions	Modifications	ΔCn	q-Value	PEP	XCorr	Charge	MH+ [Da]	ΔM [ppm]	RT [min]	# Missed Cleavages
	High	LTNIEGFEPNQK	1	1	1	Q9SKX4		0	0	0.07514	2.12495	2	1389.71	3.54524	57.5132	0
O49485	D-3-phosphoglycerate dehydrogenase 1, chloroplastic OS=Arabidopsis thaliana GN=PGDH1 PE=1 SV=1 - [SERA1_ARATH]	2.07938	1.82	2	1	1	1	603	63.2856	6.58057
	A2	Sequence	# PSMs	# Proteins	# Protein Groups	Protein Group Accessions	Modifications	ΔCn	q-Value	PEP	XCorr	Charge	MH+ [Da]	ΔM [ppm]	RT [min]	# Missed Cleavages
	High	GGVIDEDALVR	1	2	1	O49485		0	0	0.1166	2.07938	2	1143.61	4.17181	59.7132	0
O80456	Acyl-CoA OS=Arabidopsis thaliana GN=At2g23390 PE=2 SV=1 - [O80456_ARATH]	2.02093	3.2	2	2	2	2	469	54.275	7.26904
	A2	Sequence	# PSMs	# Proteins	# Protein Groups	Protein Group Accessions	Modifications	ΔCn	q-Value	PEP	XCorr	Charge	MH+ [Da]	ΔM [ppm]	RT [min]	# Missed Cleavages
	High	WGTPYLTR	1	1	1	O80456		0	0	0.08187	2.02093	2	993.519	3.72132	61.7899	0
	High	EFDISLR	1	2	1	O80456		0	0.001	0.2187	1.24887	2	879.461	4.62431	67.5081	0
A0A178W132	Uncharacterized protein OS=Arabidopsis thaliana GN=AXX17_At2g00410 PE=4 SV=1 - [A0A178W132_ARATH]	2.01817	2.26	2	1	1	1	973	108.336	7.38623
	A2	Sequence	# PSMs	# Proteins	# Protein Groups	Protein Group Accessions	Modifications	ΔCn	q-Value	PEP	XCorr	Charge	MH+ [Da]	ΔM [ppm]	RT [min]	# Missed Cleavages
	High	SLALALYGDISLTQITGMPLGR	1	2	1	A0A178W132		0	0.005	0.3731	2.01817	3	2290.26	4.16284	105.272	0
A0A178UKH5	Histone H2A OS=Arabidopsis thaliana GN=AXX17_At5g53740 PE=3 SV=1 - [A0A178UKH5_ARATH]	2.00606	9.78	15	1	1	1	92	9.90759	11.2534
	A2	Sequence	# PSMs	# Proteins	# Protein Groups	Protein Group Accessions	Modifications	ΔCn	q-Value	PEP	XCorr	Charge	MH+ [Da]	ΔM [ppm]	RT [min]	# Missed Cleavages
	High	AGLQFPVGR	1	15	1	A0A178UKH5		0	0	0.0321	2.00606	2	944.533	2.21431	62.5786	0
P62090	Photosystem I iron-sulfur center OS=Arabidopsis thaliana GN=psaC PE=3 SV=2 - [PSAC_ARATH]	1.98246	16.05	1	1	1	1	81	9.03219	7.07861
	A2	Sequence	# PSMs	# Proteins	# Protein Groups	Protein Group Accessions	Modifications	ΔCn	q-Value	PEP	XCorr	Charge	MH+ [Da]	ΔM [ppm]	RT [min]	# Missed Cleavages
	High	IYDTcIGcTQcVR	1	1	1	P62090	C5(Carbamidomethyl); C8(Carbamidomethyl); C11(Carbamidomethyl)	0	0	0.1099	1.98246	2	1645.72	3.49778	50.5184	0
P25864	50S ribosomal protein L9, chloroplastic OS=Arabidopsis thaliana GN=RPL9 PE=2 SV=1 - [RK9_ARATH]	1.97809	5.08	1	1	1	1	197	22.12	9.67139
	A2	Sequence	# PSMs	# Proteins	# Protein Groups	Protein Group Accessions	Modifications	ΔCn	q-Value	PEP	XCorr	Charge	MH+ [Da]	ΔM [ppm]	RT [min]	# Missed Cleavages
	High	AQLMTPLLLK	1	1	1	P25864		0	0	0.1642	1.97809	2	1127.69	1.06053	81.3586	0
O22229	NADPH-dependent thioredoxin reductase 3 OS=Arabidopsis thaliana GN=NTRC PE=1 SV=2 - [TRXB3_ARATH]	1.96112	1.7	1	1	1	1	529	57.9134	6.771
	A2	Sequence	# PSMs	# Proteins	# Protein Groups	Protein Group Accessions	Modifications	ΔCn	q-Value	PEP	XCorr	Charge	MH+ [Da]	ΔM [ppm]	RT [min]	# Missed Cleavages
	High	GQMSGILLR	1	1	1	O22229		0	0	0.1453	1.96112	2	974.552	6.56815	59.8024	0
P56797	30S ribosomal protein S2, chloroplastic OS=Arabidopsis thaliana GN=rps2 PE=3 SV=1 - [RR2_ARATH]	1.94826	3.81	1	1	1	1	236	26.8871	9.65674
	A2	Sequence	# PSMs	# Proteins	# Protein Groups	Protein Group Accessions	Modifications	ΔCn	q-Value	PEP	XCorr	Charge	MH+ [Da]	ΔM [ppm]	RT [min]	# Missed Cleavages
	High	LETYLGGIK	1	1	1	P56797		0	0	0.1483	1.94826	2	993.566	4.80137	61.0271	0
Q42418	Profilin-2 OS=Arabidopsis thaliana GN=PRO2 PE=2 SV=1 - [PROF2_ARATH]	1.94726	9.92	2	1	1	1	131	13.9889	5.021
	A2	Sequence	# PSMs	# Proteins	# Protein Groups	Protein Group Accessions	Modifications	ΔCn	q-Value	PEP	XCorr	Charge	MH+ [Da]	ΔM [ppm]	RT [min]	# Missed Cleavages
	High	YMVVQGEAGAVIR	1	2	1	Q42418		0	0	0.1227	1.94726	2	1392.73	0.821179	62.4946	0
Q0WVR7	Pseudouridine synthase family protein OS=Arabidopsis thaliana GN=At5g14460 PE=1 SV=1 - [Q0WVR7_ARATH]	1.93646	3.15	2	1	1	1	540	61.4493	8.80713
	A2	Sequence	# PSMs	# Proteins	# Protein Groups	Protein Group Accessions	Modifications	ΔCn	q-Value	PEP	XCorr	Charge	MH+ [Da]	ΔM [ppm]	RT [min]	# Missed Cleavages
	High	LGEATSTLDADSPVIQR	1	2	1	Q0WVR7		0	0	0.1358	1.93646	2	1772.91	5.06248	60.264	0
A0A178V8A3	Uncharacterized protein OS=Arabidopsis thaliana GN=AXX17_At3g06940 PE=4 SV=1 - [A0A178V8A3_ARATH]	1.9059	4.52	7	1	1	1	199	22.1843	9.14404
	A2	Sequence	# PSMs	# Proteins	# Protein Groups	Protein Group Accessions	Modifications	ΔCn	q-Value	PEP	XCorr	Charge	MH+ [Da]	ΔM [ppm]	RT [min]	# Missed Cleavages
	High	TVAISEILK	1	7	1	A0A178V8A3		0	0.001	0.2362	1.9059	2	973.595	1.95447	70.5037	0
A0A178VAK1	PMH2 OS=Arabidopsis thaliana GN=AXX17_At3g24030 PE=4 SV=1 - [A0A178VAK1_ARATH]	1.88518	1.95	2	1	1	1	616	65.3231	9.29053
	A2	Sequence	# PSMs	# Proteins	# Protein Groups	Protein Group Accessions	Modifications	ΔCn	q-Value	PEP	XCorr	Charge	MH+ [Da]	ΔM [ppm]	RT [min]	# Missed Cleavages
	High	GSASMFEGIGSR	1	2	1	A0A178VAK1		0	0	0.1186	1.88518	2	1198.55	2.03723	61.2072	0
Q56YS8	PSII-P protein (Fragment) OS=Arabidopsis thaliana GN=At1g06680 PE=2 SV=1 - [Q56YS8_ARATH]	1.87618	40.63	3	1	1	1	32	3.56289	10.0083
	A2	Sequence	# PSMs	# Proteins	# Protein Groups	Protein Group Accessions	Modifications	ΔCn	q-Value	PEP	XCorr	Charge	MH+ [Da]	ΔM [ppm]	RT [min]	# Missed Cleavages
	High	KFVESAATSFSVA	1	3	1	Q56YS8		0	0	0.1122	1.87618	2	1343.69	4.56498	64.4215	1
Q93Y07	Galactolipid galactosyltransferase SFR2, chloroplastic OS=Arabidopsis thaliana GN=SFR2 PE=1 SV=1 - [SFR2_ARATH]	1.86792	1.61	1	1	1	1	622	70.7334	8.71924
	A2	Sequence	# PSMs	# Proteins	# Protein Groups	Protein Group Accessions	Modifications	ΔCn	q-Value	PEP	XCorr	Charge	MH+ [Da]	ΔM [ppm]	RT [min]	# Missed Cleavages
	High	TLLIWPLIMK	1	1	1	Q93Y07		0	0	0.068	1.86792	2	1227.75	-0.767496	103.936	0
A0A178WJ77	RPL21C OS=Arabidopsis thaliana GN=AXX17_At1g36490 PE=3 SV=1 - [A0A178WJ77_ARATH]	1.81618	3.64	2	1	1	1	220	24.0536	9.24658
	A2	Sequence	# PSMs	# Proteins	# Protein Groups	Protein Group Accessions	Modifications	ΔCn	q-Value	PEP	XCorr	Charge	MH+ [Da]	ΔM [ppm]	RT [min]	# Missed Cleavages
	High	QYIVFPGR	1	2	1	A0A178WJ77		0	0.008	0.3811	1.81618	2	979.539	3.35046	64.3615	0
P93008	DEAD-box ATP-dependent RNA helicase 21 OS=Arabidopsis thaliana GN=RH21 PE=2 SV=1 - [RH21_ARATH]	1.80318	2.18	1	1	1	1	733	85.2246	8.51416
	A2	Sequence	# PSMs	# Proteins	# Protein Groups	Protein Group Accessions	Modifications	ΔCn	q-Value	PEP	XCorr	Charge	MH+ [Da]	ΔM [ppm]	RT [min]	# Missed Cleavages
	High	VTSIVGGQSIEEQGLK	1	1	1	P93008		0	0	0.07532	1.80318	2	1644.88	2.55202	60.3534	0
P56759	ATP synthase subunit b, chloroplastic OS=Arabidopsis thaliana GN=atpF PE=3 SV=1 - [ATPF_ARATH]	1.78007	8.7	1	1	1	1	184	21.0439	8.1333
	A2	Sequence	# PSMs	# Proteins	# Protein Groups	Protein Group Accessions	Modifications	ΔCn	q-Value	PEP	XCorr	Charge	MH+ [Da]	ΔM [ppm]	RT [min]	# Missed Cleavages
	High	QLENYKNETILFEQQR	1	1	1	P56759		0	0	0.05203	1.78007	2	2053.04	4.39913	66.3895	1
B0FFQ7	NAD(P)H-quinone oxidoreductase (Fragment) OS=Arabidopsis thaliana GN=ndhJ PE=3 SV=1 - [B0FFQ7_ARATH]	1.77345	7.2	2	1	1	1	125	14.7973	6.3667
	A2	Sequence	# PSMs	# Proteins	# Protein Groups	Protein Group Accessions	Modifications	ΔCn	q-Value	PEP	XCorr	Charge	MH+ [Da]	ΔM [ppm]	RT [min]	# Missed Cleavages
	High	IPSVFWVWK	1	2	1	B0FFQ7		0	0	0.1116	1.77345	2	1161.65	6.49288	102.043	0
B3H4S6	Dicarboxylate transporter 1 OS=Arabidopsis thaliana GN=DiT1 PE=4 SV=1 - [B3H4S6_ARATH]	1.74384	1.8	2	1	1	1	556	58.9888	9.72998
	A2	Sequence	# PSMs	# Proteins	# Protein Groups	Protein Group Accessions	Modifications	ΔCn	q-Value	PEP	XCorr	Charge	MH+ [Da]	ΔM [ppm]	RT [min]	# Missed Cleavages
	High	AGGIFLPLVK	1	2	1	B3H4S6		0	0.001	0.2357	1.74384	2	1014.64	3.66929	85.7484	0
C0Z346	AT1G03630 protein OS=Arabidopsis thaliana GN=At1g03630 PE=2 SV=1 - [C0Z346_ARATH]	1.7419	7.07	4	2	2	2	283	31.3209	7.82568
	A2	Sequence	# PSMs	# Proteins	# Protein Groups	Protein Group Accessions	Modifications	ΔCn	q-Value	PEP	XCorr	Charge	MH+ [Da]	ΔM [ppm]	RT [min]	# Missed Cleavages
	High	LAQVVSDPSLGK	1	3	1	C0Z346		0	0	0.1213	1.7419	2	1213.68	3.43387	49.3034	0
	High	LLLDDLKK	1	4	1	C0Z346		0	0	0.1631	1.35406	2	957.6	2.08944	56.1414	1
Q0WM36	Alcohol dehydrogenase class III (Fragment) OS=Arabidopsis thaliana GN=At5g43940 PE=2 SV=1 - [Q0WM36_ARATH]	1.7391	4.62	3	1	1	1	195	21.0958	6.90283
	A2	Sequence	# PSMs	# Proteins	# Protein Groups	Protein Group Accessions	Modifications	ΔCn	q-Value	PEP	XCorr	Charge	MH+ [Da]	ΔM [ppm]	RT [min]	# Missed Cleavages
	High	IIGIDIDSK	1	3	1	Q0WM36		0	0	0.06882	1.7391	2	973.559	2.5846	63.1935	0
O22694	Putative ADP-ribolylation factor OS=Arabidopsis thaliana GN=F8A5.3 PE=4 SV=1 - [O22694_ARATH]	1.73333	9.73	7	1	1	1	113	12.6827	8.68994
	A2	Sequence	# PSMs	# Proteins	# Protein Groups	Protein Group Accessions	Modifications	ΔCn	q-Value	PEP	XCorr	Charge	MH+ [Da]	ΔM [ppm]	RT [min]	# Missed Cleavages
	High	ILMVGLDAAGK	1	7	1	O22694		0	0	0.02159	1.73333	2	1087.62	3.94508	68.1112	0
Q9FMU6	Mitochondrial phosphate carrier protein 3, mitochondrial OS=Arabidopsis thaliana GN=MPT3 PE=1 SV=1 - [MPCP3_ARATH]	1.72521	2.13	1	1	1	1	375	40.0635	9.20264
	A2	Sequence	# PSMs	# Proteins	# Protein Groups	Protein Group Accessions	Modifications	ΔCn	q-Value	PEP	XCorr	Charge	MH+ [Da]	ΔM [ppm]	RT [min]	# Missed Cleavages
	High	GLAPLWGR	1	1	1	Q9FMU6		0	0.001	0.2431	1.72521	2	869.501	2.46011	69.8367	0
Q42036	ATP citrate-lyase (Fragment) OS=Arabidopsis thaliana PE=2 SV=1 - [Q42036_ARATH]	1.65833	12.9	4	1	1	1	124	13.2248	7.75244
	A2	Sequence	# PSMs	# Proteins	# Protein Groups	Protein Group Accessions	Modifications	ΔCn	q-Value	PEP	XCorr	Charge	MH+ [Da]	ΔM [ppm]	RT [min]	# Missed Cleavages
	High	DLVSSLVSGLLTIGPR	1	4	1	Q42036		0	0.001	0.1931	1.65833	2	1626.95	3.80883	106.428	0
Q9C514	40S ribosomal protein S7-1 OS=Arabidopsis thaliana GN=RPS7A PE=2 SV=1 - [RS71_ARATH]	1.61718	4.19	1	1	1	2	191	21.909	9.80322
	A2	Sequence	# PSMs	# Proteins	# Protein Groups	Protein Group Accessions	Modifications	ΔCn	q-Value	PEP	XCorr	Charge	MH+ [Da]	ΔM [ppm]	RT [min]	# Missed Cleavages
	High	DVILIATR	2	1	1	Q9C514		0	0.001	0.2157	1.61718	2	900.555	4.10744	59.0366	0
A0A178UUY8	Uncharacterized protein OS=Arabidopsis thaliana GN=AXX17_At4g23920 PE=3 SV=1 - [A0A178UUY8_ARATH]	1.61536	2	2	1	1	1	851	91.1981	8.68994
	A2	Sequence	# PSMs	# Proteins	# Protein Groups	Protein Group Accessions	Modifications	ΔCn	q-Value	PEP	XCorr	Charge	MH+ [Da]	ΔM [ppm]	RT [min]	# Missed Cleavages
	High	AGIFVVQAAGNTGPSPK	1	2	1	A0A178UUY8		0	0.001	0.2698	1.61536	2	1613.86	-4.61377	76.5118	0
O23553	Beta-amylase 3, chloroplastic OS=Arabidopsis thaliana GN=BAM3 PE=1 SV=3 - [BAM3_ARATH]	0	2.37	1	1	1	1	548	61.3139	7.04932
	A2	Sequence	# PSMs	# Proteins	# Protein Groups	Protein Group Accessions	Modifications	ΔCn	q-Value	PEP	XCorr	Charge	MH+ [Da]	ΔM [ppm]	RT [min]	# Missed Cleavages
	High	LLEHGDQLLSSAK	1	1	1	O23553		0	0	0.1129	1.51983	2	1410.77	5.05785	51.1105	0
P29197	Chaperonin CPN60, mitochondrial OS=Arabidopsis thaliana GN=CPN60 PE=1 SV=2 - [CH60A_ARATH]	0	2.08	4	1	1	1	577	61.2422	5.78271
	A2	Sequence	# PSMs	# Proteins	# Protein Groups	Protein Group Accessions	Modifications	ΔCn	q-Value	PEP	XCorr	Charge	MH+ [Da]	ΔM [ppm]	RT [min]	# Missed Cleavages
	High	SVAAGMNAMDLR	1	4	1	P29197		0	0	0.1307	1.38429	2	1235.6	7.81651	60.1009	0
Q9CA90	Glyoxylate/hydroxypyruvate reductase A HPR2 OS=Arabidopsis thaliana GN=HPR2 PE=1 SV=1 - [HPR2_ARATH]	0	2.88	1	1	1	1	313	34.1399	5.89697
	A2	Sequence	# PSMs	# Proteins	# Protein Groups	Protein Group Accessions	Modifications	ΔCn	q-Value	PEP	XCorr	Charge	MH+ [Da]	ΔM [ppm]	RT [min]	# Missed Cleavages
	High	SVGIIGLGR	1	1	1	Q9CA90		0	0.001	0.3302	1.28099	2	871.539	3.11241	62.4621	0
O81014	4-diphosphocytidyl-2-C-methyl-D-erythritol kinase, chloroplastic OS=Arabidopsis thaliana GN=ISPE PE=2 SV=1 - [ISPE_ARATH]	0	3.39	1	1	1	1	383	42.0165	7.02002
	A2	Sequence	# PSMs	# Proteins	# Protein Groups	Protein Group Accessions	Modifications	ΔCn	q-Value	PEP	XCorr	Charge	MH+ [Da]	ΔM [ppm]	RT [min]	# Missed Cleavages
	High	LSTNVQGVPVDGR	1	1	1	O81014		0	0.001	0.2356	1.25254	2	1341.72	6.66728	47.3459	0
Q94K73	Phenylalanine--tRNA ligase, chloroplastic/mitochondrial OS=Arabidopsis thaliana GN=At3g58140 PE=1 SV=1 - [SYFM_ARATH]	0	3.03	1	1	1	1	429	49.2206	6.40479
	A2	Sequence	# PSMs	# Proteins	# Protein Groups	Protein Group Accessions	Modifications	ΔCn	q-Value	PEP	XCorr	Charge	MH+ [Da]	ΔM [ppm]	RT [min]	# Missed Cleavages
	High	SLTDEEVNDLQSK	1	1	1	Q94K73		0	0	0.04081	1.57139	2	1477.71	5.93859	50.9578	0
F4JVN6	Tripeptidyl-peptidase 2 OS=Arabidopsis thaliana GN=TPP2 PE=1 SV=1 - [TPPII_ARATH]	0	0.8	1	1	1	1	1380	152.273	6.07471
	A2	Sequence	# PSMs	# Proteins	# Protein Groups	Protein Group Accessions	Modifications	ΔCn	q-Value	PEP	XCorr	Charge	MH+ [Da]	ΔM [ppm]	RT [min]	# Missed Cleavages
	High	AVNNLYDFDQK	1	1	1	F4JVN6		0	0.001	0.3184	1.20316	2	1326.64	3.39896	61.8764	0
Q9MA32	B3 domain-containing protein At1g05930 OS=Arabidopsis thaliana GN=At1g05930 PE=2 SV=2 - [Y1593_ARATH]	0	2.2	1	1	1	1	318	37.3324	7.86963
	A2	Sequence	# PSMs	# Proteins	# Protein Groups	Protein Group Accessions	Modifications	ΔCn	q-Value	PEP	XCorr	Charge	MH+ [Da]	ΔM [ppm]	RT [min]	# Missed Cleavages
	High	mLEVLHR	1	1	1	Q9MA32	M1(Oxidation)	0	0.009	0.3995	0.725275	2	913.486	-7.18003	27.8106	0
F4KJ37	Ubiquitin-conjugating enzyme 10 OS=Arabidopsis thaliana GN=UBC10 PE=3 SV=1 - [F4KJ37_ARATH]	0	10.09	11	1	1	1	109	12.2313	8.646
	A2	Sequence	# PSMs	# Proteins	# Protein Groups	Protein Group Accessions	Modifications	ΔCn	q-Value	PEP	XCorr	Charge	MH+ [Da]	ΔM [ppm]	RT [min]	# Missed Cleavages
	High	EQWSPALTISK	1	11	1	F4KJ37		0	0.001	0.3384	1.39296	2	1259.67	2.17342	66.3962	0
F4JME0	CTC-interacting domain 12 OS=Arabidopsis thaliana GN=CID12 PE=4 SV=1 - [F4JME0_ARATH]	0	3.99	6	1	1	1	326	35.574	7.07861
	A2	Sequence	# PSMs	# Proteins	# Protein Groups	Protein Group Accessions	Modifications	ΔCn	q-Value	PEP	XCorr	Charge	MH+ [Da]	ΔM [ppm]	RT [min]	# Missed Cleavages
	High	TAIAPVNPTFLPR	1	6	1	F4JME0		0	0.003	0.3499	1.26032	2	1396.8	1.96997	73.9049	0
F4JQD8	Translation initiation factor 3 protein OS=Arabidopsis thaliana GN=At4g30690 PE=4 SV=1 - [F4JQD8_ARATH]	0	3.16	4	1	1	1	253	28.2227	8.95361
	A2	Sequence	# PSMs	# Proteins	# Protein Groups	Protein Group Accessions	Modifications	ΔCn	q-Value	PEP	XCorr	Charge	MH+ [Da]	ΔM [ppm]	RT [min]	# Missed Cleavages
	High	NIAIELLR	1	4	1	F4JQD8		0	0.004	0.3709	1.54088	2	941.582	4.77146	76.0584	0
F4I0A4	Calpain-type cysteine protease family OS=Arabidopsis thaliana GN=DEK1 PE=3 SV=1 - [F4I0A4_ARATH]	0	0.96	1	1	1	2	2179	241.574	6.65381
	A2	Sequence	# PSMs	# Proteins	# Protein Groups	Protein Group Accessions	Modifications	ΔCn	q-Value	PEP	XCorr	Charge	MH+ [Da]	ΔM [ppm]	RT [min]	# Missed Cleavages
	High	TYFYILQVFFLMmLINGELTK	2	1	1	F4I0A4	M13(Oxidation)	0	0.009	0.4025	1.1354	2	2600.37	4.08848	111.022	0
Q9FMR8	Putative uncharacterized protein OS=Arabidopsis thaliana PE=4 SV=1 - [Q9FMR8_ARATH]	0	5.23	4	1	1	3	306	34.4578	6.02393
	A2	Sequence	# PSMs	# Proteins	# Protein Groups	Protein Group Accessions	Modifications	ΔCn	q-Value	PEP	XCorr	Charge	MH+ [Da]	ΔM [ppm]	RT [min]	# Missed Cleavages
	High	SVSELVEEDVLQmFmK	1	4	1	Q9FMR8	M13(Oxidation); M15(Oxidation)	0	0.001	0.2529	1.47736	3	1915.9	-2.60452	57.7771	0
	High	SVSELVEEDVLQmFMK	2	4	1	Q9FMR8	M13(Oxidation)	0.0337	0.001	0.2543	0.855531	3	1899.9	-3.53601	64.0918	0
A0A1P8BC80	D-aminoacid aminotransferase-like PLP-dependent enzymes superfamily protein OS=Arabidopsis thaliana GN=ADCL PE=4 SV=1 - [A0A1P8BC80_ARATH]	0	4.05	3	1	1	1	296	32.2509	6.23975
	A2	Sequence	# PSMs	# Proteins	# Protein Groups	Protein Group Accessions	Modifications	ΔCn	q-Value	PEP	XCorr	Charge	MH+ [Da]	ΔM [ppm]	RT [min]	# Missed Cleavages
	High	ILIQTVSVSGcR	1	3	1	A0A1P8BC80	C11(Carbamidomethyl)	0	0.003	0.3521	1.47266	2	1332.74	4.44231	60.4587	0
Q9LPL2	F24J8.7 protein OS=Arabidopsis thaliana GN=F24J8.7 PE=4 SV=1 - [Q9LPL2_ARATH]	0	2.3	3	1	1	10	304	33.3602	7.53271
	A2	Sequence	# PSMs	# Proteins	# Protein Groups	Protein Group Accessions	Modifications	ΔCn	q-Value	PEP	XCorr	Charge	MH+ [Da]	ΔM [ppm]	RT [min]	# Missed Cleavages
	High	MQSRVHR	10	3	1	Q9LPL2		0	0.001	0.3318	0.736336	2	913.487	8.79874	32.5595	1
Q9LE94	Ribosomal protein L11 OS=Arabidopsis thaliana GN=rpl11 (rplK) PE=3 SV=1 - [Q9LE94_ARATH]	0	6.31	2	1	1	1	222	23.4327	9.86182
	A2	Sequence	# PSMs	# Proteins	# Protein Groups	Protein Group Accessions	Modifications	ΔCn	q-Value	PEP	XCorr	Charge	MH+ [Da]	ΔM [ppm]	RT [min]	# Missed Cleavages
	High	ATPAPPVGPALGSK	1	2	1	Q9LE94		0	0	0.1594	1.26261	2	1262.72	3.95048	47.9095	0
Q9SJ86	Putative uncharacterized protein At2g04730 OS=Arabidopsis thaliana GN=At2g04730 PE=4 SV=1 - [Q9SJ86_ARATH]	0	7.92	1	1	1	1	303	35.4717	5.87158
	A2	Sequence	# PSMs	# Proteins	# Protein Groups	Protein Group Accessions	Modifications	ΔCn	q-Value	PEP	XCorr	Charge	MH+ [Da]	ΔM [ppm]	RT [min]	# Missed Cleavages
	High	NSRSHGLTIYDHDHIIcFDFTSER	1	1	1	Q9SJ86	C17(Carbamidomethyl)	0	0.009	0.391	0.363851	6	2920.33	-5.39593	49.6557	1
A0A178UYS9	PMSR4 OS=Arabidopsis thaliana GN=AXX17_At4g29030 PE=3 SV=1 - [A0A178UYS9_ARATH]	0	3.88	2	1	1	2	258	28.5983	8.73389
	A2	Sequence	# PSMs	# Proteins	# Protein Groups	Protein Group Accessions	Modifications	ΔCn	q-Value	PEP	XCorr	Charge	MH+ [Da]	ΔM [ppm]	RT [min]	# Missed Cleavages
	High	IVTEILPATK	2	2	1	A0A178UYS9		0	0.001	0.2679	1.33718	2	1084.66	1.24827	56.3106	0
Q56Z01	Cytochrome b-c1 complex subunit Rieske, mitochondrial (Fragment) OS=Arabidopsis thaliana GN=At5g13440 PE=2 SV=1 - [Q56Z01_ARATH]	0	10.56	6	1	1	1	180	20.0073	7.82568
	A2	Sequence	# PSMs	# Proteins	# Protein Groups	Protein Group Accessions	Modifications	ΔCn	q-Value	PEP	XCorr	Charge	MH+ [Da]	ΔM [ppm]	RT [min]	# Missed Cleavages
	High	LANSVDVGSLRDPQEDSVR	1	6	1	Q56Z01		0	0	0.1714	1.90417	3	2057.04	4.60965	56.8515	1
B9DHL9	AT5G42270 protein (Fragment) OS=Arabidopsis thaliana GN=At5g42270 PE=2 SV=1 - [B9DHL9_ARATH]	0	3.92	3	1	1	1	510	54.5842	5.40186
	A2	Sequence	# PSMs	# Proteins	# Protein Groups	Protein Group Accessions	Modifications	ΔCn	q-Value	PEP	XCorr	Charge	MH+ [Da]	ΔM [ppm]	RT [min]	# Missed Cleavages
	High	GGQGGAGGPGGLGGPMDFGR	1	3	1	B9DHL9		0	0.009	0.3902	0.803391	2	1701.79	6.15792	66.8297	0
C0Z2H6	AT1G07890 protein OS=Arabidopsis thaliana GN=At1g07890 PE=2 SV=1 - [C0Z2H6_ARATH]	0	9.47	3	1	1	1	190	20.9054	5.18604
	A2	Sequence	# PSMs	# Proteins	# Protein Groups	Protein Group Accessions	Modifications	ΔCn	q-Value	PEP	XCorr	Charge	MH+ [Da]	ΔM [ppm]	RT [min]	# Missed Cleavages
	High	FDAEQAHGANSGIHIALR	1	3	1	C0Z2H6		0	0	0.07862	2.39007	4	1906.96	3.07457	55.2402	0
A0A1I9LQU3	Plastid-lipid associated protein PAP / fibrillin family protein OS=Arabidopsis thaliana GN=FIB4 PE=1 SV=1 - [A0A1I9LQU3_ARATH]	0	4.72	3	1	1	1	212	22.4498	7.95752
	A2	Sequence	# PSMs	# Proteins	# Protein Groups	Protein Group Accessions	Modifications	ΔCn	q-Value	PEP	XCorr	Charge	MH+ [Da]	ΔM [ppm]	RT [min]	# Missed Cleavages
	High	LLYSSAFSSR	1	3	1	A0A1I9LQU3		0	0	0.06765	1.59739	2	1130.59	5.46286	62.3435	0
A0A1P8B3J3	Protein phosphatase 2C family protein OS=Arabidopsis thaliana GN=At4g28400 PE=4 SV=1 - [A0A1P8B3J3_ARATH]	0	5.14	7	1	1	1	253	27.7733	8.04541
	A2	Sequence	# PSMs	# Proteins	# Protein Groups	Protein Group Accessions	Modifications	ΔCn	q-Value	PEP	XCorr	Charge	MH+ [Da]	ΔM [ppm]	RT [min]	# Missed Cleavages
	High	GGFVSNIPGDVPR	1	7	1	A0A1P8B3J3		0	0	0.1438	1.14668	2	1314.68	2.74752	64.9515	0
A0A1P8APB6	Filament-like protein (DUF869) OS=Arabidopsis thaliana GN=At1g21810 PE=4 SV=1 - [A0A1P8APB6_ARATH]	0	5.14	3	1	1	1	506	57.2769	5.07178
	A2	Sequence	# PSMs	# Proteins	# Protein Groups	Protein Group Accessions	Modifications	ΔCn	q-Value	PEP	XCorr	Charge	MH+ [Da]	ΔM [ppm]	RT [min]	# Missed Cleavages
	High	GGNRSLQGTTSSTEIDLmDDFLEMER	1	3	1	A0A1P8APB6	M18(Oxidation)	0	0.001	0.269	0.245409	6	2918.32	1.62777	51.7362	1
A0A178UGK6	Uncharacterized protein OS=Arabidopsis thaliana GN=AXX17_At5g40890 PE=4 SV=1 - [A0A178UGK6_ARATH]	0	1.58	2	1	1	1	1714	187.504	6.69775
	A2	Sequence	# PSMs	# Proteins	# Protein Groups	Protein Group Accessions	Modifications	ΔCn	q-Value	PEP	XCorr	Charge	MH+ [Da]	ΔM [ppm]	RT [min]	# Missed Cleavages
	High	ISSTVNSVGSAAPWAGIVTNSDSNILR	1	2	1	A0A178UGK6		0	0.003	0.3612	1.60196	4	2716.39	1.47786	78.914	0
A0A1I9LPH1	Lipoxygenase OS=Arabidopsis thaliana GN=LOX2 PE=3 SV=1 - [A0A1I9LPH1_ARATH]	0	1.19	3	1	1	1	754	85.8517	5.50342
	A2	Sequence	# PSMs	# Proteins	# Protein Groups	Protein Group Accessions	Modifications	ΔCn	q-Value	PEP	XCorr	Charge	MH+ [Da]	ΔM [ppm]	RT [min]	# Missed Cleavages
	High	YGGEFYVPR	1	3	1	A0A1I9LPH1		0	0	0.1646	1.59723	2	1087.53	4.87094	60.7739	0
A0A178WA22	XI-1 OS=Arabidopsis thaliana GN=AXX17_At1g18480 PE=4 SV=1 - [A0A178WA22_ARATH]	0	0.75	2	1	1	1	1457	166.01	8.44092
	A2	Sequence	# PSMs	# Proteins	# Protein Groups	Protein Group Accessions	Modifications	ΔCn	q-Value	PEP	XCorr	Charge	MH+ [Da]	ΔM [ppm]	RT [min]	# Missed Cleavages
	High	VAIEEASSVNK	1	2	1	A0A178WA22		0	0.001	0.1963	0.533851	2	1146.6	-3.51856	43.8143	0
A0A178VBS5	Glycosyltransferase OS=Arabidopsis thaliana GN=AXX17_At3g23330 PE=3 SV=1 - [A0A178VBS5_ARATH]	0	1.48	2	1	1	1	473	52.6468	5.49072
	A2	Sequence	# PSMs	# Proteins	# Protein Groups	Protein Group Accessions	Modifications	ΔCn	q-Value	PEP	XCorr	Charge	MH+ [Da]	ΔM [ppm]	RT [min]	# Missed Cleavages
	High	YILLPAR	1	2	1	A0A178VBS5		0	0	0.1659	0.955832	2	845.527	2.62155	60.6016	0
A0A178W823	OMA OS=Arabidopsis thaliana GN=AXX17_At1g75270 PE=4 SV=1 - [A0A178W823_ARATH]	0	1.06	3	1	1	1	850	96.8974	7.28369
	A2	Sequence	# PSMs	# Proteins	# Protein Groups	Protein Group Accessions	Modifications	ΔCn	q-Value	PEP	XCorr	Charge	MH+ [Da]	ΔM [ppm]	RT [min]	# Missed Cleavages
	High	DLSGFVETR	1	3	1	A0A178W823		0	0	0.1489	1.321	2	1023.51	3.28507	62.4008	0
A0A178W0Z6	ATP synthase subunit gamma OS=Arabidopsis thaliana GN=AXX17_At2g29470 PE=3 SV=1 - [A0A178W0Z6_ARATH]	0	5.47	4	1	1	1	274	29.8135	7.10791
	A2	Sequence	# PSMs	# Proteins	# Protein Groups	Protein Group Accessions	Modifications	ΔCn	q-Value	PEP	XCorr	Charge	MH+ [Da]	ΔM [ppm]	RT [min]	# Missed Cleavages
	High	LGELDSYEIEGGETK	1	4	1	A0A178W0Z6		0	0	0.1747	1.57704	2	1639.79	12.5135	63.842	0
A0A178UXY8	VPS15 OS=Arabidopsis thaliana GN=AXX17_At4g33760 PE=4 SV=1 - [A0A178UXY8_ARATH]	0	0.86	4	1	1	1	1273	141.928	6.85889
	A2	Sequence	# PSMs	# Proteins	# Protein Groups	Protein Group Accessions	Modifications	ΔCn	q-Value	PEP	XCorr	Charge	MH+ [Da]	ΔM [ppm]	RT [min]	# Missed Cleavages
	High	ENDQISSAISK	1	4	1	A0A178UXY8		0	0.002	0.3492	0.370885	2	1191.59	1.76787	43.8796	0
A0A178UZM8	EXO70G1 OS=Arabidopsis thaliana GN=AXX17_At4g36130 PE=4 SV=1 - [A0A178UZM8_ARATH]	0	5.09	1	1	1	1	687	77.6897	8.41162
	A2	Sequence	# PSMs	# Proteins	# Protein Groups	Protein Group Accessions	Modifications	ΔCn	q-Value	PEP	XCorr	Charge	MH+ [Da]	ΔM [ppm]	RT [min]	# Missed Cleavages
	High	LEEALKFLGENcVLAIQWLEDIVEYLDDHHVADEK	1	1	1	A0A178UZM8	C12(Carbamidomethyl)	0	0.001	0.3296	1.44427	3	4154.06	4.54143	114.692	1

## Sheet: HLH4O23-Flag
Accession	Description	Score	Coverage	# Proteins	# Unique Peptides	# Peptides	# PSMs	# AAs	MW [kDa]	calc. pI
O03042	Ribulose bisphosphate carboxylase large chain OS=Arabidopsis thaliana GN=rbcL PE=1 SV=1 - [RBL_ARATH]	599.84	58.66	12	30	30	187	479	52.9216	6.29053
	A2	Sequence	# PSMs	# Proteins	# Protein Groups	Protein Group Accessions	Modifications	ΔCn	q-Value	PEP	XCorr	Charge	MH+ [Da]	ΔM [ppm]	RT [min]	# Missed Cleavages
	High	SQAETGEIKGHYLNATAGTcEEMIKR	8	6	1	O03042	C20(Carbamidomethyl)	0	0	9.20239e-08	7.67224	3	2894.39	4.67661	55.3528	2
	High	ELGVPIVMHDYLTGGFTANTSLSHYcR	9	6	1	O03042	C26(Carbamidomethyl)	0	0	8.52e-05	7.66769	4	3038.46	4.29102	99.5694	0
	High	SQAETGEIKGHYLNATAGTcEEMIK	2	6	1	O03042	C20(Carbamidomethyl)	0	0	4.283e-05	6.82327	3	2738.28	2.08458	59.0037	1
	High	VTPQPGVPPEEAGAAVAAESSTGTWTTVWTDGLTSLDRYK	1	10	1	O03042		0	0	0.0001657	6.7098	4	4146.03	0.710221	103.308	1
	High	GHYLNATAGTcEEMIKR	3	7	1	O03042	C11(Carbamidomethyl)	0	0	3.28e-05	6.08861	3	1950.92	2.77697	49.3722	1
	High	ESTLGFVDLLRDDYVEK	2	6	1	O03042		0	0	0.0008418	6.06783	2	1999.02	6.98616	100.918	1
	High	LTYYTPEYETKDTDILAAFR	8	9	1	O03042		0	0	0.0001555	5.85961	3	2410.19	3.9581	96.1782	1
	High	VTPQPGVPPEEAGAAVAAESSTGTWTTVWTDGLTSLDR	3	10	1	O03042		0	0	9.515e-05	5.77376	3	3854.89	4.47902	103.579	0
	High	ELGVPIVmHDYLTGGFTANTSLSHYcR	1	6	1	O03042	M8(Oxidation); C26(Carbamidomethyl)	0	0	0.0001242	5.68167	3	3054.44	-1.6156	86.5198	0
	High	GGLDFTKDDENVNSQPFMR	8	7	1	O03042		0	0	0.0004141	5.49938	2	2169.99	3.05468	72.7727	1
	High	ESTLGFVDLLRDDYVEKDR	8	6	1	O03042		0	0	0.0006344	5.02656	4	2270.14	5.05647	97.457	2
	High	LEGDRESTLGFVDLLR	10	6	1	O03042		0	0	0.002663	4.9809	3	1819.96	4.44819	93.3669	1
	High	LEGDRESTLGFVDLLRDDYVEK	4	6	1	O03042		0	0	0.0001111	4.77077	3	2569.29	5.94282	98.5712	2
	High	GGLDFTKDDENVNSQPFmR	2	7	1	O03042	M18(Oxidation)	0	0	0.002467	4.5179	2	2185.99	4.35335	65.4397	1
	High	WSPELAAAcEVWK	3	5	1	O03042	C9(Carbamidomethyl)	0	0	0.05385	3.93227	3	1546.74	4.28808	88.3096	0
	High	LEDLRIPPAYTK	40	10	1	O03042		0	0	0.01845	3.84404	2	1415.8	5.95127	61.2956	1
	High	EITFNFPTIDKLDGQE	4	2	1	O03042		0	0	0.0422	3.64218	2	1866.92	5.79984	101.094	1
	High	NEGRDLAVEGNEIIR	1	6	1	O03042		0	0	0.02877	3.32126	3	1684.86	1.98112	58.2579	1
	High	ESTLGFVDLLR	5	6	1	O03042		0	0	0.06183	3.21394	2	1249.68	4.11639	99.5706	0
	High	ALAALRLEDLR	3	10	1	O03042		0	0	0.257	3.13796	2	1240.74	3.70552	71.255	1
	High	LSGGDHIHAGTVVGK	4	6	1	O03042		0	0	0.007907	3.13571	2	1447.77	1.96351	33.1486	0
	High	DRFLFcAEAIYK	2	7	1	O03042	C6(Carbamidomethyl)	0	0	0.2576	3.06487	2	1532.76	4.83465	81.6835	1
	High	DLAVEGNEIIR	7	6	1	O03042		0	0	0.04822	3.02604	2	1228.66	5.05439	67.3332	0
	High	GHYLNATAGTcEEMIK	2	7	1	O03042	C11(Carbamidomethyl)	0	0	0.01856	2.91081	2	1794.82	4.54775	53.7201	0
	High	EITFNFPTIDK	3	4	1	O03042		0	0	0.1034	2.84965	2	1324.68	2.66559	89.0721	0
	High	VALEAcVQAR	19	6	1	O03042	C6(Carbamidomethyl)	0	0	0.04836	2.75247	2	1116.59	3.16156	45.9716	0
	High	TFQGPPHGIQVER	5	10	1	O03042		0	0	0.02347	2.60628	2	1465.76	2.98787	49.5939	0
	High	DTDILAAFR	8	10	1	O03042		0	0	0.1835	2.59597	2	1021.54	3.84087	87.5013	0
	High	FLFcAEAIYK	8	7	1	O03042	C4(Carbamidomethyl)	0	0	0.1849	2.59026	2	1261.63	2.21139	86.6014	0
	High	LTYYTPEYETK	1	9	1	O03042		0	0	0.03555	2.11878	2	1407.68	7.57495	57.236	0
	High	DNGLLLHIHR	2	6	1	O03042		0	0	0.05317	1.91495	3	1187.67	4.18037	55.8056	0
	High	EYKLTYYTPEYETK	1	7	1	O03042		0	0	0.2606	1.41878	2	1827.87	2.51512	64.188	1
P32961	Nitrilase 1 OS=Arabidopsis thaliana GN=NIT1 PE=1 SV=2 - [NRL1_ARATH]	215.246	46.82	10	15	15	57	346	38.128	6.27783
	A2	Sequence	# PSMs	# Proteins	# Protein Groups	Protein Group Accessions	Modifications	ΔCn	q-Value	PEP	XCorr	Charge	MH+ [Da]	ΔM [ppm]	RT [min]	# Missed Cleavages
	High	LYFDSVGHYSRPDVLHLTVNEHPR	4	3	1	P32961		0	0	0.000619	6.76284	5	2851.44	3.82315	74.1991	0
	High	VTIVQSSTVYNDTPATIDKAEK	7	3	1	P32961		0	0	0.0003539	6.55381	3	2380.24	4.81071	62.1774	1
	High	LYFDSVGHYSRPDVLHLTVNEHPRK	7	3	1	P32961		0	0	0.0003024	5.66946	3	2979.54	6.72027	69.511	1
	High	GAELVLFPEGFIGGYPR	4	2	1	P32961		0	0	0.00603	5.10684	3	1821.95	-2.2593	103.09	0
	High	VTIVQSSTVYNDTPATIDK	5	3	1	P32961		0	0	0.0006551	4.69903	2	2052.06	3.32972	64.7761	0
	High	AKLYFDSVGHYSRPDVLHLTVNEHPR	2	3	1	P32961		0	0	0.004095	4.68637	6	3050.56	1.30505	70.0604	1
	High	FGLAVGVHNEEGRDEFR	7	4	1	P32961		0	0	0.003476	4.50727	4	1931.95	5.48804	61.2496	1
	High	DMSTVQNATPFNGVAPSTTVR	2	2	1	P32961		0	0	0.001007	4.25624	2	2193.08	8.25305	70.6281	0
	High	cIWGQGDGSTIPVYDTPIGK	2	7	1	P32961	C1(Carbamidomethyl)	0	0	0.00229	4.25386	2	2164.05	7.38308	86.4312	0
	High	KNHVYLVMGAIEK	2	2	1	P32961		0	0	0.04111	4.04586	3	1501.82	1.4447	58.6062	1
	High	FGLAVGVHNEEGRDEFRK	6	2	1	P32961		0	0	0.02833	4.03723	4	2060.04	6.273	53.8995	2
	High	DmSTVQNATPFNGVAPSTTVR	2	2	1	P32961	M2(Oxidation)	0	0	0.01296	3.60489	3	2209.06	3.69228	64.2414	0
	High	GIELYcAPTADGSK	3	6	1	P32961	C6(Carbamidomethyl)	0	0	0.01252	3.45202	2	1481.7	3.21579	58.9709	0
	High	NHVYLVMGAIEK	1	2	1	P32961		0	0	0.03099	3.09951	2	1373.72	-2.21012	65.0978	0
	High	LGAAIcWENR	2	9	1	P32961	C6(Carbamidomethyl)	0	0	0.0314	3.05811	2	1189.58	4.90822	61.9475	0
	High	FGLAVGVHNEEGR	1	4	1	P32961		0	0	0.09209	1.80268	2	1384.71	6.14467	53.4901	0
B9DHU0	AT1G20620 protein (Fragment) OS=Arabidopsis thaliana GN=At1g20620 PE=2 SV=1 - [B9DHU0_ARATH]	148.869	36.9	14	10	12	40	458	52.9818	7.45947
	A2	Sequence	# PSMs	# Proteins	# Protein Groups	Protein Group Accessions	Modifications	ΔCn	q-Value	PEP	XCorr	Charge	MH+ [Da]	ΔM [ppm]	RT [min]	# Missed Cleavages
	High	GFFEVTHDISNLTcADFLR	2	13	2	B9DFK6;B9DHU0	C14(Carbamidomethyl)	0	0	0.001522	5.74667	3	2242.07	4.71992	102.372	0
	High	DLHDAIASGNYPEWK	3	10	1	B9DHU0		0	0	0.0005473	5.13974	2	1715.81	2.26174	72.0813	0
	High	DGIQFPDVVHALKPNPK	14	9	1	B9DHU0		0	0	0.0005888	4.7434	2	1875.02	1.87489	79.416	0
	High	LFIQTMDPADEDKFDFDPLDVTK	1	10	1	B9DHU0		0	0	0.001232	4.20758	3	2700.28	2.54945	102.133	1
	High	HMEGFGVHTYTLIAK	1	10	1	B9DHU0		0	0	0.003921	4.14226	2	1703.86	2.8764	65.0643	0
	High	EGNFDLVGNNTPVFFIR	2	9	1	B9DHU0		0	0	0.0168	4.11855	2	1938.98	2.92876	101.882	0
	High	GPVLLEDYHLIEK	4	8	1	B9DHU0		0	0	0.02403	4.00073	3	1525.83	4.2891	77.9493	0
	High	LGPNYLQLPVNAPK	2	18	2	B9DFK6;B9DHU0		0	0	0.01064	3.87498	2	1523.86	2.14877	78.7766	0
	High	GIWISYWSQADR	2	6	1	B9DHU0		0	0	0.0287	3.17938	2	1481.73	5.25191	93.2717	0
	High	WVEILSEPR	3	9	1	B9DHU0		0	0	0.052	2.93058	2	1128.61	1.67973	72.1309	0
	High	IWPEDILPLQPVGR	5	11	1	B9DHU0		0	0	0.02612	2.78773	3	1632.92	6.07453	102.789	0
	High	RWVEILSEPR	1	9	1	B9DHU0		0	0	0.1752	2.29969	2	1284.71	0.489814	65.8328	1
Q9SUM5	Transcription factor bHLH146 OS=Arabidopsis thaliana GN=BHLH146 PE=2 SV=1 - [BH146_ARATH]	119.889	45.57	2	7	7	27	158	17.7983	8.93896
	A2	Sequence	# PSMs	# Proteins	# Protein Groups	Protein Group Accessions	Modifications	ΔCn	q-Value	PEP	XCorr	Charge	MH+ [Da]	ΔM [ppm]	RT [min]	# Missed Cleavages
	High	QTVKHEVDMALALSAQEFAWSR	2	1	1	Q9SUM5		0	0	0.002144	7.09142	3	2517.27	6.61814	100.904	1
	High	HEVDmALALSAQEFAWSR	3	1	1	Q9SUM5	M5(Oxidation)	0	0	0.0002175	6.66697	3	2076.99	3.26806	88.1435	0
	High	HEVDMALALSAQEFAWSR	3	1	1	Q9SUM5		0	0	0.004251	5.83922	3	2061	4.94256	98.4828	0
	High	LLPGGEEMNVEEMLSEIGNYIK	1	2	1	Q9SUM5		0	0	0.004561	5.51864	3	2465.21	5.03922	105.787	0
	High	QTVKHEVDmALALSAQEFAWSR	3	1	1	Q9SUM5	M9(Oxidation)	0	0	0.001959	4.85882	3	2533.27	7.18621	96.7307	1
	High	RVFSLEPNKNPSAVFTR	3	2	1	Q9SUM5		0	0	0.002974	4.74056	3	1962.06	1.76085	64.5221	2
	High	VFSLEPNKNPSAVFTR	5	2	1	Q9SUM5		0	0	0.009848	4.35118	3	1805.96	3.25646	71.249	1
	High	LLPGGEEmNVEEMLSEIGNYIK	1	2	1	Q9SUM5	M8(Oxidation)	0	0	0.006373	4.29862	3	2481.19	1.57057	105.123	0
	High	VFSLEPNKNPSAVFTRK	1	2	1	Q9SUM5		0	0	0.04086	3.47476	3	1934.05	2.72556	64.5131	2
	High	LLPGGEEmNVEEmLSEIGNYIK	1	2	1	Q9SUM5	M8(Oxidation); M13(Oxidation)	0	0	0.0698	2.92607	3	2497.19	2.98575	102.607	0
	High	cLELQTIALK	4	2	1	Q9SUM5	C1(Carbamidomethyl)	0	0	0.1246	2.82103	2	1188.67	4.18669	74.319	0
P25856	Glyceraldehyde-3-phosphate dehydrogenase GAPA1, chloroplastic OS=Arabidopsis thaliana GN=GAPA1 PE=1 SV=3 - [G3PA1_ARATH]	106.894	33.08	5	4	12	28	396	42.463	7.75244
	A2	Sequence	# PSMs	# Proteins	# Protein Groups	Protein Group Accessions	Modifications	ΔCn	q-Value	PEP	XCorr	Charge	MH+ [Da]	ΔM [ppm]	RT [min]	# Missed Cleavages
	High	VPTPNVSVVDLVVQVSKK	3	6	2	P25856;Q9LPW0		0	0	3.124e-05	7.33553	3	1908.12	2.34499	95.4225	1
	High	KDSPLDIIAINDTGGVK	2	1	1	P25856		0	0	3.484e-05	5.38982	2	1755.96	7.98129	78.6641	1
	High	YDSTLGIFDADVKPSGETAISVDGK	4	1	1	P25856		0	0	8.871e-06	5.37531	3	2585.28	6.38738	85.9119	0
	High	VPTPNVSVVDLVVQVSK	2	6	2	P25856;Q9LPW0		0	0	8.374e-05	5.18745	2	1780.03	6.90985	101.515	0
	High	VVDLADIVANNWK	3	6	2	P25856;Q9LPW0		0	0	0.003755	4.26965	2	1456.79	6.3239	101.291	0
	High	DSPLDIIAINDTGGVK	2	1	1	P25856		0	0	0.009024	4.11007	2	1627.85	-0.989555	91.4111	0
	High	AAALNIVPTSTGAAK	3	9	3	P25856;Q9LPW0;A0A178WKB4		0	0	0.006725	3.83503	2	1384.79	5.50675	57.1819	0
	High	KTFAEEVNAAFR	1	6	2	P25856;Q9LPW0		0	0	0.02478	3.60745	2	1382.72	6.34562	74.233	1
	High	VIAWYDNEWGYSQR	1	6	2	P25856;Q9LPW0		0	0	0.007293	3.44957	2	1786.83	4.43817	86.3031	0
	High	TFAEEVNAAFR	3	6	2	P25856;Q9LPW0		0	0	0.03809	3.20905	2	1254.62	3.58757	79.6059	0
	High	AVALVLPNLK	3	6	2	P25856;Q9LPW0		0	0	0.1395	2.4506	2	1037.68	3.76368	78.9947	0
	High	NPSLLPWK	1	1	1	P25856		0	0.005	0.3989	1.92543	2	954.545	4.46203	74.5589	0
P19366	ATP synthase subunit beta, chloroplastic OS=Arabidopsis thaliana GN=atpB PE=1 SV=2 - [ATPB_ARATH]	89.6439	44.78	3	15	16	29	498	53.9001	5.50342
	A2	Sequence	# PSMs	# Proteins	# Protein Groups	Protein Group Accessions	Modifications	ΔCn	q-Value	PEP	XCorr	Charge	MH+ [Da]	ΔM [ppm]	RT [min]	# Missed Cleavages
	High	DVNEQDVLLFIDNIFR	2	1	1	P19366		0	0	0.0006317	5.12652	2	1950.01	5.54083	106.522	0
	High	VGLTALTMAEYFR	1	1	1	P19366		0	0	0.01355	4.33102	2	1471.77	5.37	101.655	0
	High	GMDVVDMGNPLSVPVGGATLGR	1	2	1	P19366		0	0	6.516e-05	4.13692	2	2142.07	2.65673	95.5816	0
	High	IAQIIGPVLDVAFPPGK	1	3	1	P19366		0	0	0.005949	3.87736	3	1735.03	6.28692	101.709	0
	High	TVLIMELINNIAK	1	1	1	P19366		0	0	0.005833	3.87642	2	1471.86	3.43637	105.144	0
	High	IFNVLGEPVDNLGPVDTR	2	2	1	P19366		0	0	0.006752	3.84648	3	1955.03	3.42304	94.2566	0
	High	GIYPAVDPLDSTSTMLQPR	1	1	1	P19366		0	0	0.0014	3.49464	2	2061.04	2.63651	91.1282	0
	High	MPSAVGYQPTLSTEMGTLQER	1	1	1	P19366		0	0	0.0001615	3.45706	2	2296.11	4.83572	81.4891	0
	High	VALVYGQMNEPPGAR	4	1	1	P19366		0	0	0.005215	3.33189	2	1601.82	6.5995	61.5474	0
	High	MPNIYNALVVK	4	3	1	P19366		0	0	0.01885	3.31456	2	1261.7	2.47741	83.8365	0
	High	FVQAGSEVSALLGR	2	1	1	P19366		0	0	0.01006	3.3008	2	1433.78	2.07582	82.7878	0
	High	VVDLLAPYRR	1	1	1	P19366		0	0	0.1678	3.06105	3	1201.71	2.37261	65.8373	1
	High	IGLFGGAGVGK	2	7	2	Q8H135;P19366		0	0	0.01987	2.92296	2	975.567	4.61037	67.6636	0
	High	VVDLLAPYR	3	1	1	P19366		0	0	0.06096	2.72147	2	1045.61	3.5715	77.4281	0
	High	LSIFETGIK	2	2	1	P19366		0	0	0.1652	2.37753	2	1007.58	4.76042	74.874	0
	High	AHGGVSVFGGVGER	1	1	1	P19366		0	0	0.2238	1.62028	2	1328.68	3.62115	52.6968	0
Q9LF98	Fructose-bisphosphate aldolase 8, cytosolic OS=Arabidopsis thaliana GN=FBA8 PE=1 SV=1 - [ALFC8_ARATH]	89.1064	44.41	2	6	11	24	358	38.5159	6.45557
	A2	Sequence	# PSMs	# Proteins	# Protein Groups	Protein Group Accessions	Modifications	ΔCn	q-Value	PEP	XCorr	Charge	MH+ [Da]	ΔM [ppm]	RT [min]	# Missed Cleavages
	High	ELLFTAPGALPcLSGVILFEETLYQK	1	2	1	Q9LF98	C12(Carbamidomethyl)	0	0	0.0001185	5.91014	3	2909.56	7.13102	106.157	0
	High	GTVELAGTDGETTTQGLDGLGDR	5	2	1	Q9LF98		0	0	1.064e-05	5.38818	2	2263.08	4.89428	68.9453	0
	High	VDKGTVELAGTDGETTTQGLDGLGDR	2	2	1	Q9LF98		0	0	0.0001413	5.08569	3	2605.27	3.97614	65.3545	1
	High	FADELIANAAYIGTPGK	3	3	3	Q9LF98;Q9SJQ9;A0A178UKM1		0	0	0.0003114	5.06943	2	1750.91	3.8684	86.3469	0
	High	TVPAAVPAIVFLSGGQSEEEATR	4	4	2	Q9LF98;Q9SJQ9		0	0	7.335e-05	4.74272	2	2329.22	5.5018	100.676	0
	High	ALSDHHVLLEGTLLKPNmVTPGSDSPK	1	2	1	Q9LF98	M18(Oxidation)	0	0	0.03031	4.14695	4	2872.5	3.99157	67.6058	0
	High	TKKPWSLSFSFGR	3	4	2	Q9LF98;Q9SJQ9		0	0	0.01583	3.01624	3	1540.83	2.40351	75.909	1
	High	SSDGKLFVDILK	1	2	1	Q9LF98		0	0	0.1	2.75229	2	1321.74	3.7808	78.5575	1
	High	GILAADESTGTIGK	1	7	4	Q9LF98;O65581;Q9SJQ9;A0A178UKM1		0	0	0.0114	2.67754	2	1332.71	5.12773	53.9512	0
	High	GILAADESTGTIGKR	1	7	4	Q9LF98;O65581;Q9SJQ9;A0A178UKM1		0	0	0.05634	2.05147	2	1488.81	3.08349	48.2155	1
	High	LFVDILK	2	2	1	Q9LF98		0	0.001	0.3513	2.14091	2	847.53	1.70932	83.0603	0
P56757	ATP synthase subunit alpha, chloroplastic OS=Arabidopsis thaliana GN=atpA PE=1 SV=1 - [ATPA_ARATH]	88.4485	27.22	4	11	11	25	507	55.294	5.24951
	A2	Sequence	# PSMs	# Proteins	# Protein Groups	Protein Group Accessions	Modifications	ΔCn	q-Value	PEP	XCorr	Charge	MH+ [Da]	ΔM [ppm]	RT [min]	# Missed Cleavages
	High	TLTAEAESFLKEGIQEQLER	1	1	1	P56757		0	0	1.262e-05	6.53616	3	2292.17	0.407203	101.864	1
	High	RSVYEPLQTGLIAIDSMIPIGR	1	2	1	P56757		0	0	0.0005355	6.45178	3	2429.33	1.24239	104.026	1
	High	SVYEPLQTGLIAIDSMIPIGR	2	2	1	P56757		0	0	0.0007961	5.51124	3	2273.23	3.68375	105.534	0
	High	EVTIVNTGTVLQVGDGIAR	2	1	1	P56757		0	0	0.001807	4.33893	2	1942.07	6.09242	85.8655	0
	High	ASSVAQVVTSLQER	3	4	1	P56757		0	0	0.01058	4.15784	2	1474.79	5.95751	73.895	0
	High	EQHTLIIYDDLSK	3	3	1	P56757		0	0	0.006274	4.12612	2	1574.81	1.68409	69.8125	0
	High	VINALANPIDGR	4	1	1	P56757		0	0	0.05739	3.33723	2	1252.7	1.4393	63.5447	0
	High	LIESPAPGIISR	3	2	1	P56757		0	0	0.02939	3.08581	2	1252.73	3.48278	62.2268	0
	High	EAYPGDVFYLHSR	3	3	1	P56757		0	0	0.01808	3.07887	3	1553.74	3.5059	69.6895	0
	High	TLTAEAESFLK	1	1	1	P56757		0	0	0.04293	3.04028	2	1209.64	2.48541	82.4214	0
	High	IAQIPVSEAYLGR	2	1	1	P56757		0	0	0.01372	3.0069	2	1416.79	3.95784	71.2091	0
Q9LPW0	Glyceraldehyde-3-phosphate dehydrogenase GAPA2, chloroplastic OS=Arabidopsis thaliana GN=GAPA2 PE=2 SV=1 - [G3PA2_ARATH]	84.0742	24.56	6	2	10	22	399	42.8201	8.04541
	A2	Sequence	# PSMs	# Proteins	# Protein Groups	Protein Group Accessions	Modifications	ΔCn	q-Value	PEP	XCorr	Charge	MH+ [Da]	ΔM [ppm]	RT [min]	# Missed Cleavages
	High	VPTPNVSVVDLVVQVSKK	3	6	2	P25856;Q9LPW0		0	0	3.124e-05	7.33553	3	1908.12	2.34499	95.4225	1
	High	KDSPLDVVVINDTGGVK	1	2	1	Q9LPW0		0	0	0.0002134	5.22459	2	1755.96	6.10433	71.2291	1
	High	VPTPNVSVVDLVVQVSK	2	6	2	P25856;Q9LPW0		0	0	8.374e-05	5.18745	2	1780.03	6.90985	101.515	0
	High	VVDLADIVANNWK	3	6	2	P25856;Q9LPW0		0	0	0.003755	4.26965	2	1456.79	6.3239	101.291	0
	High	DSPLDVVVINDTGGVK	2	2	1	Q9LPW0		0	0	0.01542	4.13789	2	1627.85	0.660192	83.0671	0
	High	AAALNIVPTSTGAAK	3	9	3	P25856;Q9LPW0;A0A178WKB4		0	0	0.006725	3.83503	2	1384.79	5.50675	57.1819	0
	High	KTFAEEVNAAFR	1	6	2	P25856;Q9LPW0		0	0	0.02478	3.60745	2	1382.72	6.34562	74.233	1
	High	VIAWYDNEWGYSQR	1	6	2	P25856;Q9LPW0		0	0	0.007293	3.44957	2	1786.83	4.43817	86.3031	0
	High	TFAEEVNAAFR	3	6	2	P25856;Q9LPW0		0	0	0.03809	3.20905	2	1254.62	3.58757	79.6059	0
	High	AVALVLPNLK	3	6	2	P25856;Q9LPW0		0	0	0.1395	2.4506	2	1037.68	3.76368	78.9947	0
Q9M9S3	Single-stranded DNA-binding protein WHY1, chloroplastic OS=Arabidopsis thaliana GN=WHY1 PE=1 SV=1 - [WHY1_ARATH]	76.9361	43.35	2	8	9	21	263	29.04	9.37842
	A2	Sequence	# PSMs	# Proteins	# Protein Groups	Protein Group Accessions	Modifications	ΔCn	q-Value	PEP	XCorr	Charge	MH+ [Da]	ΔM [ppm]	RT [min]	# Missed Cleavages
	High	KQVFSLSVTEIGTLVSLGPR	2	1	1	Q9M9S3		0	0	0.0004268	5.34344	3	2131.22	5.02211	102.247	1
	High	QVFSLSVTEIGTLVSLGPR	1	1	1	Q9M9S3		0	0	0.000253	5.28402	2	2003.13	4.31365	103.877	0
	High	VLKVEPLPDGSGHFFNLSVQNK	1	2	1	Q9M9S3		0	0	0.01282	4.90426	4	2425.3	3.60948	82.3	1
	High	FGDSSSSPSPAEGLPAR	5	2	1	Q9M9S3		0	0	0.0002226	4.89724	2	1661.78	3.75694	52.0734	0
	High	VEPLPDGSGHFFNLSVQNK	4	2	1	Q9M9S3		0	0	0.00191	4.37078	3	2085.05	2.81111	78.903	0
	High	DGFLLLQFAPSAGVR	2	1	1	Q9M9S3		0	0	0.02359	4.14637	2	1590.87	4.52585	103.344	0
	High	APEFVALDSGAFK	3	2	1	Q9M9S3		0	0	0.004116	4.08465	2	1351.69	3.7451	80.213	0
	High	LVNVDESIYIPITR	1	2	1	Q9M9S3		0	0	0.0307	3.20102	2	1631.91	4.75968	86.1547	0
	High	EScEFFHDPFKGK	2	3	2	Q9M9S3;Q66GR6	C3(Carbamidomethyl)	0	0	0.0134	3.05588	2	1627.72	2.23114	65.6853	1
O65581	Fructose-bisphosphate aldolase 5, cytosolic OS=Arabidopsis thaliana GN=FBA5 PE=1 SV=1 - [ALFC5_ARATH]	73.0565	32.68	1	7	9	27	358	38.2698	5.80811
	A2	Sequence	# PSMs	# Proteins	# Protein Groups	Protein Group Accessions	Modifications	ΔCn	q-Value	PEP	XCorr	Charge	MH+ [Da]	ΔM [ppm]	RT [min]	# Missed Cleavages
	High	YTGGASGDSAASESLYEEGYKY	2	1	1	O65581		0	0	5.113e-05	5.34737	2	2304.99	5.0318	66.9454	1
	High	TTDGKPFVELLMENGVIPGIK	1	1	1	O65581		0	0	0.006591	4.50704	3	2258.22	3.82332	103.284	0
	High	FASINVENIESNR	2	1	1	O65581		0	0	0.007357	4.07473	2	1492.75	4.38237	68.7031	0
	High	IGATEPSELSIQENAK	4	1	1	O65581		0	0	0.004845	3.64191	2	1686.86	3.97327	55.649	0
	High	VAPEVIAEYTVTALRR	7	1	1	O65581		0	0	0.02163	3.29979	3	1788.01	2.93999	90.8041	1
	High	cAAVTETVLAAVYK	1	1	1	O65581	C1(Carbamidomethyl)	0	0	0.02493	3.29809	2	1495.79	6.17756	83.6167	0
	High	VAPEVIAEYTVTALR	8	1	1	O65581		0	0	0.003287	3.28988	2	1631.91	3.85592	97.0927	0
	High	GILAADESTGTIGK	1	7	4	Q9LF98;O65581;Q9SJQ9;A0A178UKM1		0	0	0.0114	2.67754	2	1332.71	5.12773	53.9512	0
	High	GILAADESTGTIGKR	1	7	4	Q9LF98;O65581;Q9SJQ9;A0A178UKM1		0	0	0.05634	2.05147	2	1488.81	3.08349	48.2155	1
Q9SJQ9	Fructose-bisphosphate aldolase 6, cytosolic OS=Arabidopsis thaliana GN=FBA6 PE=1 SV=1 - [ALFC6_ARATH]	72.3835	42.74	2	4	9	19	358	38.3629	7.38623
	A2	Sequence	# PSMs	# Proteins	# Protein Groups	Protein Group Accessions	Modifications	ΔCn	q-Value	PEP	XCorr	Charge	MH+ [Da]	ΔM [ppm]	RT [min]	# Missed Cleavages
	High	IGVNEPSQLAIHENAYGLAR	3	2	1	Q9SJQ9		0	0	0.0002096	5.22813	3	2152.12	4.55016	69.0851	0
	High	FADELIANAAYIGTPGK	3	3	3	Q9LF98;Q9SJQ9;A0A178UKM1		0	0	0.0003114	5.06943	2	1750.91	3.8684	86.3469	0
	High	TVPAAVPAIVFLSGGQSEEEATR	4	4	2	Q9LF98;Q9SJQ9		0	0	7.335e-05	4.74272	2	2329.22	5.5018	100.676	0
	High	ELLFTTPGALPcLSGVILFEETLYQK	1	1	1	Q9SJQ9	C12(Carbamidomethyl)	0	0	0.01588	4.51751	3	2939.57	7.14096	106.145	0
	High	ALSDHHVLLEGTLLKPNMVTPGSESAK	1	2	1	Q9SJQ9		0	0	0.0005056	4.16718	3	2844.51	6.88266	73.3041	0
	High	SSDGTPFVDMLK	2	1	1	Q9SJQ9		0	0	0.03064	3.17902	2	1296.62	2.04032	82.4352	0
	High	TKKPWSLSFSFGR	3	4	2	Q9LF98;Q9SJQ9		0	0	0.01583	3.01624	3	1540.83	2.40351	75.909	1
	High	GILAADESTGTIGK	1	7	4	Q9LF98;O65581;Q9SJQ9;A0A178UKM1		0	0	0.0114	2.67754	2	1332.71	5.12773	53.9512	0
	High	GILAADESTGTIGKR	1	7	4	Q9LF98;O65581;Q9SJQ9;A0A178UKM1		0	0	0.05634	2.05147	2	1488.81	3.08349	48.2155	1
Q944G9	Fructose-bisphosphate aldolase 2, chloroplastic OS=Arabidopsis thaliana GN=FBA2 PE=1 SV=2 - [ALFP2_ARATH]	63.7701	36.93	2	5	8	19	398	42.9611	7.23975
	A2	Sequence	# PSMs	# Proteins	# Protein Groups	Protein Group Accessions	Modifications	ΔCn	q-Value	PEP	XCorr	Charge	MH+ [Da]	ΔM [ppm]	RT [min]	# Missed Cleavages
	High	YAAISQDSGLVPIVEPEILLDGEHDIDR	1	2	1	Q944G9		0	0	2.263e-05	6.57489	3	3064.56	4.33433	102.371	0
	High	TLLVSAPGLGQYVSGAILFEETLYQSTTEGKK	1	2	1	Q944G9		0	0	6.045e-05	6.29322	3	3400.82	8.01333	105.628	1
	High	TWGGRPENVNAAQTTLLAR	4	1	1	Q944G9		0	0	0.001692	5.82073	3	2055.08	1.56529	63.5468	0
	High	MVDVLVEQNIVPGIK	3	6	2	F4IGL7;Q944G9		0	0	0.0006805	4.77558	2	1653.93	1.76215	91.255	0
	High	MVDVLVEQNIVPGIKVDK	1	6	2	F4IGL7;Q944G9		0	0	0.003205	4.63533	3	1996.12	3.4246	86.456	1
	High	GLVPLVGSNNESWcQGLDGLSSR	2	2	1	Q944G9	C14(Carbamidomethyl)	0	0	0.002062	3.86592	3	2445.2	5.19977	98.7504	0
	High	TVVSIPNGPSALAVK	2	6	2	F4IGL7;Q944G9		0	0	0.02451	3.03755	2	1452.85	5.17994	70.7452	0
	High	ATPEQVAAYTLK	5	2	1	Q944G9		0	0	0.07119	2.51195	2	1291.69	3.28077	64.7846	0
Q9FX54	Glyceraldehyde-3-phosphate dehydrogenase GAPC2, cytosolic OS=Arabidopsis thaliana GN=GAPC2 PE=1 SV=1 - [G3PC2_ARATH]	58.199	33.73	9	9	9	17	338	36.89	7.18115
	A2	Sequence	# PSMs	# Proteins	# Protein Groups	Protein Group Accessions	Modifications	ΔCn	q-Value	PEP	XCorr	Charge	MH+ [Da]	ΔM [ppm]	RT [min]	# Missed Cleavages
	High	FGIVEGLMTTVHSITATQK	1	5	1	Q9FX54		0	0	0.0004802	6.40516	3	2033.08	3.22321	103.08	0
	High	TLLFGEKPVTVFGIR	6	5	1	Q9FX54		0	0	0.004602	4.50194	3	1676.98	4.54504	92.9477	0
	High	VPTVDVSVVDLTVR	1	7	1	Q9FX54		0	0	0.01203	4.15297	2	1498.85	0.794731	86.4687	0
	High	GILGYTEDDVVSTDFVGDNR	2	8	1	Q9FX54		0	0	0.0005872	4.06702	2	2172.02	3.19039	89.6307	0
	High	AASFNIIPSSTGAAK	3	7	1	Q9FX54		0	0	0.003331	3.72052	2	1434.76	2.58403	66.2648	0
	High	DAPMFVVGVNEHEYK	1	5	1	Q9FX54		0	0	0.002612	3.47253	2	1734.83	5.66383	69.7528	0
	High	VKDDKTLLFGEKPVTVFGIR	1	3	1	Q9FX54		0	0	0.0009707	3.19956	3	2262.3	5.12094	81.5871	2
	High	VVDLIVHMSKA	1	6	1	Q9FX54		0	0	0.1146	2.41895	2	1211.68	2.6928	64.6129	1
	High	VVDLIVHMSK	1	7	1	Q9FX54		0	0.001	0.3359	1.07733	3	1140.65	5.05189	61.8157	0
Q94B78	Glycine dehydrogenase (decarboxylating) 1, mitochondrial OS=Arabidopsis thaliana GN=GLDP1 PE=1 SV=2 - [GCSP1_ARATH]	56.2397	21.12	6	12	12	16	1037	112.853	6.97607
	A2	Sequence	# PSMs	# Proteins	# Protein Groups	Protein Group Accessions	Modifications	ΔCn	q-Value	PEP	XCorr	Charge	MH+ [Da]	ΔM [ppm]	RT [min]	# Missed Cleavages
	High	FDAGLTESQMIQHMVDLASK	1	2	1	Q94B78		0	0	0.0004449	6.36243	3	2221.07	4.29547	102.21	0
	High	VVDSTTITASFDETTTLDDVDKLFK	1	4	1	Q94B78		0	0	9.998e-05	5.56553	3	2761.39	7.0846	102.603	1
	High	NHLAPFLPSHPVIPTGGIPQPEK	2	3	1	Q94B78		0	0	0.007223	4.1118	3	2446.34	5.06543	79.3775	0
	High	SFIGMGYYNTHVPTVILR	2	2	1	Q94B78		0	0	0.002009	4.0146	3	2068.08	4.19292	90.4711	0
	High	FcDALISIREEIAQIEK	1	3	1	Q94B78	C2(Carbamidomethyl)	0	0	0.05128	3.50873	3	2035.07	7.04625	102.34	1
	High	TFcIPHGGGGPGMGPIGVK	1	5	1	Q94B78	C3(Carbamidomethyl)	0	0	0.03472	3.45006	3	1838.9	0.139628	69.8169	0
	High	VHGLAGIFSLGLNK	1	3	1	Q94B78		0	0	0.01078	3.3637	2	1425.82	2.40095	89.6226	0
	High	GAPHPPSLLMADTWK	1	4	1	Q94B78		0	0	0.04486	3.20795	3	1620.83	5.48885	77.2827	0
	High	EYAAFPAPWLR	3	4	1	Q94B78		0	0	0.1142	3.08658	2	1320.68	4.09742	94.6725	0
	High	FcGFDHIDSLIDATVPK	1	2	1	Q94B78	C2(Carbamidomethyl)	0	0	0.04678	2.88723	3	1934.94	6.29349	100.44	0
	High	NIMENPAWYTQYTPYQAEISQGR	1	4	1	Q94B78		0	0	0.06803	2.37378	3	2760.29	5.28137	95.2667	0
	High	TFVIASNcHPQTIDVcK	1	4	1	Q94B78	C8(Carbamidomethyl); C16(Carbamidomethyl)	0	0	0.03208	2.21291	2	1989.97	10.9938	61.159	0
A0A178UL15	Ribulose bisphosphate carboxylase small chain OS=Arabidopsis thaliana GN=AXX17_At5g35730 PE=3 SV=1 - [A0A178UL15_ARATH]	54.6174	37.02	7	3	5	14	181	20.3301	7.7085
	A2	Sequence	# PSMs	# Proteins	# Protein Groups	Protein Group Accessions	Modifications	ΔCn	q-Value	PEP	XCorr	Charge	MH+ [Da]	ΔM [ppm]	RT [min]	# Missed Cleavages
	High	KFETLSYLPDLSDVELAK	5	7	1	A0A178UL15		0	0	0.0002222	5.66902	2	2068.09	4.04141	99.2505	1
	High	LPLFGcTDSAQVLK	3	11	3	A0A075M569;P10796;A0A178UL15	C6(Carbamidomethyl)	0	0	0.001019	4.73685	2	1548.82	4.58054	81.8538	0
	High	KKFETLSYLPDLSDVELAK	2	7	1	A0A178UL15		0	0	0.03882	4.10213	4	2196.19	3.18236	88.8595	2
	High	WIPcVEFELEHGFVYR	1	10	3	A0A075M569;P10796;A0A178UL15	C4(Carbamidomethyl)	0	0	0.004964	3.86267	3	2081	4.25471	101.64	0
	High	QVQcISFIAYKPPSFTEA	3	5	1	A0A178UL15	C4(Carbamidomethyl)	0	0	0.01709	3.67964	2	2086.05	6.59061	94.1094	0
A0A1I9LQB3	Carbonic anhydrase OS=Arabidopsis thaliana GN=CA1 PE=1 SV=1 - [A0A1I9LQB3_ARATH]	52.2847	37.84	6	3	6	13	259	28.1804	5.40186
	A2	Sequence	# PSMs	# Proteins	# Protein Groups	Protein Group Accessions	Modifications	ΔCn	q-Value	PEP	XCorr	Charge	MH+ [Da]	ΔM [ppm]	RT [min]	# Missed Cleavages
	High	EAVNVSLANLLTYPFVR	2	7	2	A0A1I9LQB3;A0A178UT81		0	0	0.004225	5.37387	3	1906.05	3.33961	104.542	0
	High	YGGVGAAIEYAVLHLK	2	5	1	A0A1I9LQB3		0	0	0.01198	5.00991	3	1660.91	2.72813	102.913	0
	High	VcPSHVLDFQPGDAFVVR	2	5	1	A0A1I9LQB3	C2(Carbamidomethyl)	0	0	0.01014	4.48645	3	2043.02	3.55395	86.3601	0
	High	EKYETNPALYGELAK	4	11	2	A0A1I9LQB3;A0A178UT81		0	0	0.003405	4.09527	2	1725.88	4.58644	59.7239	1
	High	VISELGDSAFEDQcGR	1	5	1	A0A1I9LQB3	C14(Carbamidomethyl)	0	0	0.005315	3.47168	2	1782.8	3.03461	64.6018	0
	High	VENIVVIGHSAcGGIK	2	11	2	A0A1I9LQB3;A0A178UT81	C12(Carbamidomethyl)	0	0	0.008712	3.14682	2	1652.88	3.26075	58.5742	0
A0A178WKB4	Glyceraldehyde-3-phosphate dehydrogenase OS=Arabidopsis thaliana GN=AXX17_At1g39030 PE=3 SV=1 - [A0A178WKB4_ARATH]	50.1847	19.9	3	6	7	14	402	42.768	6.0874
	A2	Sequence	# PSMs	# Proteins	# Protein Groups	Protein Group Accessions	Modifications	ΔCn	q-Value	PEP	XCorr	Charge	MH+ [Da]	ΔM [ppm]	RT [min]	# Missed Cleavages
	High	VPTPNVSVVDLVINVEKK	2	3	1	A0A178WKB4		0	0	9.761e-05	5.8411	3	1950.14	5.41866	98.8405	1
	High	VPTPNVSVVDLVINVEK	1	3	1	A0A178WKB4		0	0	0.002408	5.61677	2	1822.03	0.547385	101.88	0
	High	VVDLAHLVASK	4	3	1	A0A178WKB4		0	0	0.005435	3.85755	2	1151.68	5.44994	67.5717	0
	High	AAALNIVPTSTGAAK	3	9	3	P25856;Q9LPW0;A0A178WKB4		0	0	0.006725	3.83503	2	1384.79	5.50675	57.1819	0
	High	KDSPLEVVVLNDSGGVK	1	2	1	A0A178WKB4		0	0	0.09607	3.45236	3	1755.95	2.41224	71.5349	1
	High	VLDEEFGIVK	2	3	1	A0A178WKB4		0	0	0.1015	2.76648	2	1148.63	4.64762	70.324	0
	High	YDSMLGTFK	1	2	1	A0A178WKB4		0	0	0.1897	2.39743	2	1061.5	4.81924	66.8568	0
A0A178UIR8	Uncharacterized protein OS=Arabidopsis thaliana GN=AXX17_At5g01660 PE=4 SV=1 - [A0A178UIR8_ARATH]	47.4139	16.1	2	6	6	11	292	30.7882	9.979
	A2	Sequence	# PSMs	# Proteins	# Protein Groups	Protein Group Accessions	Modifications	ΔCn	q-Value	PEP	XCorr	Charge	MH+ [Da]	ΔM [ppm]	RT [min]	# Missed Cleavages
	High	LYISNLDYGVSNEDIKELFSEVGDLKR	2	2	1	A0A178UIR8		0	0	7.106e-06	7.13316	4	3116.6	5.95183	102.827	2
	High	GRDENVSAEDLDAELDKYHK	2	2	1	A0A178UIR8		0	0	0.0004151	4.81845	3	2304.09	5.00071	61.8669	2
	High	DENVSAEDLDAELDKYHK	3	2	1	A0A178UIR8		0	0	0.0009703	4.80623	3	2090.96	6.34275	67.531	1
	High	DENVSAEDLDAELDK	2	2	1	A0A178UIR8		0	0	0.002629	4.09036	2	1662.74	4.92311	67.4785	0
	High	LYISNLDYGVSNEDIK	1	2	1	A0A178UIR8		0	0	0.005375	3.83288	2	1842.92	5.49423	77.7653	0
	High	ELFSEVGDLKR	1	2	1	A0A178UIR8		0	0	0.01894	2.91197	3	1292.69	5.39236	64.9364	1
A0A075M569	Ribulose bisphosphate carboxylase small chain (Fragment) OS=Arabidopsis thaliana GN=rbcS PE=3 SV=1 - [A0A075M569_ARATH]	45.4674	34.36	5	3	5	10	163	18.5172	7.7085
	A2	Sequence	# PSMs	# Proteins	# Protein Groups	Protein Group Accessions	Modifications	ΔCn	q-Value	PEP	XCorr	Charge	MH+ [Da]	ΔM [ppm]	RT [min]	# Missed Cleavages
	High	KFETLSYLPDLTDSELAKEVDYLIR	1	5	1	A0A075M569		0	0	0.001072	6.43814	4	2958.55	4.72038	103.833	2
	High	KKFETLSYLPDLTDSELAK	2	5	1	A0A075M569		0	0	7.396e-05	5.53667	2	2198.17	5.12993	82.5651	2
	High	LPLFGcTDSAQVLK	3	11	3	A0A075M569;P10796;A0A178UL15	C6(Carbamidomethyl)	0	0	0.001019	4.73685	2	1548.82	4.58054	81.8538	0
	High	KFETLSYLPDLTDSELAK	3	5	1	A0A075M569		0	0	0.01703	4.18483	3	2070.07	4.79187	91.3055	1
	High	WIPcVEFELEHGFVYR	1	10	3	A0A075M569;P10796;A0A178UL15	C4(Carbamidomethyl)	0	0	0.004964	3.86267	3	2081	4.25471	101.64	0
O65396	Aminomethyltransferase, mitochondrial OS=Arabidopsis thaliana GN=GDCST PE=2 SV=1 - [GCST_ARATH]	44.3923	21.81	1	7	7	12	408	44.4168	8.36768
	A2	Sequence	# PSMs	# Proteins	# Protein Groups	Protein Group Accessions	Modifications	ΔCn	q-Value	PEP	XCorr	Charge	MH+ [Da]	ΔM [ppm]	RT [min]	# Missed Cleavages
	High	RAEGGFLGADVILQQLK	3	1	1	O65396		0	0	0.003159	5.55565	3	1815.02	4.44603	97.5033	1
	High	SLLALQGPLAAPVLQHLTK	1	1	1	O65396		0	0	0.001629	5.34656	3	1970.19	5.59781	100.584	0
	High	AEGGFLGADVILQQLK	1	1	1	O65396		0	0	0.0002199	4.7915	2	1658.92	6.48214	102.303	0
	High	TGYTGEDGFEISVPDEHAVDLAK	1	1	1	O65396		0	0	0.000513	4.45952	3	2450.14	1.34401	82.0683	0
	High	IGEITSGGFSPNLKK	4	1	1	O65396		0	0	0.00699	3.30305	2	1547.85	1.70901	58.247	1
	High	IGEITSGGFSPNLK	1	1	1	O65396		0	0	0.01129	2.76359	2	1419.75	4.52808	67.0621	0
	High	VTDEHIYLVVNAGcR	1	1	1	O65396	C14(Carbamidomethyl)	0	0	0.07925	2.5551	2	1745.87	2.48497	63.9765	0
P17745	Elongation factor Tu, chloroplastic OS=Arabidopsis thaliana GN=TUFA PE=1 SV=1 - [EFTU_ARATH]	41.9475	27.31	3	9	9	13	476	51.5976	6.18896
	A2	Sequence	# PSMs	# Proteins	# Protein Groups	Protein Group Accessions	Modifications	ΔCn	q-Value	PEP	XCorr	Charge	MH+ [Da]	ΔM [ppm]	RT [min]	# Missed Cleavages
	High	QTELPFLLAVEDVFSITGR	3	2	1	P17745		0	0	0.002312	5.46666	3	2135.15	4.65929	106.575	0
	High	TTLTAALTMALASIGSSVAK	1	1	1	P17745		0	0	0.00164	4.49228	3	1907.06	4.4926	106.046	0
	High	ILDEALAGDNVGLLLR	2	2	1	P17745		0	0	0.0004553	4.25055	2	1681.96	4.79037	99.3368	0
	High	GITINTATVEYETENR	1	1	1	P17745		0	0	0.001687	3.94239	2	1810.89	5.70224	68.3756	0
	High	VGETVDLVGLR	1	2	1	P17745		0	0	0.03057	3.49554	2	1157.66	4.94051	69.3154	0
	High	SYTVTGVEMFQK	1	2	1	P17745		0	0	0.1081	3.11243	2	1389.68	9.39265	70.6543	0
	High	HSPFFAGYRPQFYMR	1	2	1	P17745		0	0	0.02051	2.42482	3	1903.91	3.54252	75.3426	0
	High	FEAIIYVLK	1	2	1	P17745		0	0	0.1688	2.09297	2	1095.65	0.708424	90.1388	0
	High	TVGAGVIGTILE	1	3	1	P17745		0	0	0.2669	1.98846	2	1129.65	3.26713	95.8063	0
	High	SYTVTGVEmFQK	1	2	1	P17745	M9(Oxidation)	0	0	0.2304	0.945003	2	1405.67	4.13234	59.3023	0
A0A178UT81	Carbonic anhydrase OS=Arabidopsis thaliana GN=AXX17_At5g14240 PE=3 SV=1 - [A0A178UT81_ARATH]	41.2587	24.32	6	1	4	11	259	28.3264	5.52881
	A2	Sequence	# PSMs	# Proteins	# Protein Groups	Protein Group Accessions	Modifications	ΔCn	q-Value	PEP	XCorr	Charge	MH+ [Da]	ΔM [ppm]	RT [min]	# Missed Cleavages
	High	EAVNVSLANLLTYPFVR	2	7	2	A0A1I9LQB3;A0A178UT81		0	0	0.004225	5.37387	3	1906.05	3.33961	104.542	0
	High	LLIEKDDLKDVAAAK	3	5	1	A0A178UT81		0	0	0.001038	5.16075	3	1641.95	2.6597	58.5136	2
	High	EKYETNPALYGELAK	4	11	2	A0A1I9LQB3;A0A178UT81		0	0	0.003405	4.09527	2	1725.88	4.58644	59.7239	1
	High	VENIVVIGHSAcGGIK	2	11	2	A0A1I9LQB3;A0A178UT81	C12(Carbamidomethyl)	0	0	0.008712	3.14682	2	1652.88	3.26075	58.5742	0
F4IVZ7	Rubisco activase OS=Arabidopsis thaliana GN=RCA PE=1 SV=1 - [F4IVZ7_ARATH]	40.4666	23.36	4	6	6	11	441	48.4694	7.69385
	A2	Sequence	# PSMs	# Proteins	# Protein Groups	Protein Group Accessions	Modifications	ΔCn	q-Value	PEP	XCorr	Charge	MH+ [Da]	ΔM [ppm]	RT [min]	# Missed Cleavages
	High	TDKIKDEDIVTLVDQFPGQSIDFFGALR	2	4	1	F4IVZ7		0	0	0.0008448	6.63331	4	3167.64	5.02177	103.788	2
	High	VQLAETYLSQAALGDANADAIGR	2	4	1	F4IVZ7		0	0	0.0001101	5.15694	3	2347.2	3.24901	88.4668	0
	High	LMEYGNMLVMEQENVKR	1	4	1	F4IVZ7		0	0	0.0008423	3.49894	3	2084.01	4.14362	77.2259	1
	High	EGPPVFEQPEmTYEK	1	4	1	F4IVZ7	M11(Oxidation)	0	0	0.02402	3.36357	2	1796.82	6.40326	61.0536	0
	High	LmEYGNMLVMEQENVKR	1	4	1	F4IVZ7	M2(Oxidation)	0	0	0.04064	3.29772	3	2100.01	6.94037	69.5267	1
	High	VPLILGIWGGK	1	3	1	F4IVZ7		0	0	0.04522	3.29137	2	1152.72	1.82244	101.804	0
	High	NFLTLPNIK	2	3	1	F4IVZ7		0	0	0.2847	1.92515	2	1059.62	3.03986	84.462	0
	High	LmEYGNmLVMEQENVKR	1	4	1	F4IVZ7	M2(Oxidation); M7(Oxidation)	0	0	0.09362	1.48067	3	2115.99	1.38762	58.4809	1
B9DFK6	Catalase OS=Arabidopsis thaliana GN=At4g35090 PE=2 SV=1 - [B9DFK6_ARATH]	38.7184	25.53	7	5	7	10	474	54.9903	6.82959
	A2	Sequence	# PSMs	# Proteins	# Protein Groups	Protein Group Accessions	Modifications	ΔCn	q-Value	PEP	XCorr	Charge	MH+ [Da]	ΔM [ppm]	RT [min]	# Missed Cleavages
	High	GFFEVTHDISNLTcADFLR	2	13	2	B9DFK6;B9DHU0	C14(Carbamidomethyl)	0	0	0.001522	5.74667	3	2242.07	4.71992	102.372	0
	High	EGNFDLVGNNFPVFFIR	1	6	1	B9DFK6		0	0	0.002808	4.38321	2	1984.99	1.08349	104.165	0
	High	GPILLEDYHLVEK	1	6	1	B9DFK6		0	0	0.007867	4.30344	3	1525.83	5.42913	77.6801	0
	High	LGPNYLQLPVNAPK	2	18	2	B9DFK6;B9DHU0		0	0	0.01064	3.87498	2	1523.86	2.14877	78.7766	0
	High	VGGTNHSHATQDLYDSIAAGNYPEWK	1	5	1	B9DFK6		0	0	0.0141	3.66339	3	2831.32	5.34081	79.2403	0
	High	DGMKFPDMVHALKPNPK	2	7	1	B9DFK6		0	0	0.04252	2.92453	4	1924.99	4.25616	69.2126	1
	High	HMDGSGVNTYMLINK	1	6	1	B9DFK6		0	0	0.2132	2.07293	2	1679.78	-4.75324	63.424	0
F4IGL7	Fructose-bisphosphate aldolase OS=Arabidopsis thaliana GN=FBA1 PE=3 SV=1 - [F4IGL7_ARATH]	36.2023	37.3	4	3	6	9	311	33.3022	6.80029
	A2	Sequence	# PSMs	# Proteins	# Protein Groups	Protein Group Accessions	Modifications	ΔCn	q-Value	PEP	XCorr	Charge	MH+ [Da]	ΔM [ppm]	RT [min]	# Missed Cleavages
	High	TLLVSAPGLGQYISGAILFEETLYQSTTDGKK	1	4	1	F4IGL7		0	0	0.001064	5.4318	3	3400.82	8.55174	105.902	1
	High	YAAISQDSGLVPIVEPEIMLDGEHGIDR	1	4	1	F4IGL7		0	0	0.001484	5.11243	3	3024.53	10.0953	101.293	0
	High	MVDVLVEQNIVPGIK	3	6	2	F4IGL7;Q944G9		0	0	0.0006805	4.77558	2	1653.93	1.76215	91.255	0
	High	MVDVLVEQNIVPGIKVDK	1	6	2	F4IGL7;Q944G9		0	0	0.003205	4.63533	3	1996.12	3.4246	86.456	1
	High	GLVPLVGSYDESWcQGLDGLASR	1	4	1	F4IGL7	C14(Carbamidomethyl)	0	0	0.0003654	4.47134	2	2479.22	10.0909	102.467	0
	High	TVVSIPNGPSALAVK	2	6	2	F4IGL7;Q944G9		0	0	0.02451	3.03755	2	1452.85	5.17994	70.7452	0
P22953	Probable mediator of RNA polymerase II transcription subunit 37e OS=Arabidopsis thaliana GN=MED37E PE=1 SV=3 - [MD37E_ARATH]	35.9685	17.36	13	2	8	11	651	71.3131	5.12256
	A2	Sequence	# PSMs	# Proteins	# Protein Groups	Protein Group Accessions	Modifications	ΔCn	q-Value	PEP	XCorr	Charge	MH+ [Da]	ΔM [ppm]	RT [min]	# Missed Cleavages
	High	IINEPTAAAIAYGLDKK	3	13	2	O65719;P22953		0	0	0.002974	5.04061	3	1788	5.9437	73.571	1
	High	VQDLLLLDVTPLSLGLETAGGVMTTLIPR	1	1	1	P22953		0	0	0.01194	3.63275	3	3035.73	7.9083	106.914	0
	High	IINEPTAAAIAYGLDK	1	13	2	O65719;P22953		0	0	0.009815	3.25085	2	1659.9	1.62993	81.2123	0
	High	NALENYAYNMR	2	5	2	O65719;P22953		0	0	0.05228	2.95654	2	1358.62	1.32488	66.2635	0
	High	NAVVTVPAYFNDSQR	1	8	2	O65719;P22953		0	0	0.01263	2.79922	2	1680.84	3.38996	71.2587	0
	High	TTPSYVAFTDSER	1	7	2	O65719;P22953		0	0	0.05384	2.21674	2	1473.7	6.49845	61.4054	0
	High	ELESIcNPIIAK	1	4	2	O65719;P22953	C6(Carbamidomethyl)	0	0	0.1049	2.17987	2	1386.74	5.36145	66.9096	0
	High	NQVAMNPVNTVFDAKR	1	5	1	P22953		0	0.005	0.4158	2.19461	3	1803.93	6.61277	68.2364	1
Q56YA5	Serine--glyoxylate aminotransferase OS=Arabidopsis thaliana GN=AGT1 PE=1 SV=2 - [SGAT_ARATH]	34.5259	24.94	1	7	7	12	401	44.1801	7.82568
	A2	Sequence	# PSMs	# Proteins	# Protein Groups	Protein Group Accessions	Modifications	ΔCn	q-Value	PEP	XCorr	Charge	MH+ [Da]	ΔM [ppm]	RT [min]	# Missed Cleavages
	High	AIcIVHNETATGVTNDISAVR	1	1	1	Q56YA5	C3(Carbamidomethyl)	0	0	0.01311	4.35747	3	2241.14	6.34609	67.5467	0
	High	HHLFVPGPVNIPEPVIR	2	1	1	Q56YA5		0	0	0.00431	4.00918	3	1921.08	1.2877	77.9471	0
	High	AALDLIFEEGLENIIAR	2	1	1	Q56YA5		0	0	0.03436	3.97971	3	1887.03	4.46391	105.721	0
	High	YNLSLGLGLNK	2	1	1	Q56YA5		0	0	0.03826	3.04928	2	1191.68	3.09327	78.9486	0
	High	VFFDWNDYLK	1	1	1	Q56YA5		0	0	0.09682	2.49734	2	1346.64	2.4756	101.884	0
	High	LAVEAWGLK	2	1	1	Q56YA5		0	0	0.0584	2.38863	2	986.57	2.66213	72.7286	0
	High	NNEDYRSPAIPALTK	2	1	1	Q56YA5		0	0	0.1048	2.17126	3	1688.86	-0.341634	58.5562	1
P0DH99	Elongation factor 1-alpha 1 OS=Arabidopsis thaliana GN=A1 PE=1 SV=1 - [EF1A1_ARATH]	34.2208	15.81	8	4	4	9	449	49.4708	9.11475
	A2	Sequence	# PSMs	# Proteins	# Protein Groups	Protein Group Accessions	Modifications	ΔCn	q-Value	PEP	XCorr	Charge	MH+ [Da]	ΔM [ppm]	RT [min]	# Missed Cleavages
	High	VETGMIKPGMVVTFAPTGLTTEVK	3	1	1	P0DH99		0	0	0.0001037	6.14227	3	2506.33	1.82393	90.1321	0
	High	VETGmIKPGMVVTFAPTGLTTEVK	2	1	1	P0DH99	M5(Oxidation)	0	0	0.006111	4.08821	3	2522.34	7.86936	85.438	0
	High	MTPTKPMVVETFSEYPPLGR	2	8	1	P0DH99		0	0	0.01984	3.33756	3	2280.13	-4.00923	82.8521	0
	High	EHALLAFTLGVK	1	2	1	P0DH99		0	0	0.3231	3.00186	3	1298.75	4.91675	81.9123	0
	High	ARYDEIIKEVSSYLK	1	2	1	P0DH99		0	0	0.1373	2.19799	3	1813.98	5.72843	100.986	2
Q9LSV0	Glyoxylate/succinic semialdehyde reductase 1 OS=Arabidopsis thaliana GN=GLYR1 PE=1 SV=1 - [GLYR1_ARATH]	33.0375	27.68	2	4	4	8	289	30.6716	6.12549
	A2	Sequence	# PSMs	# Proteins	# Protein Groups	Protein Group Accessions	Modifications	ΔCn	q-Value	PEP	XCorr	Charge	MH+ [Da]	ΔM [ppm]	RT [min]	# Missed Cleavages
	High	KPAEDGQLIILAAGDK	2	2	1	Q9LSV0		0	0	0.0006212	5.68863	2	1638.91	2.58506	65.7172	0
	High	LALALGDENAVSMPVAAAANEAFKK	3	1	1	Q9LSV0		0	0	0.002354	4.64554	3	2501.31	2.02077	95.2182	1
	High	SGLSSDTLLDILDLGAMTNPMFK	1	1	1	Q9LSV0		0	0	0.002367	4.14252	2	2439.23	5.97908	106.258	0
	High	ALFEESIPAFDVLGKR	2	2	1	Q9LSV0		0	0	0.008402	3.22172	3	1791.97	3.75955	99.339	1
A0A178VJX9	ATADK1 OS=Arabidopsis thaliana GN=AXX17_At3g09490 PE=4 SV=1 - [A0A178VJX9_ARATH]	32.6123	24.42	3	2	6	11	344	37.7627	5.45264
	A2	Sequence	# PSMs	# Proteins	# Protein Groups	Protein Group Accessions	Modifications	ΔCn	q-Value	PEP	XCorr	Charge	MH+ [Da]	ΔM [ppm]	RT [min]	# Missed Cleavages
	High	VHGWETDDVEQIAIK	2	3	1	A0A178VJX9		0	0	0.002248	4.73987	2	1739.87	3.75395	69.5704	0
	High	TTVITQGADPVVVAEDGKVK	4	6	2	A0A178VJX9;A0A1P8BAP0		0	0	0.001822	4.25481	3	2027.11	5.69196	60.7841	1
	High	FNVEYIAGGATQNSIK	1	5	2	A0A178VJX9;A0A1P8BAP0		0	0	0.003239	4.00933	2	1711.87	0.2119	72.2095	0
	High	SLIANLSAANcYK	1	5	2	A0A178VJX9;A0A1P8BAP0	C11(Carbamidomethyl)	0	0	0.01146	3.87896	2	1424.73	4.10361	70.8454	0
	High	TTVITQGADPVVVAEDGK	2	6	2	A0A178VJX9;A0A1P8BAP0		0	0	0.01061	3.64339	2	1799.95	6.99362	62.5727	0
	High	VAQWMLQVPGATSYMGSIGK	1	2	1	A0A178VJX9		0	0	0.01042	2.85333	2	2124.07	4.16791	100.59	0
O65719	Heat shock 70 kDa protein 3 OS=Arabidopsis thaliana GN=HSP70-3 PE=1 SV=1 - [HSP7C_ARATH]	32.2125	12.33	9	1	7	10	649	71.1032	5.07178
	A2	Sequence	# PSMs	# Proteins	# Protein Groups	Protein Group Accessions	Modifications	ΔCn	q-Value	PEP	XCorr	Charge	MH+ [Da]	ΔM [ppm]	RT [min]	# Missed Cleavages
	High	IINEPTAAAIAYGLDKK	3	13	2	O65719;P22953		0	0	0.002974	5.04061	3	1788	5.9437	73.571	1
	High	IINEPTAAAIAYGLDK	1	13	2	O65719;P22953		0	0	0.009815	3.25085	2	1659.9	1.62993	81.2123	0
	High	NALENYAYNMR	2	5	2	O65719;P22953		0	0	0.05228	2.95654	2	1358.62	1.32488	66.2635	0
	High	NAVVTVPAYFNDSQR	1	8	2	O65719;P22953		0	0	0.01263	2.79922	2	1680.84	3.38996	71.2587	0
	High	TTPSYVAFTDSER	1	7	2	O65719;P22953		0	0	0.05384	2.21674	2	1473.7	6.49845	61.4054	0
	High	ELESIcNPIIAK	1	4	2	O65719;P22953	C6(Carbamidomethyl)	0	0	0.1049	2.17987	2	1386.74	5.36145	66.9096	0
	High	EIAEAYLGTTIK	1	1	1	O65719		0	0	0.2124	2.07135	2	1308.71	2.35186	67.5422	0
A0A178VEW8	HCEF1 OS=Arabidopsis thaliana GN=AXX17_At3g48450 PE=3 SV=1 - [A0A178VEW8_ARATH]	31.3665	17.75	2	5	5	11	417	45.1355	5.40186
	A2	Sequence	# PSMs	# Proteins	# Protein Groups	Protein Group Accessions	Modifications	ΔCn	q-Value	PEP	XCorr	Charge	MH+ [Da]	ΔM [ppm]	RT [min]	# Missed Cleavages
	High	VPLYIGSTEEVEKLEK	1	2	1	A0A178VEW8		0	0	0.0002651	4.76186	3	1833.99	4.70879	74.5131	1
	High	AGISNLTGVQGAVNIQGEDQK	2	2	1	A0A178VEW8		0	0	0.0009394	3.57408	2	2099.08	2.77244	68.8502	0
	High	SGYELQTLTGWLLR	1	2	1	A0A178VEW8		0	0	0.009735	3.35653	2	1636.87	2.63522	103.968	0
	High	YIGSLVGDFHR	5	2	1	A0A178VEW8		0	0	0.01931	2.90522	2	1263.65	2.91987	66.535	0
	High	TLLYGGIYGYPR	2	2	1	A0A178VEW8		0	0	0.02958	2.90437	2	1372.74	7.65369	78.4453	0
Q43127	Glutamine synthetase, chloroplastic/mitochondrial OS=Arabidopsis thaliana GN=GLN2 PE=1 SV=1 - [GLNA2_ARATH]	31.3042	25.35	3	6	6	9	430	47.381	6.87354
	A2	Sequence	# PSMs	# Proteins	# Protein Groups	Protein Group Accessions	Modifications	ΔCn	q-Value	PEP	XCorr	Charge	MH+ [Da]	ΔM [ppm]	RT [min]	# Missed Cleavages
	High	VSGEVPWFGIEQEYTLLQQNVK	1	2	1	Q43127		0	0	0.01633	4.60734	3	2564.32	5.07972	103.713	0
	High	LTGKHETASIDQFSWGVANR	1	2	1	Q43127		0	0	0.006259	4.44557	3	2217.11	1.03221	65.683	1
	High	HETASIDQFSWGVANR	2	2	1	Q43127		0	0	0.0004462	4.39572	2	1817.87	5.77695	71.0984	0
	High	GGNNILVIcDTWTPAGEPIPTNKR	2	2	1	Q43127	C9(Carbamidomethyl)	0	0	0.00697	3.85572	3	2623.34	4.62303	85.582	1
	High	RPASNMDPYIVTSLLAETTLLWEPTLEAEALAAQK	1	2	1	Q43127		0	0	0.165	3.3294	3	3843.02	7.99658	106.291	0
	High	AILNLSLR	2	2	1	Q43127		0	0	0.3292	1.70536	2	899.572	4.93858	74.5783	0
Q8HS55	Photosystem II CP47 reaction center protein (Fragment) OS=Arabidopsis thaliana GN=psbB PE=3 SV=1 - [Q8HS55_ARATH]	31.1053	17.41	2	6	6	9	471	51.9513	6.60986
	A2	Sequence	# PSMs	# Proteins	# Protein Groups	Protein Group Accessions	Modifications	ΔCn	q-Value	PEP	XCorr	Charge	MH+ [Da]	ΔM [ppm]	RT [min]	# Missed Cleavages
	High	VSAGLAENQSLSEAWAK	1	2	1	Q8HS55		0	0	0.001507	4.93171	2	1760.89	4.13324	69.5815	0
	High	DVFAGIDPDLDAQVEFGAFQK	1	2	1	Q8HS55		0	0	0.006437	4.69107	3	2282.11	4.63089	102.765	0
	High	MPTFFETFPVVLVDGDGIVR	2	2	1	Q8HS55		0	0	0.002401	4.64074	2	2239.16	6.05883	105.348	0
	High	RAQLGEIFELDR	3	2	1	Q8HS55		0	0	0.04934	3.32808	3	1446.77	2.90529	77.196	1
	High	QGMFVIPFMTR	1	2	1	Q8HS55		0	0	0.01626	3.24468	2	1326.68	5.37899	102.515	0
	High	RVSAGLAENQSLSEAWAK	1	2	1	Q8HS55		0	0	0.07551	2.69819	3	1916.99	4.78462	63.8096	1
A0A178W622	PTAC17 OS=Arabidopsis thaliana GN=AXX17_At1g75330 PE=4 SV=1 - [A0A178W622_ARATH]	28.6926	18.69	5	6	6	8	444	49.5288	6.03662
	A2	Sequence	# PSMs	# Proteins	# Protein Groups	Protein Group Accessions	Modifications	ΔCn	q-Value	PEP	XCorr	Charge	MH+ [Da]	ΔM [ppm]	RT [min]	# Missed Cleavages
	High	LHLDEVKPEGVVNEAVEQIAYADR	2	2	1	A0A178W622		0	0	0.005954	4.92011	4	2694.39	7.7823	98.6519	0
	High	IPPDNRIPATIITGFLGSGK	1	2	1	A0A178W622		0	0	0.004449	4.65717	3	2067.17	7.2696	101.24	1
	High	FVFQGVHDIFQGSPDR	1	2	1	A0A178W622		0	0	0.007669	3.79918	3	1848.91	5.6584	86.2822	0
	High	ANMWLGTLLMER	1	2	1	A0A178W622		0	0	0.01175	3.09357	2	1434.73	4.09992	103.008	0
	High	LDGVVTLVDAK	2	5	1	A0A178W622		0	0	0.0228	2.73921	2	1129.65	5.53638	67.3288	0
	High	IPATIITGFLGSGK	1	4	1	A0A178W622		0	0	0.02764	2.67236	2	1374.8	4.02515	97.7121	0
P10796	Ribulose bisphosphate carboxylase small chain 1B, chloroplastic OS=Arabidopsis thaliana GN=RBCS-1B PE=1 SV=1 - [RBS1B_ARATH]	26.5405	26.52	2	1	3	6	181	20.2731	7.7085
	A2	Sequence	# PSMs	# Proteins	# Protein Groups	Protein Group Accessions	Modifications	ΔCn	q-Value	PEP	XCorr	Charge	MH+ [Da]	ΔM [ppm]	RT [min]	# Missed Cleavages
	High	KFETLSYLPDLTDVELAK	2	2	1	P10796		0	0	0.001824	5.4545	2	2082.12	7.40261	100.055	1
	High	LPLFGcTDSAQVLK	3	11	3	A0A075M569;P10796;A0A178UL15	C6(Carbamidomethyl)	0	0	0.001019	4.73685	2	1548.82	4.58054	81.8538	0
	High	WIPcVEFELEHGFVYR	1	10	3	A0A075M569;P10796;A0A178UL15	C4(Carbamidomethyl)	0	0	0.004964	3.86267	3	2081	4.25471	101.64	0
A0A178WMY0	Uncharacterized protein OS=Arabidopsis thaliana GN=AXX17_At1g70450 PE=4 SV=1 - [A0A178WMY0_ARATH]	26.0136	12	3	4	5	9	350	37.3412	9.71533
	A2	Sequence	# PSMs	# Proteins	# Protein Groups	Protein Group Accessions	Modifications	ΔCn	q-Value	PEP	XCorr	Charge	MH+ [Da]	ΔM [ppm]	RT [min]	# Missed Cleavages
	High	NYITYAMTLLQDKGSTEVVFK	1	2	1	A0A178WMY0		0	0	0.02062	4.27714	3	2421.25	5.58934	103.431	1
	High	NYITYAMTLLQDK	1	2	1	A0A178WMY0		0	0	0.01274	3.51744	2	1573.81	7.7024	103.794	0
	High	HVSMITITLSK	2	5	2	A0A178WMY0;Q944A2		0	0	0.006126	3.45696	2	1229.7	3.40526	65.3909	0
	High	TVTIVELIKR	2	2	1	A0A178WMY0		0	0	0.1519	2.78407	2	1171.74	2.45848	71.7651	1
	High	TVTIVELIK	3	3	1	A0A178WMY0		0	0	0.1422	2.52894	2	1015.64	4.20351	81.4244	0
A0A178UY46	PSBQA OS=Arabidopsis thaliana GN=AXX17_At4g24640 PE=4 SV=1 - [A0A178UY46_ARATH]	25.4246	30.94	4	5	5	11	223	23.7807	9.64209
	A2	Sequence	# PSMs	# Proteins	# Protein Groups	Protein Group Accessions	Modifications	ΔCn	q-Value	PEP	XCorr	Charge	MH+ [Da]	ΔM [ppm]	RT [min]	# Missed Cleavages
	High	YYAETVSALNEVLAK	2	3	1	A0A178UY46		0	0	0.01618	3.29244	2	1670.87	3.25271	87.6981	0
	High	YDLNTIISSKPK	2	3	1	A0A178UY46		0	0	0.01447	3.08031	2	1378.76	3.47955	64.9734	0
	High	VGPPPAPSGGLPGTDNSDQAR	4	1	1	A0A178UY46		0	0	0.01269	2.79905	3	1989.97	3.76618	50.8117	0
	High	DIINVKPLIDR	1	3	1	A0A178UY46		0	0	0.1485	2.51688	2	1295.77	4.5256	72.5759	0
	High	AWPYVQNDLR	2	4	1	A0A178UY46		0	0	0.1568	1.87906	2	1261.64	5.65349	70.3766	0
P83755	Photosystem II protein D1 OS=Arabidopsis thaliana GN=psbA PE=1 SV=2 - [PSBA_ARATH]	25.0987	11.9	1	3	3	7	353	38.9114	5.24951
	A2	Sequence	# PSMs	# Proteins	# Protein Groups	Protein Group Accessions	Modifications	ΔCn	q-Value	PEP	XCorr	Charge	MH+ [Da]	ΔM [ppm]	RT [min]	# Missed Cleavages
	High	FGQEEETYNIVAAHGYFGR	2	1	1	P83755		0	0	0.0002709	5.4082	3	2188.01	1.90296	79.9048	0
	High	VINTWADIINR	3	1	1	P83755		0	0	0.02176	3.3647	2	1314.72	2.19564	83.1468	0
	High	LIFQYASFNNSR	2	1	1	P83755		0	0	0.06961	2.89893	2	1459.74	4.73536	78.9464	0
P25696	Bifunctional enolase 2/transcriptional activator OS=Arabidopsis thaliana GN=ENO2 PE=1 SV=1 - [ENO2_ARATH]	24.2584	22.75	4	6	6	10	444	47.6893	5.77002
	A2	Sequence	# PSMs	# Proteins	# Protein Groups	Protein Group Accessions	Modifications	ΔCn	q-Value	PEP	XCorr	Charge	MH+ [Da]	ΔM [ppm]	RT [min]	# Missed Cleavages
	High	VNQIGSVTESIEAVK	1	3	1	P25696		0	0	0.01364	3.67274	2	1573.85	3.83738	71.2154	0
	High	AGAVVSGIPLYK	2	3	1	P25696		0	0	0.03824	3.34278	2	1174.69	4.62494	66.9925	0
	High	VTAAVPSGASTGIYEALELR	3	3	1	P25696		0	0	0.003341	3.18402	2	2005.06	2.17421	92.4732	0
	High	AVGNVNNIIGPALIGK	2	3	1	P25696		0	0	0.03822	3.15026	2	1549.91	-0.686755	82.796	0
	High	GNPTVEVDIHTSNGIK	1	2	1	P25696		0	0	0.3138	1.19863	2	1680.87	6.4271	52.035	0
	High	YGQDATNVGDEGGFAPNIQENK	1	4	1	P25696		0	0.008	0.4463	1.22468	2	2324.06	9.29203	61.6573	0
Q9SY97	Photosystem I chlorophyll a/b-binding protein 3-1, chloroplastic OS=Arabidopsis thaliana GN=LHCA3 PE=1 SV=1 - [LHCA3_ARATH]	24.1438	23.08	2	4	4	8	273	29.163	8.67529
	A2	Sequence	# PSMs	# Proteins	# Protein Groups	Protein Group Accessions	Modifications	ΔCn	q-Value	PEP	XCorr	Charge	MH+ [Da]	ΔM [ppm]	RT [min]	# Missed Cleavages
	High	GLAGSGNPAYPGGPFFNPLGFGKDEK	4	1	1	Q9SY97		0	0	9.028e-05	5.16958	3	2594.28	4.51713	97.3852	1
	High	FAMLGAAGAIAPEILGK	1	2	1	Q9SY97		0	0	0.002355	4.87797	2	1629.91	7.02566	101.774	0
	High	LQDWYNPGSMGK	2	1	1	Q9SY97		0	0	0.1236	2.10473	2	1395.64	0.040675	66.185	0
	High	QYFLGLEK	1	1	1	Q9SY97		0	0.003	0.3841	2.01956	2	997.538	3.04387	70.0405	0
A0A1P8BAP0	Adenosine kinase 2 OS=Arabidopsis thaliana GN=ADK2 PE=4 SV=1 - [A0A1P8BAP0_ARATH]	24.1111	21.92	3	1	5	9	292	31.9689	6.23975
	A2	Sequence	# PSMs	# Proteins	# Protein Groups	Protein Group Accessions	Modifications	ΔCn	q-Value	PEP	XCorr	Charge	MH+ [Da]	ΔM [ppm]	RT [min]	# Missed Cleavages
	High	TTVITQGADPVVVAEDGKVK	4	6	2	A0A178VJX9;A0A1P8BAP0		0	0	0.001822	4.25481	3	2027.11	5.69196	60.7841	1
	High	FNVEYIAGGATQNSIK	1	5	2	A0A178VJX9;A0A1P8BAP0		0	0	0.003239	4.00933	2	1711.87	0.2119	72.2095	0
	High	SLIANLSAANcYK	1	5	2	A0A178VJX9;A0A1P8BAP0	C11(Carbamidomethyl)	0	0	0.01146	3.87896	2	1424.73	4.10361	70.8454	0
	High	TTVITQGADPVVVAEDGK	2	6	2	A0A178VJX9;A0A1P8BAP0		0	0	0.01061	3.64339	2	1799.95	6.99362	62.5727	0
	High	VHGWETEDVEQIAIK	1	3	1	A0A1P8BAP0		0	0	0.02389	2.44366	2	1753.89	7.32888	70.6101	0
P21238	Chaperonin 60 subunit alpha 1, chloroplastic OS=Arabidopsis thaliana GN=CPN60A1 PE=1 SV=2 - [CPNA1_ARATH]	23.5637	10.75	1	4	4	7	586	62.0338	5.18604
	A2	Sequence	# PSMs	# Proteins	# Protein Groups	Protein Group Accessions	Modifications	ΔCn	q-Value	PEP	XCorr	Charge	MH+ [Da]	ΔM [ppm]	RT [min]	# Missed Cleavages
	High	HGLLSVTSGANPVSLKR	2	1	1	P21238		0	0	0.001762	4.61603	3	1735.99	3.23295	58.788	1
	High	APLLIIAEDVTGEALATLVVNK	2	1	1	P21238		0	0	0.001663	4.48828	3	2250.31	6.20055	106.816	0
	High	ELFETDSVYDSEK	1	1	1	P21238		0	0	0.03136	3.09145	2	1561.7	3.51486	65.6298	0
	High	NVVLDEFGSPK	2	1	1	P21238		0	0	0.08743	2.6445	2	1204.63	5.5783	67.1135	0
Q8HT12	Photosystem II D2 protein (Fragment) OS=Arabidopsis thaliana GN=psbD PE=3 SV=1 - [Q8HT12_ARATH]	22.2773	18.61	2	4	4	6	317	35.2197	5.90967
	A2	Sequence	# PSMs	# Proteins	# Protein Groups	Protein Group Accessions	Modifications	ΔCn	q-Value	PEP	XCorr	Charge	MH+ [Da]	ΔM [ppm]	RT [min]	# Missed Cleavages
	High	AWMAAQDQPHENLIFPEEVLPR	2	2	1	Q8HT12		0	0	0.0003714	5.15714	3	2591.28	2.95317	96.4226	0
	High	FWSQIFGVAFSNKR	1	2	1	Q8HT12		0	0	0.004589	3.27987	3	1686.88	5.13486	100.442	1
	High	AAEDPEFETFYTK	2	2	1	Q8HT12		0	0	0.05801	3.22593	2	1547.7	7.50562	70.9914	0
	High	AYDFVSQEIR	1	2	1	Q8HT12		0	0	0.106	2.7237	2	1227.6	2.71754	66.1379	0
F4K180	DEAD box RNA helicase (RH3) OS=Arabidopsis thaliana GN=emb1138 PE=1 SV=1 - [F4K180_ARATH]	21.7779	12.37	3	6	6	9	655	70.8497	8.93896
	A2	Sequence	# PSMs	# Proteins	# Protein Groups	Protein Group Accessions	Modifications	ΔCn	q-Value	PEP	XCorr	Charge	MH+ [Da]	ΔM [ppm]	RT [min]	# Missed Cleavages
	High	GTDALAAALAHLSGFSQPPSSR	1	3	1	F4K180		0	0	0.00228	4.44872	3	2154.11	6.54287	101.776	0
	High	TILSDLITVYAK	1	3	1	F4K180		0	0	0.05144	2.95422	2	1336.78	4.4544	103.57	0
	High	SVTGFLSDLYR	1	3	1	F4K180		0	0	0.0357	2.80869	2	1257.65	1.23411	94.9108	0
	High	FTVLVATDVASR	1	3	1	F4K180		0	0	0.1348	2.42723	2	1278.71	3.40267	71.0881	0
	High	LPPLQDDGPSSDNYGR	3	3	1	F4K180		0	0	0.1163	2.17103	2	1730.81	5.88386	54.3008	0
	High	FLVLAPTR	2	3	1	F4K180		0	0	0.2207	1.71564	2	916.565	3.99405	65.5817	0
A0A178UKM1	Fructose-bisphosphate aldolase OS=Arabidopsis thaliana GN=AXX17_At5g03010 PE=3 SV=1 - [A0A178UKM1_ARATH]	21.7519	16.71	5	1	4	6	359	38.6181	7.73779
	A2	Sequence	# PSMs	# Proteins	# Protein Groups	Protein Group Accessions	Modifications	ΔCn	q-Value	PEP	XCorr	Charge	MH+ [Da]	ΔM [ppm]	RT [min]	# Missed Cleavages
	High	FADELIANAAYIGTPGK	3	3	3	Q9LF98;Q9SJQ9;A0A178UKM1		0	0	0.0003114	5.06943	2	1750.91	3.8684	86.3469	0
	High	GILAADESTGTIGK	1	7	4	Q9LF98;O65581;Q9SJQ9;A0A178UKM1		0	0	0.0114	2.67754	2	1332.71	5.12773	53.9512	0
	High	YAVIcQENGLVPIVEPEILVDGSHDIEK	1	5	1	A0A178UKM1	C5(Carbamidomethyl)	0	0	0.09085	2.36117	3	3136.61	7.78935	101.217	0
	High	GILAADESTGTIGKR	1	7	4	Q9LF98;O65581;Q9SJQ9;A0A178UKM1		0	0	0.05634	2.05147	2	1488.81	3.08349	48.2155	1
Q9SUI9	ATP synthase gamma chain, chloroplast (Fragment) OS=Arabidopsis thaliana GN=atpC1 PE=2 SV=1 - [Q9SUI9_ARATH]	21.2356	26.16	3	5	5	6	302	33.3038	6.34131
	A2	Sequence	# PSMs	# Proteins	# Protein Groups	Protein Group Accessions	Modifications	ΔCn	q-Value	PEP	XCorr	Charge	MH+ [Da]	ΔM [ppm]	RT [min]	# Missed Cleavages
	High	EAQAVADDVFSLFISEEVDKVELLYTK	1	2	1	Q9SUI9		0	0	7.107e-05	5.83912	3	3058.58	8.03684	105.853	1
	High	GLGLEYTVISVGK	1	2	1	Q9SUI9		0	0	0.01663	3.5991	2	1335.75	1.44524	82.8362	0
	High	ALQESLASELAAR	2	3	1	Q9SUI9		0	0	0.03302	3.31981	2	1358.74	6.62858	70.4173	0
	High	SEPVIHTLLPLSPK	1	3	1	Q9SUI9		0	0	0.06033	3.02544	3	1530.89	3.8679	77.1937	0
	High	GLcGGFNNFIIK	1	2	1	Q9SUI9	C3(Carbamidomethyl)	0	0	0.1158	2.28523	2	1339.69	6.01497	85.6822	0
A0A178WK60	Chlorophyll a-b binding protein, chloroplastic OS=Arabidopsis thaliana GN=AXX17_At1g16590 PE=3 SV=1 - [A0A178WK60_ARATH]	20.9614	16.02	4	3	3	8	256	27.319	7.40088
	A2	Sequence	# PSMs	# Proteins	# Protein Groups	Protein Group Accessions	Modifications	ΔCn	q-Value	PEP	XCorr	Charge	MH+ [Da]	ΔM [ppm]	RT [min]	# Missed Cleavages
	High	TAENFANYTGDQGYPGGR	4	3	1	A0A178WK60		0	0	0.001104	4.61348	2	1917.84	3.99322	59.2415	0
	High	FFDPLGLAGK	3	3	1	A0A178WK60		0	0	0.08251	2.51735	2	1064.58	3.43145	91.4882	0
	High	DGVYEPDFEKLER	1	4	1	A0A178WK60		0	0	0.06563	2.44462	3	1596.76	4.29504	69.2797	1
P93819	Malate dehydrogenase 1, cytoplasmic OS=Arabidopsis thaliana GN=MDH1 PE=1 SV=2 - [MDHC1_ARATH]	20.6201	20.48	7	4	4	7	332	35.5483	6.55127
	A2	Sequence	# PSMs	# Proteins	# Protein Groups	Protein Group Accessions	Modifications	ΔCn	q-Value	PEP	XCorr	Charge	MH+ [Da]	ΔM [ppm]	RT [min]	# Missed Cleavages
	High	VLVVANPANTNALILK	2	6	1	P93819		0	0	0.002323	4.13454	2	1650	4.93821	79.6573	0
	High	VLVTGAAGQIGYALVPMIAR	2	4	1	P93819		0	0	0.01597	4.0603	3	2000.15	6.78605	102.309	0
	High	MELIDAAFPLLK	1	2	1	P93819		0	0	0.0185	3.26731	2	1360.76	5.01839	103.352	0
	High	NVIIWGNHSSSQYPDVNHAK	2	2	1	P93819		0	0	0.09827	2.40285	3	2266.1	-0.624585	58.3066	0
Q94EH8	THO complex subunit 4C OS=Arabidopsis thaliana GN=ALY3 PE=1 SV=1 - [THO4C_ARATH]	20.3543	14.92	3	3	3	7	295	31.2993	10.9165
	A2	Sequence	# PSMs	# Proteins	# Protein Groups	Protein Group Accessions	Modifications	ΔCn	q-Value	PEP	XCorr	Charge	MH+ [Da]	ΔM [ppm]	RT [min]	# Missed Cleavages
	High	GPLAVNTRPSSSFSINK	2	3	1	Q94EH8		0	0	0.02569	3.46703	2	1774.95	3.87863	58.5001	0
	High	LEILGGNTESAPVAAR	2	1	1	Q94EH8		0	0	0.01991	3.26276	2	1597.86	2.92714	64.7427	0
	High	ELYAEIGELKR	3	2	1	Q94EH8		0	0	0.03787	3.11289	3	1320.72	1.57366	63.6889	1
P56766	Photosystem I P700 chlorophyll a apoprotein A1 OS=Arabidopsis thaliana GN=psaA PE=2 SV=1 - [PSAA_ARATH]	20.0736	6	2	4	4	9	750	83.1776	7.10791
	A2	Sequence	# PSMs	# Proteins	# Protein Groups	Protein Group Accessions	Modifications	ΔCn	q-Value	PEP	XCorr	Charge	MH+ [Da]	ΔM [ppm]	RT [min]	# Missed Cleavages
	High	EIPLPHEFILNR	5	2	1	P56766		0	0	0.04939	2.79729	3	1477.82	4.1822	80.4925	0
	High	YSEFLTFR	2	2	1	P56766		0	0	0.2089	2.37663	2	1062.53	3.38723	77.3119	0
	High	LIPDKANLGFR	1	2	1	P56766		0	0	0.2395	2.32321	3	1243.72	5.04836	59.603	1
	High	TSFEEWAKPGHFSR	1	1	1	P56766		0	0	0.2884	1.70963	3	1678.81	5.25621	62.497	0
Q8H135	ATP synthase subunit beta (Fragment) OS=Arabidopsis thaliana GN=At5g08670 PE=2 SV=1 - [Q8H135_ARATH]	20.0015	11.88	6	4	5	8	446	48.2272	5.63037
	A2	Sequence	# PSMs	# Proteins	# Protein Groups	Protein Group Accessions	Modifications	ΔCn	q-Value	PEP	XCorr	Charge	MH+ [Da]	ΔM [ppm]	RT [min]	# Missed Cleavages
	High	VLNTGAPITVPVGR	2	6	1	Q8H135		0	0	0.009454	3.39	2	1393.82	4.17398	64.5816	0
	High	IGLFGGAGVGK	2	7	2	Q8H135;P19366		0	0	0.01987	2.92296	2	975.567	4.61037	67.6636	0
	High	LVLEVSHHLGQNVVR	1	6	1	Q8H135		0	0	0.04463	2.47325	2	1699.96	1.2757	58.5585	0
	High	KVLNTGAPITVPVGR	1	6	1	Q8H135		0	0	0.3007	2.39489	3	1521.92	3.8945	57.5902	1
	High	TIAMDGTEGLVR	2	6	1	Q8H135		0	0	0.2658	1.88873	2	1262.65	4.77485	61.1142	0
Q9ASR1	Elongation factor 2 OS=Arabidopsis thaliana GN=LOS1 PE=1 SV=1 - [EF2_ARATH]	19.4632	8.42	5	4	4	5	843	93.8302	6.25244
	A2	Sequence	# PSMs	# Proteins	# Protein Groups	Protein Group Accessions	Modifications	ΔCn	q-Value	PEP	XCorr	Charge	MH+ [Da]	ΔM [ppm]	RT [min]	# Missed Cleavages
	High	STLTDSLVAAAGIIAQEVAGDVR	2	1	1	Q9ASR1		0	0	1.737e-05	5.69426	2	2257.21	4.70386	106.57	0
	High	GHVFEEMQRPGTPLYNIK	1	5	1	Q9ASR1		0	0	0.003733	3.15297	3	2116.08	5.03627	66.6901	0
	High	ILAEEFGWDKDLAK	1	5	1	Q9ASR1		0	0	0.008747	3.02539	2	1634.84	-2.89028	78.9274	1
	High	AYLPVVESFGFSSQLR	1	1	1	Q9ASR1		0	0	0.05001	2.55466	3	1799.94	2.05797	101.671	0
P92549	ATP synthase subunit alpha, mitochondrial OS=Arabidopsis thaliana GN=ATPA PE=1 SV=2 - [ATPAM_ARATH]	19.1124	14.6	5	6	6	8	507	55.0108	6.60986
	A2	Sequence	# PSMs	# Proteins	# Protein Groups	Protein Group Accessions	Modifications	ΔCn	q-Value	PEP	XCorr	Charge	MH+ [Da]	ΔM [ppm]	RT [min]	# Missed Cleavages
	High	GIRPAINVGLSVSR	1	5	1	P92549		0	0	0.06506	3.60811	3	1438.86	6.56824	62.9346	0
	High	TTIAIDTILNQK	1	5	1	P92549		0	0	0.02407	3.60781	2	1330.76	3.23062	79.3557	0
	High	AAELTNLFESR	1	4	1	P92549		0	0	0.0589	3.24881	2	1250.64	2.26057	77.9101	0
	High	AVDSLVPIGR	2	5	1	P92549		0	0	0.05909	2.49649	2	1026.6	4.76076	63.178	0
	High	VVDAMGVPIDGK	2	5	1	P92549		0	0	0.05754	2.30638	2	1200.64	4.73588	59.6813	0
	High	AILNSVKPELLQALK	1	1	1	P92549		0	0	0.2011	1.73627	3	1637.01	4.78933	85.7888	0
A0A178VDZ1	PTAC16 OS=Arabidopsis thaliana GN=AXX17_At3g40690 PE=4 SV=1 - [A0A178VDZ1_ARATH]	18.9599	20	2	7	7	7	510	54.3113	8.79248
	A2	Sequence	# PSMs	# Proteins	# Protein Groups	Protein Group Accessions	Modifications	ΔCn	q-Value	PEP	XCorr	Charge	MH+ [Da]	ΔM [ppm]	RT [min]	# Missed Cleavages
	High	LGSQFATAIQNASETPK	1	2	1	A0A178VDZ1		0	0	0.004519	3.9467	2	1762.91	7.16671	70.4196	0
	High	LNAVQSPFQDAESIAK	1	2	1	A0A178VDZ1		0	0	0.007385	2.96939	2	1717.89	6.55871	77.4609	0
	High	ADAVGVTVDGLFNK	1	2	1	A0A178VDZ1		0	0	0.03018	2.70952	2	1405.74	2.934	82.687	0
	High	SLIPVVTNPSTGLVFGNNR	1	2	1	A0A178VDZ1		0	0	0.09101	2.61921	2	1985.1	9.49478	94.9683	0
	High	SQPLTISDLIEK	1	2	1	A0A178VDZ1		0	0	0.04215	2.53341	2	1343.74	0.011548	83.6057	0
	High	AGVPDLGAAQDLAR	1	2	1	A0A178VDZ1		0	0	0.06492	2.48968	2	1353.72	4.06855	67.015	0
	High	DISSGLSWNK	1	2	1	A0A178VDZ1		0	0	0.1524	1.69197	2	1106.55	2.48641	63.7677	0
Q9LP53	Alba DNA/RNA-binding protein OS=Arabidopsis thaliana GN=At1g29250 PE=1 SV=1 - [Q9LP53_ARATH]	17.7187	26.92	3	2	2	4	130	14.5645	5.36377
	A2	Sequence	# PSMs	# Proteins	# Protein Groups	Protein Group Accessions	Modifications	ΔCn	q-Value	PEP	XCorr	Charge	MH+ [Da]	ΔM [ppm]	RT [min]	# Missed Cleavages
	High	SEKFDELMAAANEEKEAAEAQEQN	2	1	1	Q9LP53		0	0	7.577e-05	7.29401	3	2682.19	3.66278	79.5156	2
	High	KPLFFYVNLAK	2	3	1	Q9LP53		0	0	0.01646	4.10816	2	1339.78	1.87453	82.9315	0
Q9SA52	Chloroplast stem-loop binding protein of 41 kDa b, chloroplastic OS=Arabidopsis thaliana GN=CSP41B PE=1 SV=1 - [CP41B_ARATH]	17.7133	19.58	2	5	5	8	378	42.593	8.1626
	A2	Sequence	# PSMs	# Proteins	# Protein Groups	Protein Group Accessions	Modifications	ΔCn	q-Value	PEP	XCorr	Charge	MH+ [Da]	ΔM [ppm]	RT [min]	# Missed Cleavages
	High	DLATAFLNVLGNEK	1	2	1	Q9SA52		0	0	0.01641	4.00087	2	1504.8	0.760307	104.141	0
	High	AGRPIPVPNSGIQISQLGHVK	2	2	1	Q9SA52		0	0	0.00606	3.40718	4	2168.24	3.79506	67.4349	0
	High	QLPGESDQDFADFSSK	2	2	1	Q9SA52		0	0	0.01012	2.71167	2	1770.79	3.03575	69.1833	0
	High	FIGLFLSR	1	2	1	Q9SA52		0	0	0.2722	2.38509	2	952.565	3.84311	89.8585	0
	High	AGGFPEPEIVHYNPK	2	2	1	Q9SA52		0	0	0.1358	2.36957	2	1654.83	5.74407	65.5473	0
A0A178WB32	PSAF OS=Arabidopsis thaliana GN=AXX17_At1g31980 PE=4 SV=1 - [A0A178WB32_ARATH]	17.2175	22.17	3	4	4	6	221	24.1578	9.53955
	A2	Sequence	# PSMs	# Proteins	# Protein Groups	Protein Group Accessions	Modifications	ΔCn	q-Value	PEP	XCorr	Charge	MH+ [Da]	ΔM [ppm]	RT [min]	# Missed Cleavages
	High	LYAPESAPALALNAQIEK	2	3	1	A0A178WB32		0	0	0.001416	3.72763	2	1899.04	11.1063	79.465	0
	High	GFIWPVAAYR	2	2	1	A0A178WB32		0	0	0.07034	2.83625	2	1179.63	1.48074	91.0261	0
	High	SYLIAISGEK	1	2	1	A0A178WB32		0	0	0.09661	2.50729	2	1080.6	4.25767	65.0707	0
	High	EIIIDVPLASR	1	2	1	A0A178WB32		0	0	0.113	2.36806	2	1225.72	3.19032	80.5404	0
A0A178VIX7	Cpn60beta2 OS=Arabidopsis thaliana GN=AXX17_At3g13810 PE=3 SV=1 - [A0A178VIX7_ARATH]	16.8078	11.07	5	5	5	6	596	63.2883	5.73193
	A2	Sequence	# PSMs	# Proteins	# Protein Groups	Protein Group Accessions	Modifications	ΔCn	q-Value	PEP	XCorr	Charge	MH+ [Da]	ΔM [ppm]	RT [min]	# Missed Cleavages
	High	VVAAGANPVLITR	2	4	1	A0A178VIX7		0	0	0.006911	3.79848	2	1280.77	4.12252	56.8337	0
	High	LADLVGVTLGPK	1	4	1	A0A178VIX7		0	0	0.01754	3.48606	2	1182.71	3.26458	75.0955	0
	High	GYISPYFVTDSEK	1	4	1	A0A178VIX7		0	0	0.009538	3.46564	2	1505.72	4.11908	72.9454	0
	High	DLVGVLEDAIR	1	3	1	A0A178VIX7		0	0	0.06078	2.78745	2	1199.67	4.50402	103.6	0
	High	AAVEEGIVVGGGcTLLR	1	5	1	A0A178VIX7	C13(Carbamidomethyl)	0	0	0.1515	1.50667	2	1700.9	2.00169	76.3715	0
P56778	Photosystem II CP43 reaction center protein OS=Arabidopsis thaliana GN=psbC PE=1 SV=3 - [PSBC_ARATH]	16.6189	11.42	2	4	4	5	473	51.8347	7.1958
	A2	Sequence	# PSMs	# Proteins	# Protein Groups	Protein Group Accessions	Modifications	ΔCn	q-Value	PEP	XCorr	Charge	MH+ [Da]	ΔM [ppm]	RT [min]	# Missed Cleavages
	High	SPTGEVIFGGETMR	1	2	1	P56778		0	0	0.003193	4.59964	2	1480.72	5.59869	68.6118	0
	High	DQETTGFAWWAGNAR	1	2	1	P56778		0	0	0.001598	4.34541	2	1709.77	2.80194	89.3733	0
	High	ITNLTLSPSVIFGYLLK	1	2	1	P56778		0	0	0.01614	4.01981	2	1879.1	4.05981	105.521	0
	High	APWLEPLR	2	1	1	P56778		0	0	0.3286	1.81916	2	981.556	4.54137	74.1891	0
Q9SA56	Photosystem I reaction center subunit II-2, chloroplastic OS=Arabidopsis thaliana GN=PSAD2 PE=1 SV=1 - [PSAD2_ARATH]	16.4495	21.57	2	4	4	7	204	22.2927	9.77393
	A2	Sequence	# PSMs	# Proteins	# Protein Groups	Protein Group Accessions	Modifications	ΔCn	q-Value	PEP	XCorr	Charge	MH+ [Da]	ΔM [ppm]	RT [min]	# Missed Cleavages
	High	KAQVEEFYVITWNSPK	2	2	1	Q9SA56		0	0	0.0003608	5.52777	2	1939	3.18904	82.7479	1
	High	EQIFEMPTGGAAIMR	1	2	1	Q9SA56		0	0	0.01079	3.70185	2	1650.81	4.63912	86.1033	0
	High	AQVEEFYVITWNSPK	1	2	1	Q9SA56		0	0	0.003079	2.7821	2	1810.9	1.99866	93.0225	0
	High	VFPNGEVQYLHPK	3	2	1	Q9SA56		0	0	0.3166	1.69793	3	1527.81	6.28127	61.7247	0
Q9C5C2	Myrosinase 2 OS=Arabidopsis thaliana GN=TGG2 PE=1 SV=1 - [BGL37_ARATH]	16.1755	9.87	4	5	5	7	547	62.6921	7.44482
	A2	Sequence	# PSMs	# Proteins	# Protein Groups	Protein Group Accessions	Modifications	ΔCn	q-Value	PEP	XCorr	Charge	MH+ [Da]	ΔM [ppm]	RT [min]	# Missed Cleavages
	High	HWITINQLFTVPTR	2	2	1	Q9C5C2		0	0	0.06338	3.89916	3	1725.95	5.49017	100.877	0
	High	ASGLWYQSFLR	2	3	1	Q9C5C2		0	0	0.03871	2.76316	2	1327.69	5.49965	98.7219	0
	High	GLNVWDGFTHR	1	4	1	Q9C5C2		0	0	0.2246	2.33515	2	1301.65	6.65549	74.8149	0
	High	DLDVMEELGVK	1	2	1	Q9C5C2		0	0	0.188	2.16553	2	1247.62	2.41457	91.7119	0
	High	FSFAWSR	1	2	1	Q9C5C2		0	0.008	0.4496	1.58439	2	900.44	4.36658	77.2917	0
Q9XF91	Photosystem II 22 kDa protein, chloroplastic OS=Arabidopsis thaliana GN=PSBS PE=2 SV=1 - [PSBS_ARATH]	15.5338	17.36	2	3	3	6	265	27.9903	9.26123
	A2	Sequence	# PSMs	# Proteins	# Protein Groups	Protein Group Accessions	Modifications	ΔCn	q-Value	PEP	XCorr	Charge	MH+ [Da]	ΔM [ppm]	RT [min]	# Missed Cleavages
	High	VAMIGFAASLLGEALTGK	2	2	1	Q9XF91		0	0	0.005142	4.38176	2	1748.97	4.58601	106.239	0
	High	SKVEDGIFGTSGGIGFTK	1	2	1	Q9XF91		0	0	0.000457	3.97632	2	1799.92	3.5415	74.5284	1
	High	EQGPLFGFTK	3	1	1	Q9XF91		0	0	0.2319	2.31953	2	1123.58	5.86975	73.5211	0
Q944A2	Alba DNA/RNA-binding protein OS=Arabidopsis thaliana GN=At1g20220 PE=1 SV=1 - [Q944A2_ARATH]	15.0485	11.11	4	3	4	5	315	33.7426	9.92041
	A2	Sequence	# PSMs	# Proteins	# Protein Groups	Protein Group Accessions	Modifications	ΔCn	q-Value	PEP	XCorr	Charge	MH+ [Da]	ΔM [ppm]	RT [min]	# Missed Cleavages
	High	NYITYAMALLQENK	1	2	1	Q944A2		0	0	0.005814	4.05564	2	1671.85	6.63883	103.792	0
	High	HVSMITITLSK	2	5	2	A0A178WMY0;Q944A2		0	0	0.006126	3.45696	2	1229.7	3.40526	65.3909	0
	High	SVTIVELIKR	1	3	1	Q944A2		0	0	0.1978	2.61066	2	1157.73	3.88055	70.9052	1
	High	SVTIVELIK	1	4	1	Q944A2		0	0.006	0.4283	1.89893	2	1001.63	3.67793	79.2605	0
Q9ZNZ7	Ferredoxin-dependent glutamate synthase 1, chloroplastic/mitochondrial OS=Arabidopsis thaliana GN=GLU1 PE=1 SV=3 - [GLTB1_ARATH]	14.144	4.5	4	5	5	6	1622	176.64	6.31592
	A2	Sequence	# PSMs	# Proteins	# Protein Groups	Protein Group Accessions	Modifications	ΔCn	q-Value	PEP	XCorr	Charge	MH+ [Da]	ΔM [ppm]	RT [min]	# Missed Cleavages
	High	LVAEAGIGTVASGVAK	2	2	1	Q9ZNZ7		0	0	0.01769	3.12378	2	1442.83	5.8706	62.5817	0
	High	EKSETAYAVYQQHLSNRPVNVLR	1	2	1	Q9ZNZ7		0	0	0.2253	2.48392	3	2702.42	6.12167	62.0035	1
	High	FcTGGMSLGAISR	1	4	1	Q9ZNZ7	C2(Carbamidomethyl)	0	0	0.08477	2.31445	2	1356.64	1.16596	69.7596	0
	High	ETMPNIQQVFVK	1	2	1	Q9ZNZ7		0	0	0.2208	1.82893	2	1433.75	3.06076	79.796	0
	High	QVIENIFEK	1	2	1	Q9ZNZ7		0	0.002	0.3744	1.82144	2	1119.61	3.52332	70.8084	0
B9DI08	Tubulin beta chain (Fragment) OS=Arabidopsis thaliana GN=At4g20890 PE=2 SV=1 - [B9DI08_ARATH]	13.0361	12.06	13	3	3	4	315	35.5248	4.80518
	A2	Sequence	# PSMs	# Proteins	# Protein Groups	Protein Group Accessions	Modifications	ΔCn	q-Value	PEP	XCorr	Charge	MH+ [Da]	ΔM [ppm]	RT [min]	# Missed Cleavages
	High	LHFFMVGFAPLTSR	1	12	1	B9DI08		0	0	0.01345	3.93002	3	1622.86	6.44983	101.433	0
	High	LAVNLIPFPR	2	12	1	B9DI08		0	0	0.04387	3.28966	2	1139.7	3.14983	92.0852	0
	High	NSSYFVEWIPNNVK	1	12	1	B9DI08		0	0	0.06767	2.62108	2	1696.84	3.19724	92.8689	0
A0A178W009	PSAB OS=Arabidopsis thaliana GN=AXX17_At2g27430 PE=4 SV=1 - [A0A178W009_ARATH]	12.8253	10.39	2	3	3	4	462	51.7753	7.45947
	A2	Sequence	# PSMs	# Proteins	# Protein Groups	Protein Group Accessions	Modifications	ΔCn	q-Value	PEP	XCorr	Charge	MH+ [Da]	ΔM [ppm]	RT [min]	# Missed Cleavages
	High	TSYGFDVLLSSTSGPAFNAGR	1	2	1	A0A178W009		0	0	0.00188	4.69654	2	2147.06	10.2868	100.311	0
	High	DYNPEQNEDNVLAR	2	2	1	A0A178W009		0	0	0.005278	2.80393	2	1676.76	5.3234	54.9654	0
	High	DFGYSFPcDGPGR	1	2	1	A0A178W009	C8(Carbamidomethyl)	0	0	0.1362	2.64263	2	1474.61	3.21703	71.0791	0
P53492	Actin-7 OS=Arabidopsis thaliana GN=ACT7 PE=1 SV=1 - [ACT7_ARATH]	12.8039	9.02	16	2	2	4	377	41.709	5.49072
	A2	Sequence	# PSMs	# Proteins	# Protein Groups	Protein Group Accessions	Modifications	ΔCn	q-Value	PEP	XCorr	Charge	MH+ [Da]	ΔM [ppm]	RT [min]	# Missed Cleavages
	High	VAPEEHPVLLTEAPLNPK	3	9	1	P53492		0	0	0.003659	4.17731	3	1954.07	0.492583	66.3028	0
	High	NYELPDGQVITIGAER	1	8	1	P53492		0	0	0.164	2.14617	2	1774.9	2.92297	84.0991	0
Q9XF89	Chlorophyll a-b binding protein CP26, chloroplastic OS=Arabidopsis thaliana GN=LHCB5 PE=1 SV=1 - [CB5_ARATH]	12.3564	14.29	1	3	3	4	280	30.1377	6.3667
	A2	Sequence	# PSMs	# Proteins	# Protein Groups	Protein Group Accessions	Modifications	ΔCn	q-Value	PEP	XCorr	Charge	MH+ [Da]	ΔM [ppm]	RT [min]	# Missed Cleavages
	High	HLSDPFGNNLLTVIAGTAER	1	1	1	Q9XF89		0	0	0.0007485	5.6069	3	2125.11	4.90731	102.38	0
	High	YQAFELIHAR	1	1	1	Q9XF89		0	0	0.04722	2.34671	3	1247.66	3.81579	65.6387	0
	High	IFLPDGLLDR	2	1	1	Q9XF89		0	0	0.09782	2.31154	2	1158.65	2.61636	91.187	0
A0A178WGF4	ATAMY3 OS=Arabidopsis thaliana GN=AXX17_At1g63970 PE=4 SV=1 - [A0A178WGF4_ARATH]	11.7452	7.89	2	4	4	5	887	99.777	6.13818
	A2	Sequence	# PSMs	# Proteins	# Protein Groups	Protein Group Accessions	Modifications	ΔCn	q-Value	PEP	XCorr	Charge	MH+ [Da]	ΔM [ppm]	RT [min]	# Missed Cleavages
	High	KGFGALGQLSNIPLKQDK	1	2	1	A0A178WGF4		0	0	0.0139	4.31099	3	1914.09	2.43567	71.2247	2
	High	LAAEAYSIFR	1	2	1	A0A178WGF4		0	0	0.1249	2.71822	2	1140.61	6.91488	74.8887	0
	High	STTPAFSEEGVLEAEADKPDIK	1	2	1	A0A178WGF4		0	0	0.02641	2.59918	3	2334.14	3.8741	74.4333	0
	High	SSGDNFHAAPNIDHSQDFVR	2	2	1	A0A178WGF4		0	0	0.04851	2.11681	3	2214	1.06318	55.5611	0
Q66GR6	Single-stranded DNA-binding protein WHY3, chloroplastic OS=Arabidopsis thaliana GN=WHY3 PE=1 SV=1 - [WHY3_ARATH]	11.6503	13.06	1	2	3	4	268	29.7094	9.5249
	A2	Sequence	# PSMs	# Proteins	# Protein Groups	Protein Group Accessions	Modifications	ΔCn	q-Value	PEP	XCorr	Charge	MH+ [Da]	ΔM [ppm]	RT [min]	# Missed Cleavages
	High	APEFVALESGAFK	1	1	1	Q66GR6		0	0	0.0102	3.36366	2	1365.71	1.72196	82.9947	0
	High	EScEFFHDPFKGK	2	3	2	Q9M9S3;Q66GR6	C3(Carbamidomethyl)	0	0	0.0134	3.05588	2	1627.72	2.23114	65.6853	1
	High	FFNLSVQNK	1	1	1	Q66GR6		0	0	0.1776	2.25157	2	1096.58	5.05455	67.1068	0
Q9FLE9	Transcription factor PRE1 OS=Arabidopsis thaliana GN=PRE1 PE=1 SV=1 - [PRE1_ARATH]	11.0711	33.7	1	2	2	3	92	10.5084	8.96826
	A2	Sequence	# PSMs	# Proteins	# Protein Groups	Protein Group Accessions	Modifications	ΔCn	q-Value	PEP	XCorr	Charge	MH+ [Da]	ΔM [ppm]	RT [min]	# Missed Cleavages
	High	ISDNQMIDLVSK	2	1	1	Q9FLE9		0	0	0.01172	3.99152	2	1362.7	1.78843	72.3231	0
	High	LSQLLESVDEDSPEAAVIR	1	1	1	Q9FLE9		0	0	0.01957	3.86848	3	2071.06	2.61938	86.3211	0
A0A178UK50	Uncharacterized protein OS=Arabidopsis thaliana GN=AXX17_At5g32320 PE=4 SV=1 - [A0A178UK50_ARATH]	11.0084	11.76	2	4	4	4	544	61.1837	6.22705
	A2	Sequence	# PSMs	# Proteins	# Protein Groups	Protein Group Accessions	Modifications	ΔCn	q-Value	PEP	XCorr	Charge	MH+ [Da]	ΔM [ppm]	RT [min]	# Missed Cleavages
	High	VNSDYKELDIAIVK	1	2	1	A0A178UK50		0	0	0.004466	3.57776	2	1606.88	4.99434	69.6171	1
	High	DLDTPDLLEQLPALQELLFR	1	2	1	A0A178UK50		0	0	0.04983	2.85824	3	2339.26	5.16721	106.541	0
	High	EVDQTFHEEVINYSR	1	2	1	A0A178UK50		0	0	0.01415	2.64274	2	1865.87	1.05286	63.4839	0
	High	YLGAIKDTTTVSLAK	1	2	1	A0A178UK50		0	0.005	0.4115	1.92969	2	1580.89	0.688997	59.3701	1
Q9M2F9	DEAD-box ATP-dependent RNA helicase 52 OS=Arabidopsis thaliana GN=RH52 PE=1 SV=1 - [RH52_ARATH]	10.8668	9.75	4	4	4	5	646	69.1992	7.81104
	A2	Sequence	# PSMs	# Proteins	# Protein Groups	Protein Group Accessions	Modifications	ΔCn	q-Value	PEP	XCorr	Charge	MH+ [Da]	ΔM [ppm]	RT [min]	# Missed Cleavages
	High	TPILVATDVAAR	2	4	1	Q9M2F9		0	0	0.04002	3.17691	2	1226.72	6.26377	62.5216	0
	High	GVDILVATPGR	1	3	1	Q9M2F9		0	0	0.08139	2.81844	2	1097.64	3.44207	63.7893	0
	High	GLDIPHVAHVVNFDLPNDIDDYVHR	1	4	1	Q9M2F9		0	0	0.3078	2.03217	4	2870.43	2.51206	98.9382	0
	High	VVVAYGGTPVNQQIR	1	1	1	Q9M2F9		0	0	0.1215	1.9164	2	1600.89	4.82355	56.6513	0
P25697	Phosphoribulokinase, chloroplastic OS=Arabidopsis thaliana GN=At1g32060 PE=2 SV=1 - [KPPR_ARATH]	10.6595	6.08	1	2	2	3	395	44.4356	6.04932
	A2	Sequence	# PSMs	# Proteins	# Protein Groups	Protein Group Accessions	Modifications	ΔCn	q-Value	PEP	XCorr	Charge	MH+ [Da]	ΔM [ppm]	RT [min]	# Missed Cleavages
	High	KPDFDAFIDPQK	1	1	1	P25697		0	0	0.001453	3.87516	2	1420.72	4.61137	69.8879	0
	High	IRDLYEQLIANK	2	1	1	P25697		0	0	0.1564	3.43102	3	1475.83	4.41033	74.3279	1
Q96291	2-Cys peroxiredoxin BAS1, chloroplastic OS=Arabidopsis thaliana GN=BAS1 PE=1 SV=2 - [BAS1A_ARATH]	9.83347	20.3	5	4	4	5	266	29.074	7.44482
	A2	Sequence	# PSMs	# Proteins	# Protein Groups	Protein Group Accessions	Modifications	ΔCn	q-Value	PEP	XCorr	Charge	MH+ [Da]	ΔM [ppm]	RT [min]	# Missed Cleavages
	High	GLFIIDKEGVIQHSTINNLGIGR	1	5	1	Q96291		0	0	0.0008095	4.91202	3	2494.38	-0.183952	88.6313	1
	High	SFGVLIHDQGIALR	1	1	1	Q96291		0	0	0.03625	3.10134	3	1525.85	2.87653	76.7238	0
	High	SGGLGDLNYPLISDVTK	1	1	1	Q96291		0	0	0.03841	1.82011	2	1748.92	6.95714	93.3714	0
	High	EGVIQHSTINNLGIGR	2	5	1	Q96291		0	0.008	0.4507	1.53739	3	1707.93	8.00445	60.1978	0
B9DHW8	AT4G35630 protein (Fragment) OS=Arabidopsis thaliana GN=At4g35630 PE=2 SV=1 - [B9DHW8_ARATH]	9.82534	20.11	4	3	3	3	184	20.3955	7.78174
	A2	Sequence	# PSMs	# Proteins	# Protein Groups	Protein Group Accessions	Modifications	ΔCn	q-Value	PEP	XCorr	Charge	MH+ [Da]	ΔM [ppm]	RT [min]	# Missed Cleavages
	High	KADLLYNAIEESNGFFR	1	3	1	B9DHW8		0	0	0.02675	4.98878	3	1987.01	7.36569	101.392	1
	High	SLMNVPFTLEK	1	4	1	B9DHW8		0	0	0.06902	2.77187	2	1278.68	3.06729	87.5444	0
	High	SELEAEFIK	1	4	1	B9DHW8		0	0.002	0.3623	2.06468	2	1065.55	2.28272	65.8698	0
Q8LDL0	Protein HHL1, chloroplastic OS=Arabidopsis thaliana GN=HHL1 PE=1 SV=1 - [HHL1_ARATH]	9.71768	22.94	3	3	3	3	231	26.0646	9.56885
	A2	Sequence	# PSMs	# Proteins	# Protein Groups	Protein Group Accessions	Modifications	ΔCn	q-Value	PEP	XCorr	Charge	MH+ [Da]	ΔM [ppm]	RT [min]	# Missed Cleavages
	High	MANVYLWYPLSIIAGGTTAK	1	1	1	Q8LDL0		0	0	0.003547	3.67324	2	2169.16	8.12381	105.247	0
	High	AALSTSDVIELPTQDQLK	1	3	1	Q8LDL0		0	0	0.002325	3.46276	2	1929.02	3.49311	81.48	0
	High	NIAAVIYRDEKEIQK	1	3	1	Q8LDL0		0	0	0.09593	2.58168	3	1789.98	1.66843	68.8987	2
Q8LER3	Probable xyloglucan endotransglucosylase/hydrolase protein 7 OS=Arabidopsis thaliana GN=XTH7 PE=2 SV=2 - [XTH7_ARATH]	9.64226	17.75	1	4	4	4	293	33.6594	7.40088
	A2	Sequence	# PSMs	# Proteins	# Protein Groups	Protein Group Accessions	Modifications	ΔCn	q-Value	PEP	XCorr	Charge	MH+ [Da]	ΔM [ppm]	RT [min]	# Missed Cleavages
	High	IVFYVDNVPIR	1	1	1	Q8LER3		0	0	0.03947	2.67504	2	1334.75	4.20725	83.5205	0
	High	IAWSDTHITQIDGGR	1	1	1	Q8LER3		0	0	0.0322	2.60926	2	1669.84	5.44676	65.632	0
	High	VNLWFDPSR	1	1	1	Q8LER3		0	0	0.1789	2.21958	2	1133.58	2.82527	83.3446	0
	High	NWWEGSAYHQLSPVEAR	1	1	1	Q8LER3		0	0	0.1835	2.13838	3	2029.96	5.65308	76.4423	0
Q8LF55	Putative 2,3-bisphosphoglycerate-independent phosphoglycerate mutase OS=Arabidopsis thaliana PE=2 SV=1 - [Q8LF55_ARATH]	9.49922	11.96	6	4	4	5	560	60.6619	5.8208
	A2	Sequence	# PSMs	# Proteins	# Protein Groups	Protein Group Accessions	Modifications	ΔCn	q-Value	PEP	XCorr	Charge	MH+ [Da]	ΔM [ppm]	RT [min]	# Missed Cleavages
	High	SGYFNEKLEEYVEIPSDSGISFNVQPK	1	6	1	Q8LF55		0	0	0.08295	3.15909	3	3076.49	4.1765	99.6907	1
	High	LVDLALASGK	2	2	1	Q8LF55		0	0	0.0727	2.27208	2	986.594	6.23821	61.6595	0
	High	ALEYKDFDKFDR	1	2	1	Q8LF55		0	0	0.09764	2.25947	3	1546.77	7.73088	62.7909	2
	High	APTPAMDSLKDGKPDTWR	1	2	1	Q8LF55		0	0	0.1891	1.98972	4	1985.98	3.59879	55.6661	1
C0Z2J4	AT1G57720 protein OS=Arabidopsis thaliana GN=At1g57720 PE=2 SV=1 - [C0Z2J4_ARATH]	9.40597	13.3	3	3	3	3	391	43.9251	5.56689
	A2	Sequence	# PSMs	# Proteins	# Protein Groups	Protein Group Accessions	Modifications	ΔCn	q-Value	PEP	XCorr	Charge	MH+ [Da]	ΔM [ppm]	RT [min]	# Missed Cleavages
	High	VPVLETPEGPIFESNAIAR	1	3	1	C0Z2J4		0	0	0.0007878	4.01358	2	2039.09	6.32943	88.4894	0
	High	MGYAPFSAPAEEAAISALKR	1	3	1	C0Z2J4		0	0	0.002478	3.10473	3	2080.06	2.67817	90.265	1
	High	YFWTMVNQPEFKK	1	2	1	C0Z2J4		0	0	0.1866	2.28767	2	1717.85	4.90578	82.7096	1
P56805	30S ribosomal protein S15, chloroplastic OS=Arabidopsis thaliana GN=rps15 PE=3 SV=1 - [RR15_ARATH]	9.30928	12.5	1	1	1	3	88	10.712	10.814
	A2	Sequence	# PSMs	# Proteins	# Protein Groups	Protein Group Accessions	Modifications	ΔCn	q-Value	PEP	XCorr	Charge	MH+ [Da]	ΔM [ppm]	RT [min]	# Missed Cleavages
	High	YKELINQLNIR	3	1	1	P56805		0	0	0.0331	3.31655	2	1403.8	3.05304	65.316	1
Q9SIH0	40S ribosomal protein S14-1 OS=Arabidopsis thaliana GN=RPS14A PE=1 SV=1 - [RS141_ARATH]	8.48672	16	4	2	2	4	150	16.2467	10.5942
	A2	Sequence	# PSMs	# Proteins	# Protein Groups	Protein Group Accessions	Modifications	ΔCn	q-Value	PEP	XCorr	Charge	MH+ [Da]	ΔM [ppm]	RT [min]	# Missed Cleavages
	High	IEDVTPIPTDSTR	3	4	1	Q9SIH0		0	0	0.003902	3.03469	2	1443.74	2.25536	52.9607	0
	High	VDVVTLGPSVR	1	1	1	Q9SIH0		0	0	0.14	2.1505	2	1141.66	4.94393	61.219	0
P31167	ADP,ATP carrier protein 1, mitochondrial OS=Arabidopsis thaliana GN=AAC1 PE=1 SV=2 - [ADT1_ARATH]	8.46962	11.81	9	3	3	3	381	41.4494	9.83252
	A2	Sequence	# PSMs	# Proteins	# Protein Groups	Protein Group Accessions	Modifications	ΔCn	q-Value	PEP	XCorr	Charge	MH+ [Da]	ΔM [ppm]	RT [min]	# Missed Cleavages
	High	AVAGAGVLSGYDKLQLIVFGKK	1	5	1	P31167		0	0	0.007699	3.36846	3	2234.3	5.72515	100.061	2
	High	TIKDEGFGSLWR	1	3	1	P31167		0	0	0.04232	2.88563	3	1408.73	5.053	74.2864	1
	High	LLIQNQDEMIK	1	5	1	P31167		0	0	0.05142	2.21553	2	1344.72	4.12556	63.022	0
Q9FXM2	DC 1.2 homolog (Fragment) OS=Arabidopsis thaliana GN=FL5-2I22 PE=2 SV=1 - [Q9FXM2_ARATH]	8.41291	8.5	3	2	2	3	153	16.9115	8.71924
	A2	Sequence	# PSMs	# Proteins	# Protein Groups	Protein Group Accessions	Modifications	ΔCn	q-Value	PEP	XCorr	Charge	MH+ [Da]	ΔM [ppm]	RT [min]	# Missed Cleavages
	High	RLAETAIAVTLSR	1	3	1	Q9FXM2		0	0	0.1768	2.99031	3	1400.83	5.50765	64.3224	1
	High	LAETAIAVTLSR	2	3	1	Q9FXM2		0	0	0.02992	2.76201	2	1244.73	3.86776	68.6565	0
Q94BT5	At2g47730/F17A22.12 OS=Arabidopsis thaliana PE=2 SV=1 - [Q94BT5_ARATH]	8.39619	9.04	3	1	1	2	177	19.7291	5.56689
	A2	Sequence	# PSMs	# Proteins	# Protein Groups	Protein Group Accessions	Modifications	ΔCn	q-Value	PEP	XCorr	Charge	MH+ [Da]	ΔM [ppm]	RT [min]	# Missed Cleavages
	High	AITQYLAEEYSEKGEK	2	3	1	Q94BT5		0	0	0.00423	4.20849	2	1858.91	4.23969	64.6452	1
Q8GW32	Transcription factor PRE6 OS=Arabidopsis thaliana GN=PRE6 PE=1 SV=1 - [PRE6_ARATH]	8.16548	32.98	1	2	2	2	94	10.7115	8.92432
	A2	Sequence	# PSMs	# Proteins	# Protein Groups	Protein Group Accessions	Modifications	ΔCn	q-Value	PEP	XCorr	Charge	MH+ [Da]	ΔM [ppm]	RT [min]	# Missed Cleavages
	High	ISDDQISDLVSK	1	1	1	Q8GW32		0	0	0.006297	4.38376	2	1319.67	3.35397	65.5754	0
	High	LSELLASTDDNSAEAAIIR	1	1	1	Q8GW32		0	0	0.001012	3.78172	2	1989.01	0.00306858	79.1562	0
Q07473	Chlorophyll a-b binding protein CP29.1, chloroplastic OS=Arabidopsis thaliana GN=LHCB4.1 PE=1 SV=1 - [CB4A_ARATH]	8.08139	13.1	3	2	2	3	290	31.12	6.13818
	A2	Sequence	# PSMs	# Proteins	# Protein Groups	Protein Group Accessions	Modifications	ΔCn	q-Value	PEP	XCorr	Charge	MH+ [Da]	ΔM [ppm]	RT [min]	# Missed Cleavages
	High	FFDPLGLAADPEKTAQLQLAEIK	1	1	1	Q07473		0	0	0.01286	2.96066	3	2515.35	2.37528	102.391	1
	High	STPFQPYSEVFGIQR	2	3	1	Q07473		0	0	0.004887	2.71955	2	1755.87	0.302851	89.5496	0
A0A178UNW3	ATMS1 OS=Arabidopsis thaliana GN=AXX17_At5g17640 PE=3 SV=1 - [A0A178UNW3_ARATH]	7.98638	3.4	7	2	2	3	765	84.3215	6.50732
	A2	Sequence	# PSMs	# Proteins	# Protein Groups	Protein Group Accessions	Modifications	ΔCn	q-Value	PEP	XCorr	Charge	MH+ [Da]	ΔM [ppm]	RT [min]	# Missed Cleavages
	High	YGAGIGPGVYDIHSPR	2	6	1	A0A178UNW3		0	0	0.01131	3.41171	3	1658.84	5.07461	61.9003	0
	High	FALESFWDGK	1	6	1	A0A178UNW3		0	0	0.05067	1.98651	2	1199.58	3.42354	96.7494	0
A8MQ78	ALWAYS EARLY 4 OS=Arabidopsis thaliana GN=ALY4 PE=1 SV=1 - [A8MQ78_ARATH]	7.9263	9.64	2	2	2	3	280	29.6916	11.5024
	A2	Sequence	# PSMs	# Proteins	# Protein Groups	Protein Group Accessions	Modifications	ΔCn	q-Value	PEP	XCorr	Charge	MH+ [Da]	ΔM [ppm]	RT [min]	# Missed Cleavages
	High	LHVTNLDQGVTNEDIR	2	2	1	A8MQ78		0	0	0.0067	3.44044	2	1823.94	5.71012	57.7848	0
	High	ELFSEIGEVER	1	2	1	A8MQ78		0	0	0.09025	2.53896	2	1307.65	1.33249	75.658	0
Q56X25	Vacuolar-type H+-ATPase subunit A OS=Arabidopsis thaliana GN=At1g78900 PE=2 SV=1 - [Q56X25_ARATH]	7.70985	13.8	5	3	3	3	326	36.7795	5.51611
	A2	Sequence	# PSMs	# Proteins	# Protein Groups	Protein Group Accessions	Modifications	ΔCn	q-Value	PEP	XCorr	Charge	MH+ [Da]	ΔM [ppm]	RT [min]	# Missed Cleavages
	High	TTLVANTSNMPVAAR	1	3	1	Q56X25		0	0	0.01957	2.79576	2	1545.81	4.68257	54.7175	0
	High	NIIHFYNLANQAVER	1	5	1	Q56X25		0	0	0.01971	2.74528	2	1801.94	4.56355	77.5647	0
	High	DALAEGDKITLETAK	1	3	1	Q56X25		0	0	0.1007	2.16882	2	1574.84	5.13923	58.3354	1
Q9SFH9	Delta-aminolevulinic acid dehydratase 1, chloroplastic OS=Arabidopsis thaliana GN=HEMB1 PE=2 SV=1 - [HEM21_ARATH]	7.45055	5.12	1	2	2	3	430	46.6607	7.31299
	A2	Sequence	# PSMs	# Proteins	# Protein Groups	Protein Group Accessions	Modifications	ΔCn	q-Value	PEP	XCorr	Charge	MH+ [Da]	ΔM [ppm]	RT [min]	# Missed Cleavages
	High	YASSFYGPFR	1	1	1	Q9SFH9		0	0	0.1662	2.6323	2	1194.56	2.28802	71.3009	0
	High	AVGVNSIVLFPK	2	1	1	Q9SFH9		0	0	0.06934	2.55006	2	1243.75	4.17292	83.9769	0
Q7M1L1	Chlorophyll a-b binding protein, chloroplastic (Fragments) OS=Arabidopsis thaliana PE=3 SV=1 - [Q7M1L1_ARATH]	6.95068	15.38	14	1	1	3	52	5.4998	4.55127
	A2	Sequence	# PSMs	# Proteins	# Protein Groups	Protein Group Accessions	Modifications	ΔCn	q-Value	PEP	XCorr	Charge	MH+ [Da]	ΔM [ppm]	RT [min]	# Missed Cleavages
	High	FGEAVWFK	3	14	1	Q7M1L1		0	0	0.1886	2.6916	2	983.502	3.97325	79.2273	0
B9DHQ7	S-adenosylmethionine synthase (Fragment) OS=Arabidopsis thaliana GN=At4g01850 PE=2 SV=1 - [B9DHQ7_ARATH]	6.85572	14.05	3	2	2	2	306	33.6493	8.01611
	A2	Sequence	# PSMs	# Proteins	# Protein Groups	Protein Group Accessions	Modifications	ΔCn	q-Value	PEP	XCorr	Charge	MH+ [Da]	ΔM [ppm]	RT [min]	# Missed Cleavages
	High	VLVNIEQQSPDIAQGVHGHFTK	1	3	1	B9DHQ7		0	0	0.04045	3.82839	4	2417.27	5.93473	67.1666	0
	High	VHTVLISTQHDETVTNDEIAR	1	3	1	B9DHQ7		0	0	0.0128	3.02733	3	2378.21	5.51994	53.7787	0
C0Z387	AT2G21660 protein OS=Arabidopsis thaliana GN=At2g21660 PE=2 SV=1 - [C0Z387_ARATH]	6.69139	27.27	11	2	2	2	99	10.8441	4.37354
	A2	Sequence	# PSMs	# Proteins	# Protein Groups	Protein Group Accessions	Modifications	ΔCn	q-Value	PEP	XCorr	Charge	MH+ [Da]	ΔM [ppm]	RT [min]	# Missed Cleavages
	High	ALETAFAQYGDVIDSK	1	5	1	C0Z387		0	0	0.003111	3.76956	2	1727.86	6.82343	84.8447	0
	High	GFGFVTFKDEK	1	11	1	C0Z387		0	0	0.05268	2.92184	2	1274.65	4.13203	69.7832	1
B3H4B6	Ribosomal protein S25 family protein OS=Arabidopsis thaliana GN=At4g39200 PE=4 SV=1 - [B3H4B6_ARATH]	6.42493	22.43	8	2	2	3	107	11.9175	10.6821
	A2	Sequence	# PSMs	# Proteins	# Protein Groups	Protein Group Accessions	Modifications	ΔCn	q-Value	PEP	XCorr	Charge	MH+ [Da]	ΔM [ppm]	RT [min]	# Missed Cleavages
	High	LITPSILSDR	2	8	1	B3H4B6		0	0	0.119	2.33035	2	1114.65	3.68109	71.2269	0
	High	VNNMVLFDQATYDK	1	5	1	B3H4B6		0	0	0.03859	1.86977	2	1657.79	1.99343	76.7031	0
C0Z2Q9	AT3G13920 protein OS=Arabidopsis thaliana GN=At3g13920 PE=2 SV=1 - [C0Z2Q9_ARATH]	6.33108	6.53	11	2	2	3	398	44.9511	5.97314
	A2	Sequence	# PSMs	# Proteins	# Protein Groups	Protein Group Accessions	Modifications	ΔCn	q-Value	PEP	XCorr	Charge	MH+ [Da]	ΔM [ppm]	RT [min]	# Missed Cleavages
	High	VLITTDLLAR	1	11	1	C0Z2Q9		0	0	0.05577	2.37561	2	1114.69	3.45025	78.6399	0
	High	GIYAYGFEKPSAIQQR	2	7	1	C0Z2Q9		0	0	0.04788	2.33626	2	1827.95	5.35283	64.1252	0
A0A178USM7	Sks4 OS=Arabidopsis thaliana GN=AXX17_At4g25540 PE=4 SV=1 - [A0A178USM7_ARATH]	6.20813	4.81	10	2	2	2	541	60.4461	9.90576
	A2	Sequence	# PSMs	# Proteins	# Protein Groups	Protein Group Accessions	Modifications	ΔCn	q-Value	PEP	XCorr	Charge	MH+ [Da]	ΔM [ppm]	RT [min]	# Missed Cleavages
	High	DQIGSFYYFPSLAFHK	1	5	1	A0A178USM7		0	0	0.05625	3.43411	3	1919.95	6.61289	101.493	0
	High	QYLGQQFYLR	1	7	1	A0A178USM7		0	0	0.06338	2.77402	2	1315.68	4.26608	74.1223	0
A0A178UA89	SKIP7 OS=Arabidopsis thaliana GN=AXX17_At5g51350 PE=3 SV=1 - [A0A178UA89_ARATH]	6.18565	13.64	5	3	3	3	308	32.7791	10.1401
	A2	Sequence	# PSMs	# Proteins	# Protein Groups	Protein Group Accessions	Modifications	ΔCn	q-Value	PEP	XCorr	Charge	MH+ [Da]	ΔM [ppm]	RT [min]	# Missed Cleavages
	High	KLQQEQFKPAEQVTLEPFER	1	3	1	A0A178UA89		0	0	0.1189	2.46515	3	2445.29	5.84749	70.6145	1
	High	ILALNASFFLK	1	2	1	A0A178UA89		0	0	0.06821	1.95147	2	1236.74	0.413995	101.811	0
	High	TNVIPIIEDAR	1	5	1	A0A178UA89		0	0	0.08045	1.76903	2	1240.69	2.93675	73.1591	0
F4KDZ4	Malate dehydrogenase OS=Arabidopsis thaliana GN=PMDH2 PE=3 SV=1 - [F4KDZ4_ARATH]	5.91236	8.11	5	2	2	2	333	34.9534	7.66455
	A2	Sequence	# PSMs	# Proteins	# Protein Groups	Protein Group Accessions	Modifications	ΔCn	q-Value	PEP	XCorr	Charge	MH+ [Da]	ΔM [ppm]	RT [min]	# Missed Cleavages
	High	AGAGSATLSMAYAAAK	1	5	1	F4KDZ4		0	0	0.01	3.40279	2	1440.72	3.92268	63.0287	0
	High	LLGVTTLDVAR	1	5	1	F4KDZ4		0	0	0.03267	2.50957	2	1157.7	5.46493	74.2397	0
P47999	Cysteine synthase, chloroplastic/chromoplastic OS=Arabidopsis thaliana GN=OASB PE=1 SV=2 - [CYSKP_ARATH]	5.76949	8.93	6	3	3	3	392	41.6299	8.01611
	A2	Sequence	# PSMs	# Proteins	# Protein Groups	Protein Group Accessions	Modifications	ΔCn	q-Value	PEP	XCorr	Charge	MH+ [Da]	ΔM [ppm]	RT [min]	# Missed Cleavages
	High	LIAVVFPSFGER	1	6	1	P47999		0	0	0.189	2.22944	2	1334.75	5.47263	97.9535	0
	High	IGYSMITDAEEK	1	1	1	P47999		0	0	0.1437	1.84442	2	1356.64	5.4579	64.1722	0
	High	IQGIGAGFVPK	1	1	1	P47999		0	0	0.1911	1.69562	2	1086.63	2.12663	65.8676	0
B9DFH4	AT2G47510 protein OS=Arabidopsis thaliana GN=At2g47510 PE=2 SV=1 - [B9DFH4_ARATH]	5.75082	8.33	7	2	2	2	492	53.0391	7.88428
	A2	Sequence	# PSMs	# Proteins	# Protein Groups	Protein Group Accessions	Modifications	ΔCn	q-Value	PEP	XCorr	Charge	MH+ [Da]	ΔM [ppm]	RT [min]	# Missed Cleavages
	High	LYQLAQGGTAVGTGLNTK	1	7	1	B9DFH4		0	0	0.001209	3.0264	2	1791.96	2.04209	63.7227	0
	High	THTQDATPLTLGQEFGGYATQVK	1	2	1	B9DFH4		0	0	0.03468	2.72441	3	2463.22	3.8617	85.2145	0
Q9S7M0	Chlorophyll a-b binding protein 3, chloroplastic OS=Arabidopsis thaliana GN=LHCB3 PE=1 SV=1 - [CB3_ARATH]	5.66074	3.77	1	1	1	2	265	28.6884	5.12256
	A2	Sequence	# PSMs	# Proteins	# Protein Groups	Protein Group Accessions	Modifications	ΔCn	q-Value	PEP	XCorr	Charge	MH+ [Da]	ΔM [ppm]	RT [min]	# Missed Cleavages
	High	VDFKEPVWFK	2	1	1	Q9S7M0		0	0	0.04775	2.96203	2	1294.68	0.888557	77.9938	1
A0A178W9Y8	Uncharacterized protein OS=Arabidopsis thaliana GN=AXX17_At1g65710 PE=4 SV=1 - [A0A178W9Y8_ARATH]	5.58444	10.8	2	2	2	2	287	31.7356	8.73389
	A2	Sequence	# PSMs	# Proteins	# Protein Groups	Protein Group Accessions	Modifications	ΔCn	q-Value	PEP	XCorr	Charge	MH+ [Da]	ΔM [ppm]	RT [min]	# Missed Cleavages
	High	SPAEGAYSEGLLNAR	1	2	1	A0A178W9Y8		0	0	0.004649	3.528	2	1534.76	4.69275	62.0864	0
	High	AQPGLTATNVNVDEVR	1	2	1	A0A178W9Y8		0	0	0.1512	2.05644	2	1683.87	3.05375	58.5113	0
Q9SJ36	40S ribosomal protein S17-2 OS=Arabidopsis thaliana GN=RPS17B PE=2 SV=3 - [RS172_ARATH]	5.55707	8.57	4	1	1	2	140	15.9415	10.0376
	A2	Sequence	# PSMs	# Proteins	# Protein Groups	Protein Group Accessions	Modifications	ΔCn	q-Value	PEP	XCorr	Charge	MH+ [Da]	ΔM [ppm]	RT [min]	# Missed Cleavages
	High	ILEEVAIIPSKR	2	4	1	Q9SJ36		0	0	0.1139	2.79669	2	1367.83	2.03791	64.5198	1
Q9LR30	Glutamate--glyoxylate aminotransferase 1 OS=Arabidopsis thaliana GN=GGAT1 PE=1 SV=1 - [GGT1_ARATH]	5.3879	10.19	3	3	3	3	481	53.267	6.88818
	A2	Sequence	# PSMs	# Proteins	# Protein Groups	Protein Group Accessions	Modifications	ΔCn	q-Value	PEP	XCorr	Charge	MH+ [Da]	ΔM [ppm]	RT [min]	# Missed Cleavages
	High	LLEATGISTVPGSGFGQK	1	3	1	Q9LR30		0	0	0.003197	3.51498	2	1761.95	4.73879	72.8844	0
	High	AKHYLSLTSGGLGAYSDSR	1	3	1	Q9LR30		0	0	0.04125	2.16751	4	1983	5.58738	61.1209	1
	High	ALDYDTLNENVK	1	1	1	Q9LR30		0	0	0.1519	1.87292	2	1394.68	2.80502	59.2033	0
Q9SZ83	Uncharacterized oxidoreductase At4g09670 OS=Arabidopsis thaliana GN=At4g09670 PE=1 SV=1 - [Y4967_ARATH]	5.36854	9.94	2	2	2	3	362	39.5371	5.88428
	A2	Sequence	# PSMs	# Proteins	# Protein Groups	Protein Group Accessions	Modifications	ΔCn	q-Value	PEP	XCorr	Charge	MH+ [Da]	ΔM [ppm]	RT [min]	# Missed Cleavages
	High	AIHLAPNATISGVASR	2	1	1	Q9SZ83		0	0	0.04498	3.06287	3	1577.88	2.1645	58.9597	0
	High	VKPGLDGLGALGDAGWYAIR	1	2	1	Q9SZ83		0	0	0.01501	2.30567	3	2029.1	5.98184	97.9513	0
Q8H189	40S ribosomal protein S20 OS=Arabidopsis thaliana GN=At5g62300 PE=2 SV=1 - [Q8H189_ARATH]	5.15617	10.26	3	1	1	2	117	13.1072	9.75928
	A2	Sequence	# PSMs	# Proteins	# Protein Groups	Protein Group Accessions	Modifications	ΔCn	q-Value	PEP	XCorr	Charge	MH+ [Da]	ΔM [ppm]	RT [min]	# Missed Cleavages
	High	VIDLFSSPDVVK	2	3	1	Q8H189		0	0	0.1471	2.79496	2	1318.73	3.076	83.8342	0
Q9SUI4	Photosystem I reaction center subunit XI, chloroplastic OS=Arabidopsis thaliana GN=PSAL PE=1 SV=2 - [PSAL_ARATH]	5.14471	8.22	2	1	1	1	219	23.0371	9.84717
	A2	Sequence	# PSMs	# Proteins	# Protein Groups	Protein Group Accessions	Modifications	ΔCn	q-Value	PEP	XCorr	Charge	MH+ [Da]	ΔM [ppm]	RT [min]	# Missed Cleavages
	High	GVEVGLAHGFFLVGPFVK	1	2	1	Q9SUI4		0	0	0.001354	5.14471	3	1873.04	3.86291	102.426	0
F4HRW5	Ribosomal protein L22p/L17e family protein OS=Arabidopsis thaliana GN=At1g67430 PE=3 SV=1 - [F4HRW5_ARATH]	5.11982	7.63	4	1	1	2	131	14.7579	10.0376
	A2	Sequence	# PSMs	# Proteins	# Protein Groups	Protein Group Accessions	Modifications	ΔCn	q-Value	PEP	XCorr	Charge	MH+ [Da]	ΔM [ppm]	RT [min]	# Missed Cleavages
	High	SAQFVLDLLK	2	4	1	F4HRW5		0	0	0.06487	2.72486	2	1133.66	3.55376	99.5763	0
Q8H173	40S ribosomal protein Sa-2 OS=Arabidopsis thaliana GN=RPSaB PE=1 SV=2 - [RSSA2_ARATH]	4.77993	9.29	4	2	2	2	280	30.6342	5.14795
	A2	Sequence	# PSMs	# Proteins	# Protein Groups	Protein Group Accessions	Modifications	ΔCn	q-Value	PEP	XCorr	Charge	MH+ [Da]	ΔM [ppm]	RT [min]	# Missed Cleavages
	High	HTPGTFTNQMQTSFSEPR	1	4	1	Q8H173		0	0	0.05572	3.13706	3	2065.95	6.43032	60.5805	0
	High	LLILTDPR	1	4	1	Q8H173		0	0.005	0.4123	1.64287	2	940.588	5.50172	67.0486	0
O49485	D-3-phosphoglycerate dehydrogenase 1, chloroplastic OS=Arabidopsis thaliana GN=PGDH1 PE=1 SV=1 - [SERA1_ARATH]	4.72146	3.98	3	2	2	2	603	63.2856	6.58057
	A2	Sequence	# PSMs	# Proteins	# Protein Groups	Protein Group Accessions	Modifications	ΔCn	q-Value	PEP	XCorr	Charge	MH+ [Da]	ΔM [ppm]	RT [min]	# Missed Cleavages
	High	LAVQLVAGGSGVK	1	2	1	O49485		0	0	0.06669	2.58515	2	1198.72	4.20055	59.7284	0
	High	GGVIDEDALVR	1	2	1	O49485		0	0	0.06994	2.13632	2	1143.61	5.02574	60.8242	0
O22886	Uroporphyrinogen decarboxylase 2, chloroplastic OS=Arabidopsis thaliana GN=HEME2 PE=2 SV=1 - [DCUP2_ARATH]	4.71406	6.85	2	2	2	2	394	43.5528	8.20654
	A2	Sequence	# PSMs	# Proteins	# Protein Groups	Protein Group Accessions	Modifications	ΔCn	q-Value	PEP	XCorr	Charge	MH+ [Da]	ΔM [ppm]	RT [min]	# Missed Cleavages
	High	DIAVQGNVDPGVLFGSK	1	2	1	O22886		0	0	0.03082	2.5476	2	1715.91	6.14057	85.7821	0
	High	FTTSMITYIR	1	2	1	O22886		0	0	0.146	2.16646	2	1232.64	5.27764	76.5423	0
P21218	Protochlorophyllide reductase B, chloroplastic OS=Arabidopsis thaliana GN=PORB PE=1 SV=3 - [PORB_ARATH]	4.68266	4.74	2	1	1	2	401	43.3323	9.15869
	A2	Sequence	# PSMs	# Proteins	# Protein Groups	Protein Group Accessions	Modifications	ΔCn	q-Value	PEP	XCorr	Charge	MH+ [Da]	ΔM [ppm]	RT [min]	# Missed Cleavages
	High	KGNVVVTGASSGLGLATAK	2	2	1	P21218		0	0	0.1902	2.38082	2	1729.98	-2.1231	58.1263	1
A0A178WEZ8	DCD OS=Arabidopsis thaliana GN=AXX17_At1g42510 PE=4 SV=1 - [A0A178WEZ8_ARATH]	4.41033	4.24	2	1	1	2	401	43.8496	7.63525
	A2	Sequence	# PSMs	# Proteins	# Protein Groups	Protein Group Accessions	Modifications	ΔCn	q-Value	PEP	XCorr	Charge	MH+ [Da]	ΔM [ppm]	RT [min]	# Missed Cleavages
	High	LLADEDPGLVGNLLVER	2	2	1	A0A178WEZ8		0	0	0.07823	2.26786	2	1823	4.28722	97.7098	0
Q42029	Oxygen-evolving enhancer protein 2-1, chloroplastic OS=Arabidopsis thaliana GN=PSBP1 PE=1 SV=2 - [PSBP1_ARATH]	4.30408	8.75	4	2	2	2	263	28.0779	7.38623
	A2	Sequence	# PSMs	# Proteins	# Protein Groups	Protein Group Accessions	Modifications	ΔCn	q-Value	PEP	XCorr	Charge	MH+ [Da]	ΔM [ppm]	RT [min]	# Missed Cleavages
	High	KFVESAATSFSVA	1	3	1	Q42029		0	0	0.2029	2.33556	2	1343.69	5.56429	65.4724	1
	High	EIEYPGQVLR	1	2	1	Q42029		0	0	0.2169	1.96852	2	1203.64	1.74663	63.1802	0
O23255	Adenosylhomocysteinase 1 OS=Arabidopsis thaliana GN=SAHH1 PE=1 SV=1 - [SAHH1_ARATH]	4.27012	3.92	12	2	2	2	485	53.3441	5.97314
	A2	Sequence	# PSMs	# Proteins	# Protein Groups	Protein Group Accessions	Modifications	ΔCn	q-Value	PEP	XCorr	Charge	MH+ [Da]	ΔM [ppm]	RT [min]	# Missed Cleavages
	High	AGIIVLAEGR	1	7	1	O23255		0	0	0.06322	2.18593	2	998.602	2.66978	64.8338	0
	High	DSAAVFAWK	1	8	1	O23255		0	0	0.3085	2.0842	2	994.504	4.48409	71.2426	0
A0A178UUL1	FBA7 OS=Arabidopsis thaliana GN=AXX17_At4g30600 PE=4 SV=1 - [A0A178UUL1_ARATH]	4.24916	25	5	1	1	1	104	11.551	6.68311
	A2	Sequence	# PSMs	# Proteins	# Protein Groups	Protein Group Accessions	Modifications	ΔCn	q-Value	PEP	XCorr	Charge	MH+ [Da]	ΔM [ppm]	RT [min]	# Missed Cleavages
	High	ELLFTSPGSYPcLSGVILFEETLYQK	1	5	1	A0A178UUL1	C12(Carbamidomethyl)	0	0	0.03269	4.24916	3	2991.55	13.0922	106.114	0
P56771	Cytochrome f OS=Arabidopsis thaliana GN=petA PE=3 SV=1 - [CYF_ARATH]	4.23275	6.25	1	2	2	2	320	35.3348	8.29443
	A2	Sequence	# PSMs	# Proteins	# Protein Groups	Protein Group Accessions	Modifications	ΔCn	q-Value	PEP	XCorr	Charge	MH+ [Da]	ΔM [ppm]	RT [min]	# Missed Cleavages
	High	NILVIGPVPGQK	1	1	1	P56771		0	0	0.04681	2.40997	2	1234.76	3.58118	71.353	0
	High	EVIDIIPR	1	1	1	P56771		0	0.003	0.3921	1.82278	2	954.566	4.37512	71.0026	0
A0A178VN84	EMB3113 OS=Arabidopsis thaliana GN=AXX17_At2g30320 PE=3 SV=1 - [A0A178VN84_ARATH]	4.17222	6.27	2	1	1	1	303	32.6349	8.96826
	A2	Sequence	# PSMs	# Proteins	# Protein Groups	Protein Group Accessions	Modifications	ΔCn	q-Value	PEP	XCorr	Charge	MH+ [Da]	ΔM [ppm]	RT [min]	# Missed Cleavages
	High	VMLRPASPGTGVIAGGAVR	1	2	1	A0A178VN84		0	0	0.002536	4.17222	3	1809.01	-0.820079	58.7419	0
F4K7E0	Nuclear transport factor 2 (NTF2) family protein with RNA binding (RRM-RBD-RNP motifs) domain-containing protein OS=Arabidopsis thaliana GN=MRH10.6 PE=4 SV=1 - [F4K7E0_ARATH]	3.98183	7.42	3	1	1	1	391	43.4583	4.97021
	A2	Sequence	# PSMs	# Proteins	# Protein Groups	Protein Group Accessions	Modifications	ΔCn	q-Value	PEP	XCorr	Charge	MH+ [Da]	ΔM [ppm]	RT [min]	# Missed Cleavages
	High	NLPSDISASEIEEEFKNFGTIKPDGVFLR	1	3	1	F4K7E0		0	0	0.0003994	3.98183	4	3252.67	8.86166	102.802	1
P37702	Myrosinase 1 OS=Arabidopsis thaliana GN=TGG1 PE=1 SV=1 - [BGL38_ARATH]	3.96239	5.91	10	3	3	3	541	61.0939	5.92236
	A2	Sequence	# PSMs	# Proteins	# Protein Groups	Protein Group Accessions	Modifications	ΔCn	q-Value	PEP	XCorr	Charge	MH+ [Da]	ΔM [ppm]	RT [min]	# Missed Cleavages
	High	GIYYVMDYFK	1	1	1	P37702		0	0	0.0836	2.00939	2	1298.62	4.03826	99.1043	0
	High	FSIAWSR	1	12	1	P37702		0	0	0.2146	1.953	2	866.455	3.94546	70.1916	0
	High	GLNVWDSFTHRFPEK	1	1	1	P37702		0	0.009	0.465	1.03177	2	1832.91	-0.885862	82.7292	1
P56793	50S ribosomal protein L16, chloroplastic OS=Arabidopsis thaliana GN=rpl16 PE=3 SV=1 - [RK16_ARATH]	3.93901	20.74	4	2	2	2	135	15.2843	11.6196
	A2	Sequence	# PSMs	# Proteins	# Protein Groups	Protein Group Accessions	Modifications	ΔCn	q-Value	PEP	XCorr	Charge	MH+ [Da]	ΔM [ppm]	RT [min]	# Missed Cleavages
	High	YALQTLEPAWITSR	1	4	1	P56793		0	0	0.1343	2.19475	2	1648.87	2.61604	94.1884	0
	High	ILYEMGGVPENIAR	1	2	1	P56793		0	0	0.1193	1.74427	2	1561.81	6.17304	73.6306	0
A0A178UUR2	Uncharacterized protein OS=Arabidopsis thaliana GN=AXX17_At4g11580 PE=3 SV=1 - [A0A178UUR2_ARATH]	3.78603	1.51	2	2	2	2	1190	135.512	6.3667
	A2	Sequence	# PSMs	# Proteins	# Protein Groups	Protein Group Accessions	Modifications	ΔCn	q-Value	PEP	XCorr	Charge	MH+ [Da]	ΔM [ppm]	RT [min]	# Missed Cleavages
	High	LYLINSPVVR	1	2	1	A0A178UUR2		0	0	0.2916	2.05192	2	1173.7	3.08683	72.9866	0
	High	AVPSWFVR	1	2	1	A0A178UUR2		0	0.001	0.3448	1.73411	2	961.528	2.95943	74.3676	0
P56759	ATP synthase subunit b, chloroplastic OS=Arabidopsis thaliana GN=atpF PE=3 SV=1 - [ATPF_ARATH]	3.75041	9.24	1	1	1	1	184	21.0439	8.1333
	A2	Sequence	# PSMs	# Proteins	# Protein Groups	Protein Group Accessions	Modifications	ΔCn	q-Value	PEP	XCorr	Charge	MH+ [Da]	ΔM [ppm]	RT [min]	# Missed Cleavages
	High	NSEELREGAIQQLENAR	1	1	1	P56759		0	0	0.01831	3.75041	3	1956.98	4.81965	65.4679	1
Q9LUT2	S-adenosylmethionine synthase 4 OS=Arabidopsis thaliana GN=METK4 PE=1 SV=1 - [METK4_ARATH]	3.69446	2.8	1	1	1	1	393	42.7687	5.80811
	A2	Sequence	# PSMs	# Proteins	# Protein Groups	Protein Group Accessions	Modifications	ΔCn	q-Value	PEP	XCorr	Charge	MH+ [Da]	ΔM [ppm]	RT [min]	# Missed Cleavages
	High	IPDKEILEIVK	1	1	1	Q9LUT2		0	0	0.04497	3.69446	3	1296.78	3.06482	71.2719	1
O82499	Translation initiation factor IF-1, chloroplastic OS=Arabidopsis thaliana GN=At4g11175 PE=2 SV=2 - [IF1C_ARATH]	3.68178	12.06	1	1	1	1	141	15.7233	10.1401
	A2	Sequence	# PSMs	# Proteins	# Protein Groups	Protein Group Accessions	Modifications	ΔCn	q-Value	PEP	XCorr	Charge	MH+ [Da]	ΔM [ppm]	RT [min]	# Missed Cleavages
	High	TVIEGLVTESLPNGMFR	1	1	1	O82499		0	0	0.1144	3.68178	3	1862.98	5.87113	101.396	0
B9DFF8	Tubulin alpha chain OS=Arabidopsis thaliana GN=TUA6 PE=2 SV=1 - [B9DFF8_ARATH]	3.6708	3.28	4	1	1	1	427	47.2049	8.08936
	A2	Sequence	# PSMs	# Proteins	# Protein Groups	Protein Group Accessions	Modifications	ΔCn	q-Value	PEP	XCorr	Charge	MH+ [Da]	ΔM [ppm]	RT [min]	# Missed Cleavages
	High	LVSQVISSLTASLR	1	4	1	B9DFF8		0	0	0.01413	3.6708	2	1473.87	3.39011	102.169	0
Q9LYK9	40S ribosomal protein S26-3 OS=Arabidopsis thaliana GN=RPS26C PE=2 SV=1 - [RS263_ARATH]	3.65178	11.54	3	1	1	1	130	14.6187	11.0923
	A2	Sequence	# PSMs	# Proteins	# Protein Groups	Protein Group Accessions	Modifications	ΔCn	q-Value	PEP	XCorr	Charge	MH+ [Da]	ΔM [ppm]	RT [min]	# Missed Cleavages
	High	DVQEASVYEGYTLPK	1	3	1	Q9LYK9		0	0	0.02172	3.65178	2	1698.83	3.10736	69.6148	0
Q41963	Aquaporin TIP1-2 OS=Arabidopsis thaliana GN=TIP1-2 PE=1 SV=2 - [TIP12_ARATH]	3.63245	7.11	1	1	1	1	253	25.8324	5.05908
	A2	Sequence	# PSMs	# Proteins	# Protein Groups	Protein Group Accessions	Modifications	ΔCn	q-Value	PEP	XCorr	Charge	MH+ [Da]	ΔM [ppm]	RT [min]	# Missed Cleavages
	High	NIAIGGVQEEVYHPNALR	1	1	1	Q41963		0	0	0.02344	3.63245	3	1980.04	5.17258	69.3391	0
A8MQ96	Ribosomal protein S19 family protein OS=Arabidopsis thaliana GN=At5g09510 PE=3 SV=1 - [A8MQ96_ARATH]	3.56529	16.1	8	1	1	1	118	13.4034	10.8579
	A2	Sequence	# PSMs	# Proteins	# Protein Groups	Protein Group Accessions	Modifications	ΔCn	q-Value	PEP	XCorr	Charge	MH+ [Da]	ΔM [ppm]	RT [min]	# Missed Cleavages
	High	NMIIVPEMIGSIIGVYNGK	1	8	1	A8MQ96		0	0	0.004101	3.56529	2	2048.11	6.48449	105.474	0
C0Z342	AT5G07090 protein OS=Arabidopsis thaliana GN=At5g07090 PE=2 SV=1 - [C0Z342_ARATH]	3.54929	9.64	6	1	1	1	197	22.445	9.93506
	A2	Sequence	# PSMs	# Proteins	# Protein Groups	Protein Group Accessions	Modifications	ΔCn	q-Value	PEP	XCorr	Charge	MH+ [Da]	ΔM [ppm]	RT [min]	# Missed Cleavages
	High	GSFETIHIQDSTGHEFATR	1	6	1	C0Z342		0	0	0.001205	3.54929	3	2133.01	5.9024	62.8514	0
Q0WM36	Alcohol dehydrogenase class III (Fragment) OS=Arabidopsis thaliana GN=At5g43940 PE=2 SV=1 - [Q0WM36_ARATH]	3.53596	9.74	3	2	2	2	195	21.0958	6.90283
	A2	Sequence	# PSMs	# Proteins	# Protein Groups	Protein Group Accessions	Modifications	ΔCn	q-Value	PEP	XCorr	Charge	MH+ [Da]	ΔM [ppm]	RT [min]	# Missed Cleavages
	High	IIGIDIDSK	1	3	1	Q0WM36		0	0	0.1293	1.92975	2	973.561	4.59076	64.2615	0
	High	FGVNEFVNPK	1	3	1	Q0WM36		0	0	0.1451	1.60622	2	1150.59	3.36685	67.8654	0
F4JP99	Tyrosine transaminase family protein OS=Arabidopsis thaliana GN=CORI3 PE=4 SV=1 - [F4JP99_ARATH]	3.42927	5.26	3	1	1	1	380	42.2017	5.74463
	A2	Sequence	# PSMs	# Proteins	# Protein Groups	Protein Group Accessions	Modifications	ΔCn	q-Value	PEP	XCorr	Charge	MH+ [Da]	ΔM [ppm]	RT [min]	# Missed Cleavages
	High	AVLYGSGNAYAPSLGLAAAK	1	3	1	F4JP99		0	0	0.003053	3.42927	2	1894.02	4.723	77.6891	0
A0A178VJU6	Uncharacterized protein OS=Arabidopsis thaliana GN=AXX17_At3g09320 PE=3 SV=1 - [A0A178VJU6_ARATH]	3.41893	8.09	3	1	1	1	136	15.1293	10.1841
	A2	Sequence	# PSMs	# Proteins	# Protein Groups	Protein Group Accessions	Modifications	ΔCn	q-Value	PEP	XCorr	Charge	MH+ [Da]	ΔM [ppm]	RT [min]	# Missed Cleavages
	High	VSGVSLLALFK	1	3	1	A0A178VJU6		0	0	0.05576	3.41893	2	1133.7	5.69562	102.833	0
A0A1I9LR27	Thioredoxin superfamily protein OS=Arabidopsis thaliana GN=PRXQ PE=4 SV=1 - [A0A1I9LR27_ARATH]	3.33877	10.39	4	1	1	1	154	17.0177	9.14404
	A2	Sequence	# PSMs	# Proteins	# Protein Groups	Protein Group Accessions	Modifications	ΔCn	q-Value	PEP	XCorr	Charge	MH+ [Da]	ΔM [ppm]	RT [min]	# Missed Cleavages
	High	YKLPYTLLSDEGNKVR	1	4	1	A0A1I9LR27		0	0	0.02402	3.33877	3	1896.03	4.28977	70.6123	2
O24500	Glycolate oxidase (Fragment) OS=Arabidopsis thaliana PE=2 SV=1 - [O24500_ARATH]	3.27274	6.95	7	1	1	1	259	28.1081	9.51025
	A2	Sequence	# PSMs	# Proteins	# Protein Groups	Protein Group Accessions	Modifications	ΔCn	q-Value	PEP	XCorr	Charge	MH+ [Da]	ΔM [ppm]	RT [min]	# Missed Cleavages
	High	IAIQAGAAGIIVSNHGAR	1	7	1	O24500		0	0	0.002235	3.27274	2	1718.97	0.207661	64.7585	0
A0A1I9LMI8	Transmembrane protein OS=Arabidopsis thaliana GN=At3g23450 PE=4 SV=1 - [A0A1I9LMI8_ARATH]	3.25348	5.09	3	1	1	1	432	33.3378	10.77
	A2	Sequence	# PSMs	# Proteins	# Protein Groups	Protein Group Accessions	Modifications	ΔCn	q-Value	PEP	XCorr	Charge	MH+ [Da]	ΔM [ppm]	RT [min]	# Missed Cleavages
	High	GGGIGGGIGGGGGFGGGGGFGK	1	3	1	A0A1I9LMI8		0	0	0.0003997	3.25348	2	1636.79	2.30044	67.8345	0
Q9LYA9	Chloroplast stem-loop binding protein of 41 kDa a, chloroplastic OS=Arabidopsis thaliana GN=CSP41A PE=1 SV=1 - [CP41A_ARATH]	3.24297	4.43	2	1	1	1	406	43.9025	8.42627
	A2	Sequence	# PSMs	# Proteins	# Protein Groups	Protein Group Accessions	Modifications	ΔCn	q-Value	PEP	XCorr	Charge	MH+ [Da]	ΔM [ppm]	RT [min]	# Missed Cleavages
	High	AVPIPGSGLQLTNISHVR	1	2	1	Q9LYA9		0	0	0.009458	3.24297	3	1859.06	3.24897	76.5113	0
Q42036	ATP citrate-lyase (Fragment) OS=Arabidopsis thaliana PE=2 SV=1 - [Q42036_ARATH]	3.12449	12.9	4	1	1	1	124	13.2248	7.75244
	A2	Sequence	# PSMs	# Proteins	# Protein Groups	Protein Group Accessions	Modifications	ΔCn	q-Value	PEP	XCorr	Charge	MH+ [Da]	ΔM [ppm]	RT [min]	# Missed Cleavages
	High	DLVSSLVSGLLTIGPR	1	4	1	Q42036		0	0	0.002561	3.12449	2	1626.95	5.7596	106.536	0
P55228	Glucose-1-phosphate adenylyltransferase small subunit, chloroplastic OS=Arabidopsis thaliana GN=APS1 PE=2 SV=2 - [GLGS_ARATH]	3.07328	2.31	1	1	1	1	520	56.6151	6.56592
	A2	Sequence	# PSMs	# Proteins	# Protein Groups	Protein Group Accessions	Modifications	ΔCn	q-Value	PEP	XCorr	Charge	MH+ [Da]	ΔM [ppm]	RT [min]	# Missed Cleavages
	High	VDTTILGLDDQR	1	1	1	P55228		0	0	0.007059	3.07328	2	1345.7	4.71481	68.4719	0
Q9SYL9	50S ribosomal protein L13, chloroplastic OS=Arabidopsis thaliana GN=RPL13 PE=2 SV=1 - [RK13_ARATH]	3.02298	7.88	1	1	1	1	241	26.772	9.92041
	A2	Sequence	# PSMs	# Proteins	# Protein Groups	Protein Group Accessions	Modifications	ΔCn	q-Value	PEP	XCorr	Charge	MH+ [Da]	ΔM [ppm]	RT [min]	# Missed Cleavages
	High	HSGRPGGMTVETFDQLQQR	1	1	1	Q9SYL9		0	0	0.06001	3.02298	3	2144.05	8.19169	59.2214	0
C0Z2H6	AT1G07890 protein OS=Arabidopsis thaliana GN=At1g07890 PE=2 SV=1 - [C0Z2H6_ARATH]	3.01055	9.47	3	1	1	3	190	20.9054	5.18604
	A2	Sequence	# PSMs	# Proteins	# Protein Groups	Protein Group Accessions	Modifications	ΔCn	q-Value	PEP	XCorr	Charge	MH+ [Da]	ΔM [ppm]	RT [min]	# Missed Cleavages
	High	FDAEQAHGANSGIHIALR	3	3	1	C0Z2H6		0	0	0.005694	3.01055	3	1906.96	3.43369	57.0922	0
P09468	ATP synthase epsilon chain, chloroplastic OS=Arabidopsis thaliana GN=atpE PE=1 SV=2 - [ATPE_ARATH]	2.83245	15.91	1	1	1	1	132	14.4897	6.1001
	A2	Sequence	# PSMs	# Proteins	# Protein Groups	Protein Group Accessions	Modifications	ΔCn	q-Value	PEP	XCorr	Charge	MH+ [Da]	ΔM [ppm]	RT [min]	# Missed Cleavages
	High	NSDIDPQEAQQTLEIAEANLR	1	1	1	P09468		0	0	0.05295	2.83245	3	2355.15	1.73076	98.1517	0
A0A178UI50	Uncharacterized protein OS=Arabidopsis thaliana GN=AXX17_At5g10880 PE=4 SV=1 - [A0A178UI50_ARATH]	2.80889	6.45	6	1	1	1	155	17.527	5.93506
	A2	Sequence	# PSMs	# Proteins	# Protein Groups	Protein Group Accessions	Modifications	ΔCn	q-Value	PEP	XCorr	Charge	MH+ [Da]	ΔM [ppm]	RT [min]	# Missed Cleavages
	High	ILVATDLVGR	1	6	1	A0A178UI50		0	0	0.0535	2.80889	2	1056.65	4.32335	68.2063	0
A0A178UBZ3	CaS OS=Arabidopsis thaliana GN=AXX17_At5g22580 PE=4 SV=1 - [A0A178UBZ3_ARATH]	2.75111	8.81	3	2	2	2	386	41.2047	9.39307
	A2	Sequence	# PSMs	# Proteins	# Protein Groups	Protein Group Accessions	Modifications	ΔCn	q-Value	PEP	XCorr	Charge	MH+ [Da]	ΔM [ppm]	RT [min]	# Missed Cleavages
	High	VFQVVGDALKPALDTALPIAK	1	3	1	A0A178UBZ3		0	0	0.04068	2.75111	3	2166.26	4.64883	98.6564	0
	High	NcYIVTDGFSGGR	1	2	1	A0A178UBZ3	C2(Carbamidomethyl)	0	0	0.1039	1.50971	2	1445.65	3.39795	63.7439	0
O82204	60S ribosomal protein L28-1 OS=Arabidopsis thaliana GN=RPL28A PE=1 SV=1 - [RL281_ARATH]	2.729	13.29	1	1	1	2	143	15.8857	10.5796
	A2	Sequence	# PSMs	# Proteins	# Protein Groups	Protein Group Accessions	Modifications	ΔCn	q-Value	PEP	XCorr	Charge	MH+ [Da]	ΔM [ppm]	RT [min]	# Missed Cleavages
	High	TVTIQAADKDQAVVLATTK	2	1	1	O82204		0	0	0.01073	2.729	3	1973.11	7.03383	60.8742	1
Q9FWR4	Glutathione S-transferase DHAR1, mitochondrial OS=Arabidopsis thaliana GN=DHAR1 PE=1 SV=1 - [DHAR1_ARATH]	2.72764	7.98	1	1	1	1	213	23.6262	5.90967
	A2	Sequence	# PSMs	# Proteins	# Protein Groups	Protein Group Accessions	Modifications	ΔCn	q-Value	PEP	XCorr	Charge	MH+ [Da]	ΔM [ppm]	RT [min]	# Missed Cleavages
	High	AAVGAPDHLGDcPFSQR	1	1	1	Q9FWR4	C12(Carbamidomethyl)	0	0	0.01509	2.72764	3	1797.84	5.22209	56.9393	0
Q0WMB4	Glutamyl-tRNA synthetase (Fragment) OS=Arabidopsis thaliana GN=At5g26710 PE=2 SV=1 - [Q0WMB4_ARATH]	2.72333	3.28	3	1	1	1	305	34.7143	7.82568
	A2	Sequence	# PSMs	# Proteins	# Protein Groups	Protein Group Accessions	Modifications	ΔCn	q-Value	PEP	XCorr	Charge	MH+ [Da]	ΔM [ppm]	RT [min]	# Missed Cleavages
	High	LNLVFTLLSK	1	3	1	Q0WMB4		0	0	0.04315	2.72333	2	1147.71	5.0812	102.786	0
A0A1P8APK3	RNA-binding (RRM/RBD/RNP motifs) family protein OS=Arabidopsis thaliana GN=At1g01080 PE=4 SV=1 - [A0A1P8APK3_ARATH]	2.70646	4.9	3	1	1	1	286	31.7032	9.27588
	A2	Sequence	# PSMs	# Proteins	# Protein Groups	Protein Group Accessions	Modifications	ΔCn	q-Value	PEP	XCorr	Charge	MH+ [Da]	ΔM [ppm]	RT [min]	# Missed Cleavages
	High	IAIASLDGTEVGGR	1	3	1	A0A1P8APK3		0	0	0.02508	2.70646	2	1358.73	4.82441	65.3681	0
Q8LD03	40S ribosomal protein S7-3 OS=Arabidopsis thaliana GN=RPS7C PE=1 SV=2 - [RS73_ARATH]	2.65939	5.26	2	1	1	1	190	22.0468	9.74463
	A2	Sequence	# PSMs	# Proteins	# Protein Groups	Protein Group Accessions	Modifications	ΔCn	q-Value	PEP	XCorr	Charge	MH+ [Da]	ΔM [ppm]	RT [min]	# Missed Cleavages
	High	KAVVIYVPFR	1	2	1	Q8LD03		0	0	0.1222	2.65939	2	1191.73	4.41278	70.3374	1
A0A178UHM0	BNQ2 OS=Arabidopsis thaliana GN=AXX17_At5g14650 PE=4 SV=1 - [A0A178UHM0_ARATH]	2.65905	12.77	2	1	1	1	94	10.4704	8.96826
	A2	Sequence	# PSMs	# Proteins	# Protein Groups	Protein Group Accessions	Modifications	ΔCn	q-Value	PEP	XCorr	Charge	MH+ [Da]	ΔM [ppm]	RT [min]	# Missed Cleavages
	High	ISDDQITDLISK	1	2	1	A0A178UHM0		0	0	0.0172	2.65905	2	1347.71	3.88114	76.8251	0
Q9C5M0	Mitochondrial dicarboxylate/tricarboxylate transporter DTC OS=Arabidopsis thaliana GN=DTC PE=1 SV=1 - [DTC_ARATH]	2.65689	4.03	1	1	1	1	298	31.8912	9.23193
	A2	Sequence	# PSMs	# Proteins	# Protein Groups	Protein Group Accessions	Modifications	ΔCn	q-Value	PEP	XCorr	Charge	MH+ [Da]	ΔM [ppm]	RT [min]	# Missed Cleavages
	High	ISADEGVLALWK	1	1	1	Q9C5M0		0	0	0.01662	2.65689	2	1301.71	3.24933	94.9131	0
Q42472	Glutamate decarboxylase 2 OS=Arabidopsis thaliana GN=GAD2 PE=1 SV=1 - [DCE2_ARATH]	2.63019	3.64	1	1	1	1	494	56.1046	5.40186
	A2	Sequence	# PSMs	# Proteins	# Protein Groups	Protein Group Accessions	Modifications	ΔCn	q-Value	PEP	XCorr	Charge	MH+ [Da]	ΔM [ppm]	RT [min]	# Missed Cleavages
	High	DAAYQIIKDELMLDGNPR	1	1	1	Q42472		0	0	0.03843	2.63019	3	2062.04	3.95063	97.1605	1
Q9FPF0	Protein DJ-1 homolog A OS=Arabidopsis thaliana GN=DJ1A PE=1 SV=1 - [DJ1A_ARATH]	2.62644	3.32	1	1	1	1	392	41.831	5.41455
	A2	Sequence	# PSMs	# Proteins	# Protein Groups	Protein Group Accessions	Modifications	ΔCn	q-Value	PEP	XCorr	Charge	MH+ [Da]	ΔM [ppm]	RT [min]	# Missed Cleavages
	High	LVAEVLLDEVAEK	1	1	1	Q9FPF0		0	0	0.08763	2.62644	2	1427.8	1.51835	97.2304	0
Q56ZZ9	Ferredoxin-NADP+ reductase OS=Arabidopsis thaliana GN=At5g66190 PE=2 SV=1 - [Q56ZZ9_ARATH]	2.62366	33.33	5	1	1	1	30	3.62586	6.55127
	A2	Sequence	# PSMs	# Proteins	# Protein Groups	Protein Group Accessions	Modifications	ΔCn	q-Value	PEP	XCorr	Charge	MH+ [Da]	ΔM [ppm]	RT [min]	# Missed Cleavages
	High	DGIDWLEYKK	1	5	1	Q56ZZ9		0	0	0.0809	2.62366	2	1266.64	1.34205	71.3031	1
Q9FVC4	Aspartate-semialdehyde dehydrogenase (Fragment) OS=Arabidopsis thaliana GN=ASDH PE=2 SV=1 - [Q9FVC4_ARATH]	2.61665	4.12	3	1	1	1	340	36.6196	5.57959
	A2	Sequence	# PSMs	# Proteins	# Protein Groups	Protein Group Accessions	Modifications	ΔCn	q-Value	PEP	XCorr	Charge	MH+ [Da]	ΔM [ppm]	RT [min]	# Missed Cleavages
	High	GAALNAVQIAEMLL	1	3	1	Q9FVC4		0	0	0.1607	2.61665	2	1413.78	4.34962	106.432	0
Q9SUI6	Photosystem I reaction center subunit VI-2, chloroplastic OS=Arabidopsis thaliana GN=PSAH2 PE=2 SV=1 - [PSAH2_ARATH]	2.56065	7.59	2	1	1	1	145	15.2641	9.90576
	A2	Sequence	# PSMs	# Proteins	# Protein Groups	Protein Group Accessions	Modifications	ΔCn	q-Value	PEP	XCorr	Charge	MH+ [Da]	ΔM [ppm]	RT [min]	# Missed Cleavages
	High	FFETFAAPFTK	1	2	1	Q9SUI6		0	0	0.0269	2.56065	2	1305.65	0.618831	91.051	0
Q8LEF5	50S ribosomal protein L27 OS=Arabidopsis thaliana PE=2 SV=1 - [Q8LEF5_ARATH]	2.55924	7.65	3	1	1	1	196	21.5635	9.94971
	A2	Sequence	# PSMs	# Proteins	# Protein Groups	Protein Group Accessions	Modifications	ΔCn	q-Value	PEP	XCorr	Charge	MH+ [Da]	ΔM [ppm]	RT [min]	# Missed Cleavages
	High	IYGDQVAKPGAIIVR	1	3	1	Q8LEF5		0	0	0.02494	2.55924	2	1599.93	2.75873	58.6956	0
A0A178U8W3	Uncharacterized protein OS=Arabidopsis thaliana GN=At5g59950 PE=4 SV=1 - [A0A178U8W3_ARATH]	2.54396	6.18	5	1	1	1	178	18.8753	9.33447
	A2	Sequence	# PSMs	# Proteins	# Protein Groups	Protein Group Accessions	Modifications	ΔCn	q-Value	PEP	XCorr	Charge	MH+ [Da]	ΔM [ppm]	RT [min]	# Missed Cleavages
	High	ELFAEVGELKR	1	5	1	A0A178U8W3		0	0	0.2271	2.54396	2	1290.71	4.97107	66.6463	1
Q93ZE7	AT3g52500/F22O6_120 OS=Arabidopsis thaliana PE=2 SV=1 - [Q93ZE7_ARATH]	2.4715	2.13	3	1	1	1	469	50.8895	8.17725
	A2	Sequence	# PSMs	# Proteins	# Protein Groups	Protein Group Accessions	Modifications	ΔCn	q-Value	PEP	XCorr	Charge	MH+ [Da]	ΔM [ppm]	RT [min]	# Missed Cleavages
	High	TPGLTYTPFR	1	3	1	Q93ZE7		0	0	0.05975	2.4715	2	1152.61	3.88616	68.5889	0
Q9M0F4	Acid phosphatase-like protein OS=Arabidopsis thaliana GN=At4g29270 PE=2 SV=1 - [Q9M0F4_ARATH]	2.4346	3.52	1	1	1	1	256	28.7285	8.52881
	A2	Sequence	# PSMs	# Proteins	# Protein Groups	Protein Group Accessions	Modifications	ΔCn	q-Value	PEP	XCorr	Charge	MH+ [Da]	ΔM [ppm]	RT [min]	# Missed Cleavages
	High	DAGYFGWNR	1	1	1	Q9M0F4		0	0	0.188	2.4346	2	1085.49	5.79681	70.2304	0
A0A1P8BC80	D-aminoacid aminotransferase-like PLP-dependent enzymes superfamily protein OS=Arabidopsis thaliana GN=ADCL PE=4 SV=1 - [A0A1P8BC80_ARATH]	2.41413	4.05	3	1	1	1	296	32.2509	6.23975
	A2	Sequence	# PSMs	# Proteins	# Protein Groups	Protein Group Accessions	Modifications	ΔCn	q-Value	PEP	XCorr	Charge	MH+ [Da]	ΔM [ppm]	RT [min]	# Missed Cleavages
	High	ILIQTVSVSGcR	1	3	1	A0A1P8BC80	C11(Carbamidomethyl)	0	0	0.06635	2.41413	2	1332.74	5.8162	61.5631	0
Q9SAJ4	Phosphoglycerate kinase 3, cytosolic OS=Arabidopsis thaliana GN=PGK3 PE=1 SV=1 - [PGKY3_ARATH]	2.41407	4.24	4	1	1	1	401	42.1054	5.68115
	A2	Sequence	# PSMs	# Proteins	# Protein Groups	Protein Group Accessions	Modifications	ΔCn	q-Value	PEP	XCorr	Charge	MH+ [Da]	ΔM [ppm]	RT [min]	# Missed Cleavages
	High	GVTTIIGGGDSVAAVEK	1	4	1	Q9SAJ4		0	0	0.01974	2.41407	2	1573.84	-0.286092	65.2184	0
A0A178VCS9	TCTP OS=Arabidopsis thaliana GN=AXX17_At3g17520 PE=3 SV=1 - [A0A178VCS9_ARATH]	2.38343	5.36	2	1	1	1	168	18.8685	4.64014
	A2	Sequence	# PSMs	# Proteins	# Protein Groups	Protein Group Accessions	Modifications	ΔCn	q-Value	PEP	XCorr	Charge	MH+ [Da]	ΔM [ppm]	RT [min]	# Missed Cleavages
	High	VVDIVDTFR	1	2	1	A0A178VCS9		0	0	0.1066	2.38343	2	1063.58	3.90544	74.9767	0
A0A178WLU9	PMEAMT OS=Arabidopsis thaliana GN=AXX17_At1g42710 PE=4 SV=1 - [A0A178WLU9_ARATH]	2.36905	7.79	3	2	2	2	475	53.9837	5.17334
	A2	Sequence	# PSMs	# Proteins	# Protein Groups	Protein Group Accessions	Modifications	ΔCn	q-Value	PEP	XCorr	Charge	MH+ [Da]	ΔM [ppm]	RT [min]	# Missed Cleavages
	High	VFGEGYVSTGGFETTK	1	3	1	A0A178WLU9		0	0	0.06051	2.36905	2	1678.77	-13.6066	70.7217	0
	High	DAGFDDVIAEDRTDQFVQVLR	1	3	1	A0A178WLU9		0	0	0.3094	1.93763	3	2409.18	6.47095	97.4946	1
A0A178W293	YLS5 OS=Arabidopsis thaliana GN=AXX17_At2g35760 PE=4 SV=1 - [A0A178W293_ARATH]	2.35038	2.51	2	1	1	1	398	42.7026	5.09717
	A2	Sequence	# PSMs	# Proteins	# Protein Groups	Protein Group Accessions	Modifications	ΔCn	q-Value	PEP	XCorr	Charge	MH+ [Da]	ΔM [ppm]	RT [min]	# Missed Cleavages
	High	LLLAATGVLK	1	2	1	A0A178W293		0	0	0.1066	2.35038	2	998.666	4.61877	74.5656	0
Q56Z01	Cytochrome b-c1 complex subunit Rieske, mitochondrial (Fragment) OS=Arabidopsis thaliana GN=At5g13440 PE=2 SV=1 - [Q56Z01_ARATH]	2.33806	10.56	6	1	1	1	180	20.0073	7.82568
	A2	Sequence	# PSMs	# Proteins	# Protein Groups	Protein Group Accessions	Modifications	ΔCn	q-Value	PEP	XCorr	Charge	MH+ [Da]	ΔM [ppm]	RT [min]	# Missed Cleavages
	High	LANSVDVGSLRDPQEDSVR	1	6	1	Q56Z01		0	0	0.1106	2.33806	3	2057.03	3.45247	57.7004	1
Q94F10	Putative uncharacterized protein OS=Arabidopsis thaliana GN=At1g74730 PE=1 SV=1 - [Q94F10_ARATH]	2.32203	6.57	1	1	1	1	198	20.7224	9.30518
	A2	Sequence	# PSMs	# Proteins	# Protein Groups	Protein Group Accessions	Modifications	ΔCn	q-Value	PEP	XCorr	Charge	MH+ [Da]	ΔM [ppm]	RT [min]	# Missed Cleavages
	High	AEGLGLTLSSLEK	1	1	1	Q94F10		0	0	0.03138	2.32203	2	1317.74	9.19415	81.3322	0
F4J4S1	Threonine aldolase 2 OS=Arabidopsis thaliana GN=THA2 PE=4 SV=1 - [F4J4S1_ARATH]	2.29504	3.95	3	1	1	1	354	38.099	6.59521
	A2	Sequence	# PSMs	# Proteins	# Protein Groups	Protein Group Accessions	Modifications	ΔCn	q-Value	PEP	XCorr	Charge	MH+ [Da]	ΔM [ppm]	RT [min]	# Missed Cleavages
	High	GIGAPVGSVIVGSK	1	3	1	F4J4S1		0	0	0.0645	2.29504	2	1240.73	4.49225	62.0484	0
A0A1P8BFB3	P-loop containing nucleoside triphosphate hydrolases superfamily protein OS=Arabidopsis thaliana GN=MDC12.8 PE=1 SV=1 - [A0A1P8BFB3_ARATH]	2.20666	2.28	4	1	1	1	482	52.9039	9.17334
	A2	Sequence	# PSMs	# Proteins	# Protein Groups	Protein Group Accessions	Modifications	ΔCn	q-Value	PEP	XCorr	Charge	MH+ [Da]	ΔM [ppm]	RT [min]	# Missed Cleavages
	High	GVEIVIATPGR	1	4	1	A0A1P8BFB3		0	0	0.06855	2.20666	2	1111.66	7.76854	62.8987	0
F4K410	Putative elongation factor TypA-like SVR3, chloroplastic OS=Arabidopsis thaliana GN=SVR3 PE=1 SV=1 - [SVR3_ARATH]	2.1561	2.67	2	1	1	1	675	74.2684	7.25439
	A2	Sequence	# PSMs	# Proteins	# Protein Groups	Protein Group Accessions	Modifications	ΔCn	q-Value	PEP	XCorr	Charge	MH+ [Da]	ΔM [ppm]	RT [min]	# Missed Cleavages
	High	VNIIDTPGHSDFGGEVER	1	2	1	F4K410		0	0	0.0685	2.1561	3	1941.94	5.35269	63.0422	0
A0A178W7I8	PSAG OS=Arabidopsis thaliana GN=AXX17_At1g50290 PE=4 SV=1 - [A0A178W7I8_ARATH]	2.1499	5	2	1	1	1	160	17.1049	9.56885
	A2	Sequence	# PSMs	# Proteins	# Protein Groups	Protein Group Accessions	Modifications	ΔCn	q-Value	PEP	XCorr	Charge	MH+ [Da]	ΔM [ppm]	RT [min]	# Missed Cleavages
	High	FVFFNFQR	1	2	1	A0A178W7I8		0	0	0.1565	2.1499	2	1104.57	4.39911	95.9301	0
O23553	Beta-amylase 3, chloroplastic OS=Arabidopsis thaliana GN=BAM3 PE=1 SV=3 - [BAM3_ARATH]	2.14017	2.55	1	1	1	1	548	61.3139	7.04932
	A2	Sequence	# PSMs	# Proteins	# Protein Groups	Protein Group Accessions	Modifications	ΔCn	q-Value	PEP	XCorr	Charge	MH+ [Da]	ΔM [ppm]	RT [min]	# Missed Cleavages
	High	YDSSAFGQVVATNR	1	1	1	O23553		0	0	0.09327	2.14017	2	1514.73	7.48482	60.6927	0
Q9C514	40S ribosomal protein S7-1 OS=Arabidopsis thaliana GN=RPS7A PE=2 SV=1 - [RS71_ARATH]	2.1106	4.71	1	1	1	1	191	21.909	9.80322
	A2	Sequence	# PSMs	# Proteins	# Protein Groups	Protein Group Accessions	Modifications	ΔCn	q-Value	PEP	XCorr	Charge	MH+ [Da]	ΔM [ppm]	RT [min]	# Missed Cleavages
	High	AIVVNVPYR	1	1	1	Q9C514		0	0	0.2279	2.1106	2	1030.61	6.0275	61.7529	0
O04603	50S ribosomal protein L5, chloroplastic OS=Arabidopsis thaliana GN=RPL5 PE=2 SV=1 - [RK5_ARATH]	2.10928	4.58	1	1	1	1	262	28.3261	9.99365
	A2	Sequence	# PSMs	# Proteins	# Protein Groups	Protein Group Accessions	Modifications	ΔCn	q-Value	PEP	XCorr	Charge	MH+ [Da]	ΔM [ppm]	RT [min]	# Missed Cleavages
	High	DIALITGQKPIK	1	1	1	O04603		0	0	0.1822	2.10928	2	1296.8	5.07583	59.7373	0
Q0WR87	Molybdopterin biosynthesis CNX1 protein OS=Arabidopsis thaliana GN=At5g20990 PE=2 SV=1 - [Q0WR87_ARATH]	2.10019	4.38	3	1	1	1	297	31.7643	6.04932
	A2	Sequence	# PSMs	# Proteins	# Protein Groups	Protein Group Accessions	Modifications	ΔCn	q-Value	PEP	XCorr	Charge	MH+ [Da]	ΔM [ppm]	RT [min]	# Missed Cleavages
	High	VVATAVVPDEVER	1	3	1	Q0WR87		0	0	0.03138	2.10019	2	1383.76	6.05012	55.6864	0
A8MS03	Ribosomal protein S6 OS=Arabidopsis thaliana GN=RPS6 PE=1 SV=1 - [A8MS03_ARATH]	2.07884	4.79	5	1	1	1	188	21.3811	11.4585
	A2	Sequence	# PSMs	# Proteins	# Protein Groups	Protein Group Accessions	Modifications	ΔCn	q-Value	PEP	XCorr	Charge	MH+ [Da]	ΔM [ppm]	RT [min]	# Missed Cleavages
	High	LVTPLTLQR	1	5	1	A8MS03		0	0	0.276	2.07884	2	1040.65	4.44453	65.4477	0
P49689	40S ribosomal protein S30 OS=Arabidopsis thaliana GN=RPS30A PE=3 SV=3 - [RS30_ARATH]	2.07446	16.13	1	1	1	1	62	6.88293	12.2349
	A2	Sequence	# PSMs	# Proteins	# Protein Groups	Protein Group Accessions	Modifications	ΔCn	q-Value	PEP	XCorr	Charge	MH+ [Da]	ΔM [ppm]	RT [min]	# Missed Cleavages
	High	FVTAVVGFGK	1	1	1	P49689		0	0	0.09287	2.07446	2	1024.59	4.44521	69.1382	0
B9DFK9	AT4G00660 protein (Fragment) OS=Arabidopsis thaliana GN=At4g00660 PE=2 SV=1 - [B9DFK9_ARATH]	2.04119	5.08	2	1	1	1	374	42.7653	7.43018
	A2	Sequence	# PSMs	# Proteins	# Protein Groups	Protein Group Accessions	Modifications	ΔCn	q-Value	PEP	XCorr	Charge	MH+ [Da]	ΔM [ppm]	RT [min]	# Missed Cleavages
	High	SGRFGHLGLAVNLITYEDR	1	2	1	B9DFK9		0	0.007	0.4371	2.04119	2	2118.13	7.96594	107.304	1
A0A178VLD1	SBPASE OS=Arabidopsis thaliana GN=AXX17_At3g50430 PE=3 SV=1 - [A0A178VLD1_ARATH]	2.0374	7.89	2	2	2	3	393	42.3545	6.56592
	A2	Sequence	# PSMs	# Proteins	# Protein Groups	Protein Group Accessions	Modifications	ΔCn	q-Value	PEP	XCorr	Charge	MH+ [Da]	ΔM [ppm]	RT [min]	# Missed Cleavages
	High	YTGGMVPDVNQIIVK	1	2	1	A0A178VLD1		0	0	0.1251	2.0374	2	1633.87	4.0986	81.0029	0
	High	TIINLDDRTQVAYGSK	2	2	1	A0A178VLD1		0	0	0.1309	1.57567	3	1793.95	6.38058	60.4311	1
A0A178V5S3	Uncharacterized protein OS=Arabidopsis thaliana GN=AXX17_At3g00660 PE=3 SV=1 - [A0A178V5S3_ARATH]	2.01403	2.82	12	1	1	2	426	47.1865	10.2866
	A2	Sequence	# PSMs	# Proteins	# Protein Groups	Protein Group Accessions	Modifications	ΔCn	q-Value	PEP	XCorr	Charge	MH+ [Da]	ΔM [ppm]	RT [min]	# Missed Cleavages
	High	TPVLVATDVAAR	2	12	1	A0A178V5S3		0	0	0.08849	2.01403	2	1212.7	2.93435	56.8629	0
A0A178WFU8	TIC110 OS=Arabidopsis thaliana GN=AXX17_At1g06570 PE=4 SV=1 - [A0A178WFU8_ARATH]	1.91938	1.48	2	1	1	1	1016	112.048	5.97314
	A2	Sequence	# PSMs	# Proteins	# Protein Groups	Protein Group Accessions	Modifications	ΔCn	q-Value	PEP	XCorr	Charge	MH+ [Da]	ΔM [ppm]	RT [min]	# Missed Cleavages
	High	DAISSGVDGYDAETR	1	2	1	A0A178WFU8		0	0	0.02971	1.91938	2	1555.69	1.28124	54.3143	0
Q593H7	60S ribosomal protein L23 (Fragment) OS=Arabidopsis thaliana GN=RPL23A PE=3 SV=1 - [Q593H7_ARATH]	1.87923	11.11	4	1	1	1	72	8.08249	10.6235
	A2	Sequence	# PSMs	# Proteins	# Protein Groups	Protein Group Accessions	Modifications	ΔCn	q-Value	PEP	XCorr	Charge	MH+ [Da]	ΔM [ppm]	RT [min]	# Missed Cleavages
	High	NLYIISVK	1	4	1	Q593H7		0	0.009	0.465	1.87923	2	949.572	0.623358	69.8214	0
P56792	50S ribosomal protein L14, chloroplastic OS=Arabidopsis thaliana GN=rpl14 PE=3 SV=1 - [RK14_ARATH]	1.8709	13.11	1	1	1	1	122	13.5733	9.29053
	A2	Sequence	# PSMs	# Proteins	# Protein Groups	Protein Group Accessions	Modifications	ΔCn	q-Value	PEP	XCorr	Charge	MH+ [Da]	ΔM [ppm]	RT [min]	# Missed Cleavages
	High	YDDNAAVVIDQEGNPK	1	1	1	P56792		0	0	0.08358	1.8709	2	1747.82	6.28045	54.6725	0
A0A178VAD3	Uncharacterized protein OS=Arabidopsis thaliana GN=AXX17_At3g31480 PE=4 SV=1 - [A0A178VAD3_ARATH]	1.86032	3.27	1	1	1	1	336	36.4874	9.05615
	A2	Sequence	# PSMs	# Proteins	# Protein Groups	Protein Group Accessions	Modifications	ΔCn	q-Value	PEP	XCorr	Charge	MH+ [Da]	ΔM [ppm]	RT [min]	# Missed Cleavages
	High	DVSAFIMNLEK	1	1	1	A0A178VAD3		0	0.001	0.3557	1.86032	2	1266.64	0.20765	57.8228	0
A0A178UL90	Glucose-1-phosphate adenylyltransferase OS=Arabidopsis thaliana GN=AXX17_At5g19100 PE=3 SV=1 - [A0A178UL90_ARATH]	1.85862	2.87	2	1	1	1	522	57.6526	7.91357
	A2	Sequence	# PSMs	# Proteins	# Protein Groups	Protein Group Accessions	Modifications	ΔCn	q-Value	PEP	XCorr	Charge	MH+ [Da]	ΔM [ppm]	RT [min]	# Missed Cleavages
	High	NVIIANSEGIQEADR	1	2	1	A0A178UL90		0	0	0.155	1.85862	2	1628.83	4.55856	56.3995	0
Q42184	TAT-binding protein homologue (Fragment) OS=Arabidopsis thaliana PE=2 SV=1 - [Q42184_ARATH]	1.85618	10.17	15	1	1	1	118	13.0305	5.85889
	A2	Sequence	# PSMs	# Proteins	# Protein Groups	Protein Group Accessions	Modifications	ΔCn	q-Value	PEP	XCorr	Charge	MH+ [Da]	ΔM [ppm]	RT [min]	# Missed Cleavages
	High	GVLLYGPPGTGK	1	15	1	Q42184		0	0	0.2702	1.85618	2	1158.66	5.89098	61.6527	0
A0A178UPV6	MAM1 OS=Arabidopsis thaliana GN=AXX17_At5g22510 PE=3 SV=1 - [A0A178UPV6_ARATH]	1.84459	2.57	3	1	1	1	506	55.1954	6.90283
	A2	Sequence	# PSMs	# Proteins	# Protein Groups	Protein Group Accessions	Modifications	ΔCn	q-Value	PEP	XCorr	Charge	MH+ [Da]	ΔM [ppm]	RT [min]	# Missed Cleavages
	High	ALVTSSDEISLEK	1	3	1	A0A178UPV6		0	0	0.2349	1.84459	2	1391.74	9.74071	61.4541	0
Q56YU8	DNA glycosylase superfamily protein OS=Arabidopsis thaliana GN=At1g19480 PE=2 SV=1 - [Q56YU8_ARATH]	1.80743	7.43	5	2	2	2	377	41.3402	7.26904
	A2	Sequence	# PSMs	# Proteins	# Protein Groups	Protein Group Accessions	Modifications	ΔCn	q-Value	PEP	XCorr	Charge	MH+ [Da]	ΔM [ppm]	RT [min]	# Missed Cleavages
	High	TPFLALIR	1	5	1	Q56YU8		0	0	0.2707	1.80743	2	930.58	3.05439	86.7951	0
	High	RITELGNVSSPPSKIPLRPR	1	5	1	Q56YU8		0	0.001	0.3392	1.54734	4	2217.29	3.80514	56.1256	2
P29197	Chaperonin CPN60, mitochondrial OS=Arabidopsis thaliana GN=CPN60 PE=1 SV=2 - [CH60A_ARATH]	1.76972	1.73	4	1	1	1	577	61.2422	5.78271
	A2	Sequence	# PSMs	# Proteins	# Protein Groups	Protein Group Accessions	Modifications	ΔCn	q-Value	PEP	XCorr	Charge	MH+ [Da]	ΔM [ppm]	RT [min]	# Missed Cleavages
	High	GVEDLADAVK	1	4	1	P29197		0	0	0.04427	1.76972	2	1016.53	6.53992	59.5096	0
Q9SSS9	ATP synthase subunit delta, chloroplastic OS=Arabidopsis thaliana GN=ATPD PE=1 SV=1 - [ATPD_ARATH]	1.75908	4.7	1	1	1	1	234	25.6527	9.05615
	A2	Sequence	# PSMs	# Proteins	# Protein Groups	Protein Group Accessions	Modifications	ΔCn	q-Value	PEP	XCorr	Charge	MH+ [Da]	ΔM [ppm]	RT [min]	# Missed Cleavages
	High	LEAPQLAQIAK	1	1	1	Q9SSS9		0	0	0.04441	1.75908	2	1181.7	5.56054	65.4058	0
A0A1I9LSB4	Ribosomal L29 family protein OS=Arabidopsis thaliana GN=At3g55170 PE=3 SV=1 - [A0A1I9LSB4_ARATH]	1.70431	8.91	7	1	1	1	101	11.4908	11.3413
	A2	Sequence	# PSMs	# Proteins	# Protein Groups	Protein Group Accessions	Modifications	ΔCn	q-Value	PEP	XCorr	Charge	MH+ [Da]	ΔM [ppm]	RT [min]	# Missed Cleavages
	High	LLPLDLRPK	1	7	1	A0A1I9LSB4		0	0	0.3087	1.70431	2	1064.69	4.09324	65.5011	0
Q9LT39	Leucine-rich repeat (LRR) family protein OS=Arabidopsis thaliana GN=At3g20820 PE=2 SV=1 - [Q9LT39_ARATH]	1.70158	2.74	1	1	1	1	365	39.8366	8.41162
	A2	Sequence	# PSMs	# Proteins	# Protein Groups	Protein Group Accessions	Modifications	ΔCn	q-Value	PEP	XCorr	Charge	MH+ [Da]	ΔM [ppm]	RT [min]	# Missed Cleavages
	High	IPESLTNIYR	1	1	1	Q9LT39		0	0	0.2433	1.70158	2	1205.65	0.516293	66.3321	0
A0A178WFV0	Uncharacterized protein OS=Arabidopsis thaliana GN=AXX17_At1g41610 PE=4 SV=1 - [A0A178WFV0_ARATH]	1.70108	29.87	1	1	1	1	77	8.30858	9.979
	A2	Sequence	# PSMs	# Proteins	# Protein Groups	Protein Group Accessions	Modifications	ΔCn	q-Value	PEP	XCorr	Charge	MH+ [Da]	ΔM [ppm]	RT [min]	# Missed Cleavages
	High	LLATRIDMTIDcLVPSIAASQAR	1	1	1	A0A178WFV0	C12(Carbamidomethyl)	0	0.008	0.4513	1.70108	2	2515.34	1.44816	100.393	1
B3H4S6	Dicarboxylate transporter 1 OS=Arabidopsis thaliana GN=DiT1 PE=4 SV=1 - [B3H4S6_ARATH]	1.68271	1.8	2	1	1	1	556	58.9888	9.72998
	A2	Sequence	# PSMs	# Proteins	# Protein Groups	Protein Group Accessions	Modifications	ΔCn	q-Value	PEP	XCorr	Charge	MH+ [Da]	ΔM [ppm]	RT [min]	# Missed Cleavages
	High	AGGIFLPLVK	1	2	1	B3H4S6		0	0.001	0.3352	1.68271	2	1014.64	4.21067	87.4152	0
B9DI56	AT3G47520 protein (Fragment) OS=Arabidopsis thaliana GN=At3g47520 PE=2 SV=1 - [B9DI56_ARATH]	1.62931	5.8	8	1	1	1	207	21.8797	5.46533
	A2	Sequence	# PSMs	# Proteins	# Protein Groups	Protein Group Accessions	Modifications	ΔCn	q-Value	PEP	XCorr	Charge	MH+ [Da]	ΔM [ppm]	RT [min]	# Missed Cleavages
	High	KLFGVTTLDVVR	1	8	1	B9DI56		0	0.002	0.3706	1.62931	2	1347.8	1.95898	74.9902	1
B3H581	DEGP protease 2 OS=Arabidopsis thaliana GN=DEG2 PE=4 SV=1 - [B3H581_ARATH]	1.61187	1.98	2	1	1	1	606	66.632	5.94775
	A2	Sequence	# PSMs	# Proteins	# Protein Groups	Protein Group Accessions	Modifications	ΔCn	q-Value	PEP	XCorr	Charge	MH+ [Da]	ΔM [ppm]	RT [min]	# Missed Cleavages
	High	IHDASFLNAVVK	1	2	1	B3H581		0	0	0.1689	1.61187	2	1313.73	4.71429	67.2464	0
Q9M2Y8	1-aminocyclopropane-1-carboxylate synthase 9 OS=Arabidopsis thaliana GN=ACS9 PE=1 SV=1 - [1A19_ARATH]	0	7.23	1	1	1	1	470	53.136	7.15186
	A2	Sequence	# PSMs	# Proteins	# Protein Groups	Protein Group Accessions	Modifications	ΔCn	q-Value	PEP	XCorr	Charge	MH+ [Da]	ΔM [ppm]	RT [min]	# Missed Cleavages
	High	LNISPGSScHcTEPGWFRVcFANmSEDTLDLAmK	1	1	1	Q9M2Y8	C9(Carbamidomethyl); C11(Carbamidomethyl); C20(Carbamidomethyl); M24(Oxidation); M33(Oxidation)	0	0.008	0.4463	0.248333	3	3962.72	-0.682509	52.1729	1
Q8LFC0	Isocitrate dehydrogenase [NAD] regulatory subunit 1, mitochondrial OS=Arabidopsis thaliana GN=IDH1 PE=1 SV=2 - [IDH1_ARATH]	0	4.09	1	1	1	1	367	39.6015	8.1333
	A2	Sequence	# PSMs	# Proteins	# Protein Groups	Protein Group Accessions	Modifications	ΔCn	q-Value	PEP	XCorr	Charge	MH+ [Da]	ΔM [ppm]	RT [min]	# Missed Cleavages
	High	TPVGGGVSSLNVQLR	1	1	1	Q8LFC0		0	0	0.2599	1.00017	2	1483.83	2.9685	65.9468	0
Q93VI4	Polyadenylate-binding protein 1 OS=Arabidopsis thaliana GN=PABN1 PE=1 SV=1 - [PABN1_ARATH]	0	10.13	1	1	1	1	227	25.6553	4.88135
	A2	Sequence	# PSMs	# Proteins	# Protein Groups	Protein Group Accessions	Modifications	ΔCn	q-Value	PEP	XCorr	Charge	MH+ [Da]	ΔM [ppm]	RT [min]	# Missed Cleavages
	High	DMGASQDPSGGVSAAEKEEVDSR	1	1	1	Q93VI4		0	0	0.1159	1.32754	3	2322.02	4.18349	50.8886	1
P46286	60S ribosomal protein L8-1 OS=Arabidopsis thaliana GN=RPL8A PE=1 SV=2 - [RL81_ARATH]	0	7.36	1	1	1	1	258	27.8418	10.9019
	A2	Sequence	# PSMs	# Proteins	# Protein Groups	Protein Group Accessions	Modifications	ΔCn	q-Value	PEP	XCorr	Charge	MH+ [Da]	ΔM [ppm]	RT [min]	# Missed Cleavages
	High	ASGDYAIVIAHNPDSDTTR	1	1	1	P46286		0	0.003	0.3928	0.879027	2	2002.96	7.63284	56.7258	0
P56801	30S ribosomal protein S8, chloroplastic OS=Arabidopsis thaliana GN=rps8 PE=3 SV=1 - [RR8_ARATH]	0	8.96	1	1	1	1	134	15.4696	10.9312
	A2	Sequence	# PSMs	# Proteins	# Protein Groups	Protein Group Accessions	Modifications	ΔCn	q-Value	PEP	XCorr	Charge	MH+ [Da]	ΔM [ppm]	RT [min]	# Missed Cleavages
	High	IGSTNITESIVK	1	1	1	P56801		0	0	0.2633	1.46868	2	1261.71	5.33346	59.5558	0
O64782	G-type lectin S-receptor-like serine/threonine-protein kinase SD1-29 OS=Arabidopsis thaliana GN=SD129 PE=1 SV=1 - [SD129_ARATH]	0	3.35	1	1	1	1	805	89.8391	7.89893
	A2	Sequence	# PSMs	# Proteins	# Protein Groups	Protein Group Accessions	Modifications	ΔCn	q-Value	PEP	XCorr	Charge	MH+ [Da]	ΔM [ppm]	RT [min]	# Missed Cleavages
	High	AFTSNKcHAELLDTGNFVVIDDVSGNK	1	1	1	O64782	C7(Carbamidomethyl)	0	0.007	0.4369	0.245	3	2951.41	-3.49152	44.9175	1
P37107	Signal recognition particle 54 kDa protein, chloroplastic OS=Arabidopsis thaliana GN=FFC PE=1 SV=1 - [SR54C_ARATH]	0	1.42	1	1	1	1	564	61.1932	9.43701
	A2	Sequence	# PSMs	# Proteins	# Protein Groups	Protein Group Accessions	Modifications	ΔCn	q-Value	PEP	XCorr	Charge	MH+ [Da]	ΔM [ppm]	RT [min]	# Missed Cleavages
	High	FDFNDFLK	1	1	1	P37107		0	0.001	0.3441	1.51525	2	1045.5	4.64893	97.9557	0
Q9ZVL6	UPF0603 protein At1g54780, chloroplastic OS=Arabidopsis thaliana GN=At1g54780 PE=1 SV=1 - [U603_ARATH]	0	5.96	1	1	1	1	285	31.1195	8.83643
	A2	Sequence	# PSMs	# Proteins	# Protein Groups	Protein Group Accessions	Modifications	ΔCn	q-Value	PEP	XCorr	Charge	MH+ [Da]	ΔM [ppm]	RT [min]	# Missed Cleavages
	High	LVAAIDGQPDPGGPTVK	1	1	1	Q9ZVL6		0	0.006	0.4274	1.54788	2	1634.88	3.66735	56.007	0
Q9M2X9	At3g49790 OS=Arabidopsis thaliana GN=T16K5.140 PE=2 SV=1 - [Q9M2X9_ARATH]	0	7.38	1	1	1	1	366	40.3142	9.5542
	A2	Sequence	# PSMs	# Proteins	# Protein Groups	Protein Group Accessions	Modifications	ΔCn	q-Value	PEP	XCorr	Charge	MH+ [Da]	ΔM [ppm]	RT [min]	# Missed Cleavages
	High	ASRKPVQLNRSSScQDSSQTLTVGSTK	1	1	1	Q9M2X9	C14(Carbamidomethyl)	0	0.005	0.4198	1.40241	2	2922.49	6.97921	108.016	2
Q4V3D1	At1g48620 OS=Arabidopsis thaliana GN=HON5 PE=1 SV=1 - [Q4V3D1_ARATH]	0	6.26	3	1	1	1	479	51.3598	9.80322
	A2	Sequence	# PSMs	# Proteins	# Protein Groups	Protein Group Accessions	Modifications	ΔCn	q-Value	PEP	XCorr	Charge	MH+ [Da]	ΔM [ppm]	RT [min]	# Missed Cleavages
	High	RVDAGGASSVAPPPPPPTNVESGGEEVAVK	1	3	1	Q4V3D1		0	0	0.2585	1.86199	3	2871.47	6.54612	56.1121	1
F4IX01	Plant/protein OS=Arabidopsis thaliana GN=At3g61870 PE=4 SV=1 - [F4IX01_ARATH]	0	11.81	2	1	1	1	254	27.7868	9.36377
	A2	Sequence	# PSMs	# Proteins	# Protein Groups	Protein Group Accessions	Modifications	ΔCn	q-Value	PEP	XCorr	Charge	MH+ [Da]	ΔM [ppm]	RT [min]	# Missed Cleavages
	High	QLKPTPVSPDGSTAVDSSSPPSTTELQIQR	1	2	1	F4IX01		0	0	0.2402	1.0357	3	3123.6	7.69178	62.7502	0
F4K1S8	Translation protein SH3-like family protein OS=Arabidopsis thaliana GN=RPL24 PE=4 SV=1 - [F4K1S8_ARATH]	0	8.38	2	1	1	1	179	19.7407	9.70068
	A2	Sequence	# PSMs	# Proteins	# Protein Groups	Protein Group Accessions	Modifications	ΔCn	q-Value	PEP	XCorr	Charge	MH+ [Da]	ΔM [ppm]	RT [min]	# Missed Cleavages
	High	IEAPIHSSNVMLYSK	1	2	1	F4K1S8		0	0.002	0.3776	1.25295	2	1688.87	3.34976	61.4189	0
Q3ECU3	AT hook motif-containing protein OS=Arabidopsis thaliana GN=At1g48610 PE=1 SV=1 - [Q3ECU3_ARATH]	0	17.68	2	2	2	3	198	20.196	11.605
	A2	Sequence	# PSMs	# Proteins	# Protein Groups	Protein Group Accessions	Modifications	ΔCn	q-Value	PEP	XCorr	Charge	MH+ [Da]	ΔM [ppm]	RT [min]	# Missed Cleavages
	High	KDDVAAATVPAETVVAPAK	2	2	1	Q3ECU3		0	0	0.1516	1.82369	3	1853.01	4.79753	53.1585	1
	High	NVAQAVPSTSVAAAVK	1	2	1	Q3ECU3		0	0.007	0.4451	1.07849	2	1512.85	6.26003	54.303	0
A8MQH1	Inorganic H pyrophosphatase family protein OS=Arabidopsis thaliana GN=AVP1 PE=1 SV=1 - [A8MQH1_ARATH]	0	2.49	3	1	1	1	642	67.6628	5.17334
	A2	Sequence	# PSMs	# Proteins	# Protein Groups	Protein Group Accessions	Modifications	ΔCn	q-Value	PEP	XCorr	Charge	MH+ [Da]	ΔM [ppm]	RT [min]	# Missed Cleavages
	High	TDALDAAGNTTAAIGK	1	3	1	A8MQH1		0	0	0.05667	1.52446	2	1489.76	7.17972	55.3663	0
F4JBY2	Transketolase OS=Arabidopsis thaliana GN=AtTKL1 PE=1 SV=1 - [F4JBY2_ARATH]	0	2.84	2	1	1	1	740	79.7892	6.43018
	A2	Sequence	# PSMs	# Proteins	# Protein Groups	Protein Group Accessions	Modifications	ΔCn	q-Value	PEP	XCorr	Charge	MH+ [Da]	ΔM [ppm]	RT [min]	# Missed Cleavages
	High	VVPGFLGGSADLASSNMTLLK	1	2	1	F4JBY2		0	0	0.3334	1.8409	3	2077.12	8.71102	100.643	0
Q9LRY2	Uncharacterized protein OS=Arabidopsis thaliana PE=4 SV=1 - [Q9LRY2_ARATH]	0	2.75	3	1	1	1	545	61.8233	10.0083
	A2	Sequence	# PSMs	# Proteins	# Protein Groups	Protein Group Accessions	Modifications	ΔCn	q-Value	PEP	XCorr	Charge	MH+ [Da]	ΔM [ppm]	RT [min]	# Missed Cleavages
	High	TKIAAGAVLPHEIIR	1	3	1	Q9LRY2		0	0.008	0.448	0.492501	3	1588.98	15.3917	36.2015	1
Q9C953	Putative uncharacterized protein T7P1.14 OS=Arabidopsis thaliana GN=T7P1.14 PE=4 SV=1 - [Q9C953_ARATH]	0	0.92	1	1	1	1	974	111.589	5.33838
	A2	Sequence	# PSMs	# Proteins	# Protein Groups	Protein Group Accessions	Modifications	ΔCn	q-Value	PEP	XCorr	Charge	MH+ [Da]	ΔM [ppm]	RT [min]	# Missed Cleavages
	High	YEEIVKQER	1	1	1	Q9C953		0	0.009	0.465	1.43424	2	1193.62	5.02388	57	1
Q84WI8	NADP-specific glutatamate dehydrogenase, putative OS=Arabidopsis thaliana GN=At1g51720 PE=2 SV=1 - [Q84WI8_ARATH]	0	4.19	6	1	1	1	406	45.9099	7.31299
	A2	Sequence	# PSMs	# Proteins	# Protein Groups	Protein Group Accessions	Modifications	ΔCn	q-Value	PEP	XCorr	Charge	MH+ [Da]	ΔM [ppm]	RT [min]	# Missed Cleavages
	High	HmVLVSDLPSEDQDISK	1	6	1	Q84WI8	M2(Oxidation)	0	0.002	0.3677	0.864038	3	1928.92	-1.41309	52.9765	0
Q9SRW6	F20H23.6 protein OS=Arabidopsis thaliana GN=F20H23.6 PE=4 SV=1 - [Q9SRW6_ARATH]	0	9.45	4	1	1	1	201	21.5748	5.87158
	A2	Sequence	# PSMs	# Proteins	# Protein Groups	Protein Group Accessions	Modifications	ΔCn	q-Value	PEP	XCorr	Charge	MH+ [Da]	ΔM [ppm]	RT [min]	# Missed Cleavages
	High	ITLHGDAVLVSEKDQAAVR	1	4	1	Q9SRW6		0	0	0.3207	1.16953	4	2022.11	4.09997	56.6671	1
Q8L797	At5g09320 OS=Arabidopsis thaliana GN=At5g09315 PE=2 SV=1 - [Q8L797_ARATH]	0	7.25	3	1	1	1	262	29.8685	7.25439
	A2	Sequence	# PSMs	# Proteins	# Protein Groups	Protein Group Accessions	Modifications	ΔCn	q-Value	PEP	XCorr	Charge	MH+ [Da]	ΔM [ppm]	RT [min]	# Missed Cleavages
	High	VLVLGLESNGEMGLSAIVR	1	3	1	Q8L797		0	0.007	0.4327	1.24586	2	1957.09	3.92526	108.201	0
A0A178UYS9	PMSR4 OS=Arabidopsis thaliana GN=AXX17_At4g29030 PE=3 SV=1 - [A0A178UYS9_ARATH]	0	3.88	2	1	1	2	258	28.5983	8.73389
	A2	Sequence	# PSMs	# Proteins	# Protein Groups	Protein Group Accessions	Modifications	ΔCn	q-Value	PEP	XCorr	Charge	MH+ [Da]	ΔM [ppm]	RT [min]	# Missed Cleavages
	High	IVTEILPATK	2	2	1	A0A178UYS9		0	0	0.1198	1.55551	2	1084.67	6.42518	58.3133	0
Q56WI6	Putative methionyl-tRNA synthetase (Fragment) OS=Arabidopsis thaliana GN=At2g40660 PE=2 SV=1 - [Q56WI6_ARATH]	0	13.22	3	1	1	1	121	12.8457	8.26514
	A2	Sequence	# PSMs	# Proteins	# Protein Groups	Protein Group Accessions	Modifications	ΔCn	q-Value	PEP	XCorr	Charge	MH+ [Da]	ΔM [ppm]	RT [min]	# Missed Cleavages
	High	ITPGLYTDENGVATYK	1	3	1	Q56WI6		0	0	0.2764	1.54957	2	1741.89	12.0216	62.7053	0
A5YVT9	Putative uncharacterized protein (Fragment) OS=Arabidopsis thaliana PE=3 SV=1 - [A5YVT9_ARATH]	0	18.18	4	1	1	1	88	9.92797	7.43018
	A2	Sequence	# PSMs	# Proteins	# Protein Groups	Protein Group Accessions	Modifications	ΔCn	q-Value	PEP	XCorr	Charge	MH+ [Da]	ΔM [ppm]	RT [min]	# Missed Cleavages
	High	LLDSHLIPSAGASESK	1	4	1	A5YVT9		0	0	0.2528	1.25198	2	1624.87	7.6766	60.1061	0
A0A178WGH2	PSBR OS=Arabidopsis thaliana GN=AXX17_At1g73790 PE=4 SV=1 - [A0A178WGH2_ARATH]	0	20.78	3	1	1	1	77	8.0053	10.5063
	A2	Sequence	# PSMs	# Proteins	# Protein Groups	Protein Group Accessions	Modifications	ΔCn	q-Value	PEP	XCorr	Charge	MH+ [Da]	ΔM [ppm]	RT [min]	# Missed Cleavages
	High	IKTDKPFGINGSMDLR	1	3	1	A0A178WGH2		0	0	0.08768	1.83621	3	1791.95	4.77609	62.0954	1
A0A178UBN3	ATP-dependent Clp protease proteolytic subunit OS=Arabidopsis thaliana GN=AXX17_At5g43680 PE=3 SV=1 - [A0A178UBN3_ARATH]	0	8.22	2	1	1	1	292	31.4684	5.5542
	A2	Sequence	# PSMs	# Proteins	# Protein Groups	Protein Group Accessions	Modifications	ΔCn	q-Value	PEP	XCorr	Charge	MH+ [Da]	ΔM [ppm]	RT [min]	# Missed Cleavages
	High	ADVSTIALGIAASTASIILGAGTK	1	2	1	A0A178UBN3		0	0.001	0.348	1.32528	3	2201.25	4.88159	106.791	0
A0A1P8BFL5	Histone acetyltransferase of the GNAT family 2 OS=Arabidopsis thaliana GN=HAG2 PE=4 SV=1 - [A0A1P8BFL5_ARATH]	0	3.01	3	1	1	1	432	48.8794	5.2876
	A2	Sequence	# PSMs	# Proteins	# Protein Groups	Protein Group Accessions	Modifications	ΔCn	q-Value	PEP	XCorr	Charge	MH+ [Da]	ΔM [ppm]	RT [min]	# Missed Cleavages
	High	NAEVVPSDPQVIR	1	3	1	A0A1P8BFL5		0	0	0.3107	0.729086	2	1423.76	2.85367	54.6206	0
A0A178UGA1	Tubulin alpha chain OS=Arabidopsis thaliana GN=AXX17_At5g19700 PE=3 SV=1 - [A0A178UGA1_ARATH]	0	3.11	2	1	1	1	450	49.6295	5.09717
	A2	Sequence	# PSMs	# Proteins	# Protein Groups	Protein Group Accessions	Modifications	ΔCn	q-Value	PEP	XCorr	Charge	MH+ [Da]	ΔM [ppm]	RT [min]	# Missed Cleavages
	High	SLDIERPTYTNLNR	1	2	1	A0A178UGA1		0	0.001	0.339	1.23053	3	1691.88	4.26141	59.3046	0
A0A178UDJ5	HSC70-7 OS=Arabidopsis thaliana GN=AXX17_At5g48750 PE=3 SV=1 - [A0A178UDJ5_ARATH]	0	1.11	3	1	1	1	718	76.8917	5.35107
	A2	Sequence	# PSMs	# Proteins	# Protein Groups	Protein Group Accessions	Modifications	ΔCn	q-Value	PEP	XCorr	Charge	MH+ [Da]	ΔM [ppm]	RT [min]	# Missed Cleavages
	High	IAGLEVLR	1	3	1	A0A178UDJ5		0	0.001	0.3523	1.41584	2	870.543	2.35708	66.8302	0
A0A178V1F3	GRF1 OS=Arabidopsis thaliana GN=AXX17_At4g10320 PE=3 SV=1 - [A0A178V1F3_ARATH]	0	6.61	4	1	1	2	257	28.9885	4.93213
	A2	Sequence	# PSMs	# Proteins	# Protein Groups	Protein Group Accessions	Modifications	ΔCn	q-Value	PEP	XCorr	Charge	MH+ [Da]	ΔM [ppm]	RT [min]	# Missed Cleavages
	High	AAQDIANSELAPTHPIR	2	4	1	A0A178V1F3		0	0	0.1835	1.52288	3	1803.94	5.4009	52.9968	0
A0A178UAU1	Uncharacterized protein OS=Arabidopsis thaliana GN=AXX17_At5g53660 PE=3 SV=1 - [A0A178UAU1_ARATH]	0	10.14	70	1	1	1	69	8.02104	5.2876
	A2	Sequence	# PSMs	# Proteins	# Protein Groups	Protein Group Accessions	Modifications	ΔCn	q-Value	PEP	XCorr	Charge	MH+ [Da]	ΔM [ppm]	RT [min]	# Missed Cleavages
	High	FSISWSR	1	70	1	A0A178UAU1		0	0	0.2224	1.55099	2	882.451	4.73122	70.4285	0
A0A178W823	OMA OS=Arabidopsis thaliana GN=AXX17_At1g75270 PE=4 SV=1 - [A0A178W823_ARATH]	0	1.06	3	1	1	1	850	96.8974	7.28369
	A2	Sequence	# PSMs	# Proteins	# Protein Groups	Protein Group Accessions	Modifications	ΔCn	q-Value	PEP	XCorr	Charge	MH+ [Da]	ΔM [ppm]	RT [min]	# Missed Cleavages
	High	DLSGFVETR	1	3	1	A0A178W823		0	0	0.1928	1.50639	2	1023.51	3.1658	63.3679	0
A0A178VH37	SCP OS=Arabidopsis thaliana GN=AXX17_At3g41870 PE=4 SV=1 - [A0A178VH37_ARATH]	0	2.13	2	1	1	2	328	37.2829	5.85889
	A2	Sequence	# PSMs	# Proteins	# Protein Groups	Protein Group Accessions	Modifications	ΔCn	q-Value	PEP	XCorr	Charge	MH+ [Da]	ΔM [ppm]	RT [min]	# Missed Cleavages
	High	LFQNVHR	2	2	1	A0A178VH37		0	0.008	0.4464	0.716556	2	913.487	-14.3649	28.536	0
A0A178V8Y8	IBR3 OS=Arabidopsis thaliana GN=AXX17_At3g06690 PE=4 SV=1 - [A0A178V8Y8_ARATH]	0	1.82	2	1	1	1	824	91.6688	8.32373
	A2	Sequence	# PSMs	# Proteins	# Protein Groups	Protein Group Accessions	Modifications	ΔCn	q-Value	PEP	XCorr	Charge	MH+ [Da]	ΔM [ppm]	RT [min]	# Missed Cleavages
	High	DVSPSYESLVDGSGR	1	2	1	A0A178V8Y8		0	0	0.3049	1.11495	2	1567.74	9.05585	66.9992	0
A0A178VYE9	Uncharacterized protein OS=Arabidopsis thaliana GN=AXX17_At2g12700 PE=4 SV=1 - [A0A178VYE9_ARATH]	0	1.01	1	1	1	1	992	110.285	6.12549
	A2	Sequence	# PSMs	# Proteins	# Protein Groups	Protein Group Accessions	Modifications	ΔCn	q-Value	PEP	XCorr	Charge	MH+ [Da]	ΔM [ppm]	RT [min]	# Missed Cleavages
	High	KScScLQFQK	1	1	1	A0A178VYE9	C3(Carbamidomethyl); C5(Carbamidomethyl)	0	0.005	0.4245	0.4567	2	1285.61	2.49324	53.1923	1
A0A178VAS8	PIP2A OS=Arabidopsis thaliana GN=AXX17_At3g47810 PE=3 SV=1 - [A0A178VAS8_ARATH]	0	4.87	2	1	1	1	267	28.6378	8.1333
	A2	Sequence	# PSMs	# Proteins	# Protein Groups	Protein Group Accessions	Modifications	ΔCn	q-Value	PEP	XCorr	Charge	MH+ [Da]	ΔM [ppm]	RT [min]	# Missed Cleavages
	High	DVEAVPGEGFQTR	1	2	1	A0A178VAS8		0	0	0.16	1.45533	2	1404.68	6.34482	55.0645	0
