# Supplementary material for: Overexpression of HLH4 Inhibits Cell Elongation and Anthocyanin Biosynthesis in Arabidopsis thaliana
Source: Cells. 2022 Mar 24;11(7):1087. doi: 10.3390/cells11071087 (PMC8997993; doi:10.3390/cells11071087)
Supplement: Supplementary file 1 [file cells-11-01087-s001.zip › suppl/Table S4. Primers used in this study.xlsx]

## Sheet: Sheet1
Table S4. Primers used in this study
At4g30180rev_SalI	AAAGTCGACGTCAAGTACTATCTTGA
At4g30180for_NcoI	TCTCCCATGGAGAGGCAAAT
At4g30180rev_NcoI	AAACCATGGTACTATCTTGAACAATG
At4g30180ProFwd2	GTAGAATTCAGTTTCAAAGATGTTT
At4g30180ProRev	CAATCTAGAAACTATTTTTGCTGC
At4g30180_for	TCTCATATGGAGAGGCAAATC
At4g30180_rev	GTCAAGTACTATCTTGAACAATGG
GABI_324C12-LP	CAAAGCAGTGACAAATTCATCC
GABI_324C12-RP	ACGTGAGTCACTTGGTTCCAG
GABI_504E07-LP	AATTTCGGCGTTTTGTTTTTC
GABI_504E07-RP	CCCTAGTGCAGTTTTCACGAG
35S180-F	TTTACAATTACCATGGAGAGGCAAATCATAAACAGGAAG
35S180-R	GTCTTTGTAGTCAGTACTATCTTGAACAATGGACTTGAG
35S969-F	TTTACAATTACCATGGAGAGGCAAATTATAAACAAGAGA
35S969-R	TGGTCTTTGTAGTCAGAAGTATTATCTTGTACAATAGAT
pGATE-F	GACTACAAAGACCATGACGGT
pGATE-R	GGTAATTGTAAATGTAATTGTAATGTTG
AtActin_For	GGAATCCACGAGACAACCTATAAC
AtActin_Rev	GAAACATTTTCTGTGAACGATTCCT
T7 promoter	TAATACGACTCACTATAGGG
T7 teminator	GCTAGTTATTGCTCAGCGG
GAL4AD_For	CTATTCGATGATGAAGATACCCC
GAL4AD_Rev	CGTTTTAAAACCTAAGAGTCAC
CIB1GAD-F	ACGCTCATATGGCCATGAATGGAGCTATAGGAGGT
CIB1GAD-R	GCAGCTCGAGCTCGTCAAACTCCTAAATTGCCAT
CIL1GAD-F	ACGCTCATATGGCCATGGATTTAAGTGCGAAAGAT
CIL1GAD-R	CAGCTCGAGCTCGTCATGGCTCAACCTTCATAT
CIB3GAD-F	ACGCTCATATGGCCATGGAGAACGAGCTGTTTATG
CIB3GAD-R	GCAGCTCGAGCTCGTCAAAGTTCAGCTTTCATGT
CIB4GAD-F	ACGCTCATATGGCCATGGGTGGTGAGAGTAATGA
CIB4GAD-R	GCAGCTCGAGCTCGCTAGAGCTCAGGTTTCAATC
CIB2GAD-F	ACGCTCATATGGCCATGGACAACGAGCTGTTTATG
CIB2GAD-R	GCAGCTCGAGCTCGTCAAAGCTCAATTTTCATGT
CIL2GAD-F	ACGCTCATATGGCCATGAACATGGACAAGGAAAC
CIL2GAD-R	GCAGCTCGAGCTCGCTATGGTTCAAGCTTCATCT
BEE1GAD-F	ACGCTCATATGGCCATGGCAAATTTCGAGAATCTT
BEE1GAD-R	CAGCTCGAGCTCGTCAAAGGGACCATGTTGATAA
BEE3GAD-F	ACGCTCATATGGCCATGGCGAATCTCTCTTCTGA
BEE3GAD-R	CAGCTCGAGCTCGTCAAAGGGTCCACGATGATG
BEE2GAD-F	ACGCTCATATGGCCATGGACTTGTCTGTACTTGAT
BEE2GAD-R	GCAGCTCGAGCTCGTTACTTGAGGCTGAAGAAAT
CIB5GAD-F	ACGCTCATATGGCCATGAGTGACAAAGACGAGTT
CIB5GAD-R	CAGCTCGAGCTCGCTACGGCTCCACCTTCATGT
PIF4GAD-F	ACGCTCATATGGCCATGGAACACCAAGGTTGGAG
PIF4GAD-R	GCAGCTCGAGCTCGCTAGTGGTCCAAACGAGAAC
LRL1GAD-F	TACGCTCATATGGCCATGATGAACTCTTCTCTTCT
LRL1GAD-R	CAGCTCGAGCTCGTCACGCTTTCGAAACGGATA
LRL2GAD-F	ACGCTCATATGGCCATGAACTCCTCGTCTCTTCTA
LRL2GAD-R	CAGCTCGAGCTCGTCACGGCTTGGAAACGGAGG
LRL3GAD-F	ACGCTCATATGGCCATGGAAAATGGAAATGGAGA
LRL3GAD-R	GCAGCTCGAGCTCGTCAGGCCTTGGAAGCAGATA
ICE1GAD-F	ACGCTCATATGGCCATGGGTCTTGACGGAAACA
ICE1GAD-R	GCAGCTCGAGCTCGTCAGATCATACCAGCATACC
PRE5AD-F	CGCTCATATGGCCATGTCTAACAGAAGATCAAG
PRE5AD-R	CAGCTCGAGCTCGTTACATGAGTAAGCTTCTAA
PRE4/BNQ3AD-F	CGCTCATATGGCCATGTCTAGCAGAAAATCACG
PRE4/BNQ3AD-R	CAGCTCGAGCTCGCTACTGCATAAGCAAACTTC
PRE3AD-F	CGCTCATATGGCCATGTCGGGAAGAAGATCACG
PRE3AD-R	CAGCTCGAGCTCGTTATTGGGTAAGTAAGCTTC
PRE2/BNQ2AD-F	CGCTCATATGGCCATGTCTTCTAGCAGAAGGTC
PRE2BNQ2AD-R	CAGCTCGAGCTCGTTATCCATTAATCAAGCTCC
PRE1AD-F	ACGCTCATATGGCCATGTCGAACAGAAGATCAAG
PRE1AD-R	GCAGCTCGAGCTCGTTACATGAGTAGGCTTCTAATAA
969AD-F	CGCTCATATGGCCATGGAGAGGCAAATTATAAAC
969AD-R	CAGCTCGAGCTCGTCAAGAAGTATTATCTTGTA
GBK969-F	GGAGGCCGAATTCATGGAGAGGCAAATTATAAA
GBK969-R	CCAAGGGGTTATGTCAAGAAGTATTATCTTGTA
180AD-F	CGCTCATATGGCCATGGAGAGGCAAATCATAA
180AD-R	CAGCTCGAGCTCGTCAAGTACTATCTTGAACAA
GBK180-F	TGGAGGCCGAATTCATGGAGAGGCAAATCATAAAC
GBK180-R	CCCAAGGGGTTATGTCAAGTACTATCTTGAACAATG
pGBKT7-FCfor	CATAACCCCTTGGGGCCTCTAA
pGBKT7-FCrev	GAATTCGGCCTCCATGGCCATA
Y2HpGADT7-F	CGAGCTCGAGCTGCAGAT
Y2HpGADT7-R	GGCCATATGAGCGTAATCTGG
EXPA8pro-LUCF	ATTACGCCAAGCTTGGTACCCAAGAAAATGACGTATCAAAGAA
EXPA8pro-LUCR	TTGGCGTCTTCCATGGATCCGTTTTGTTGTTTTTTGTTGAGG
EXAP11pro-LUCF	ATTACGCCAAGCTTGGTACCCAAATTCAACTTCGTTTAATTG
EXAP11pro-LUCR	TTGGCGTCTTCCATGGATCCGATTATGACTTTTGGAAGAAGAA
TT8proLUC-F	ATTACGCCAAGCTTGGTACCggtgccagatattttgcatcat
TT8proLUC-R	ttggcgtcttccatGGATCCcgttcccggagatacgaaa
IAA7PROLUC-F	ATTACGCCAAGCTTGGTACCTAGCTCACTATGAACTATAATGTATG
IAA7PROLUC-R	ttggcgtcttccatGGATCCGTTACTTGTAATAGATTAGAAATATTGTT
TT6PROLUC-F	ATTACGCCAAGCTTGGTACCGAAGTCAGAATCAGAGTCGT
TT6PROLUC-R	ttggcgtcttccatGGATCCTGTAATTACGAAGACAAAAGAC
TT5PROLUC-F	ATTACGCCAAGCTTGGTACCTGAAGAATTAAGAAAGTGTGGAG
TT5PROLUC-R	ttggcgtcttccatGGATCCTGTTGAGTCGGTTGGAATT
IAA17ProLUC-F	ATTACGCCAAGCTTGGTACCCTACCCTATTGTTGAAAACTTTC
IAA17ProLUC-R	ttggcgtcttccatGGATCCAGATCAACCGTCTCTGAGAA
MYB75ProLUC-F:	ATTACGCCAAGCTTGGTACCCATTTCGCCTAGGTTTTCCA
MYB75ProLUC-R:	ttggcgtcttccatGGATCCGCACTGTCTCAAGAGACTATC
pUC19-GFP-F	ttcgaagtgagcaagggcgag
pUC19-GFP-R	ctcgagggtaccgagctcgt
180BI-F	tcggtaccctcgagATGGAGAGGCAAATCATAAA
180GFP-R	ccttgctcacttcgaaAGTACTATCTTGAACAATGGA
PRE1YC-F	tcggtaccctcgagATGTCGAACAGAAGATCAAG
PRE1YC-R	CTGCTTGTCttcgaaCATGAGTAGGCTTCTAATAA
PUC35PRE1-F	ctcggtaccctcgagATGTCGAACAGAAGATCAAG
BIPRE1YN-R	CTCACCATttcgaaCATGAGTAGGCTTCTAATAACG
FLAGFC-F	GTCTATATCATGGCCTCCGGACTCAGATCTGACTAC
YFPNFGFC-R	GGCCATGATATAGACGTTGTG
FLAGFC-R	gaacgaaagctctgcctgcaggtcgactctTTATCA
YFPNFGFC-F	gcagagctttcgttcgtatc
BICIB5-F	tcggtaccctcgagATGAGTGACAAAGACGAGTT
BICIB5-R	TGCTTGTCttcgaaCGGCTCCACCTTCATGTC
BIYFPC-F	TTCGAAGACAAGCAGAAGAACGGCAT
YFPCMYCFC-R	CTTGTACAGCTCGTCCATGC
MYCFC-F	GACGAGCTGTACAAGTCCGGACTCAGATCTGAGCA
YFPCMYCFC2-F	gaacgaaagctctgctgcaggtcgactctTTATCACA
PUC35PRE1-F	ctcggtaccctcgagATGTCGAACAGAAGATCAAG
BIPRE1-R	TGCTTGTCttcgaaCATGAGTAGGCTTCTAATAACG
180BI-R	CCTTGCTCACCATttcgaaAGTACTATCTTGAACAATGG
CKO1801-F	ATATATGGTCTCGATTGCTGCACTAGGGTTCTTGTTGTTTTAGAGCTAGAAATAGC
CKO1801-R	ATTATTGGTCTCGAAACGGCAAAAGCTTCTTCAATTCAATCTCTTAGTCGACTCTAC
CKO969-F	ATATATGGTCTCGATTGTAGCTTCTGTTGCAAGAAAGTTTTAGAGCTAGAAATAGC
CKO969-R	ATTATTGGTCTCGAAACATCTCACTCAAAATCTCCTCAATCTCTTAGTCGACTCTAC
CKO180S-F	ATATATGGTCTCGATTGTGCAAATGAAAGTCTACAAGTTTTAGAGCTAGAAATAGC
CKO180S-R	ATTATTGGTCTCGAAACCACATGGCCGTTTATACGTCAATCTCTTAGTCGACTCTAC
CKO969S-F	ATATATGGTCTCGATTGTAAATAAAGTGTGAAAGTCGTTTTAGAGCTAGAAATAGC
CKO969S-R	ATTATTGGTCTCGAAACTGTTAGAGTTCCGACGAAGCAATCTCTTAGTCGACTCTAC
Rbvp16HLH4-F	CCCGGGCTGCAGGAATTCTCATGGAGAGGCAAATCATAAACA
Rbvp16HLH4-R	AAGCTTGATATCGAATTCTCAAGTACTATCTTGAACAATGGAC
Rbvp16CIB5-F	CCCGGGCTGCAGGAATTCTCATGAGTGACAAAGACGAGTT
Rbvp16CIB5-R	AAGCTTGATATCGAATTCTCACGGCTCCACCTTCATGT
RbBD-HLH4F	CGTCTAGAACTAGTGGATCCATGGAGAGGCAAATCATAAACA
RbBD-HLH4R	CCCCCCCTCGAGGTCGACTCAAGTACTATCTTGAACAATGGAC
RbBD-CIB5F	CGTCTAGAACTAGTGGATCCATGAGTGACAAAGACGAGTT
RbBD-CIB5R	CCCCCCCTCGAGGTCGACTCACGGCTCCACCTTCATGT
VP16AD-F	ggaattcccggggatctgggcccccccgaccgatgt
VP16AD-R	gaacgaaagctctgcctacccaccgtactcgtcaattccaagg
CIB5VP16VEC-R	atccccgggaattccggCGGCTCCACCTTCATGTC
HLH4VP16VEC-R	atccccgggaattccggAGTACTATCTTGAACAATGGACTT
PUC35PRE1-F	ctcggtaccctcgagATGTCGAACAGAAGATCAAG
PUC35PRE1-R	gaacgaaagctctgcCTACATGAGTAGGCTTCTAATAACG
35SPUCHLH4-RS	gaacgaaagctctgcTCAAGTACTATCTTGAACAATGGAC
35SPUCCIB5-RS	gaacgaaagctctgcCTACGGCTCCACCTTCATGTCA
PUC35PRE1VEC-R	atccccgggaattccggCATGAGTAGGCTTCTAATAACGG
PUC35SEM-F	ccctcgaggcagagctttcgttcgtatc
PUC35SEM-R	agctctgcctcgagggtaccgagctc
QMYB75-F	cattcctacaacaccggcac
QMYB75-R	acttttggtggggcattgag
QIAA17-F	aagacggtgattggatgctc
QIAA17-R	accaatggcatccgatcctt
QIAA7-F	Gggaaactatggagcacaagg
QIAA7-R	aacgagcatccagtcaccat
QTT5-F	acattccctcccggttcat
QTT5-R	tagattccagaaccgcctcc
QTT6-F	tccatagccacgttccagaa
QTT6-R	caaacgtgattggctcctcc
QKFB20-F	ggaacgagacgagtgcaaag
QKFB20-R	cccactcccacgtagacacat
QDEWAX-F	cctcaggtgacgttgttgttg
QDEWAX-R	accctttaacccagttccga
QACT2-F	tttgtgggaatggaagctg
QACT2-R	ccaccactgagcacaatgtt
QEXP8-F	acacgccgtctcaatcaaag
QEXP8-R	gccaattagaaggagccacg
QEXP11-F	caaaatgtaggaggagcaggttc
QEXP11-R	ttgccaattagctccccagt
QTT8-F	atcggaggaggtggaggttt
QTT8-R	ccttatctccgcctcgaaatc
QHLH3-F	CCACCTGGCAAAAGCTTCTG
QHLH3-R	CGAGCAAGAGACAAGGTGGA
QHLH4-F	ACGAAGAAGGAGGGATAGAGGAG
QHLH4-R	GAACAATGGACTTGAGAGCAATC
